# Supplementary material for: A Genome-Wide CRISPR Interference Screen Reveals an StkP-Mediated Connection between Cell Wall Integrity and Competence in Streptococcus salivarius
Source: mSystems. 2022 Nov 7;7(6):e00735-22. doi: 10.1128/msystems.00735-22 (PMC9765292; doi:10.1128/msystems.00735-22)
Supplement: DATA SET S1 [file msystems.00735-22-s0008.xlsx]

## Sheet: S1A_random_gRNA_HSISS4
Genomic position	Sequence	Strand
13	ACTTAGGGAACTTTTATCTT	Forward
21	AACTTTTATCTTCGGACCTG	Forward
24	AGTTCCCTAAGTTATCCACA	Reverse
59	AAAACAAAAAAGTTTTCCAC	Reverse
69	TCAGAGAACAAGAATAAAGA	Forward
80	GAATAAAGAAGGAGAATTGA	Forward
130	CCAAAAAAAATGCTCTTTTT	Reverse
172	GGCTTGTGTTAGTTCCTCTT	Reverse
193	TAGGACATAATAATCAAAAG	Reverse
212	CTTTGATGAGCTTGGTATCT	Reverse
220	ATCTTGAACTTTGATGAGCT	Reverse
331	AACTTTGATTTCACTATTAT	Reverse
441	GAGTCCAATGTAGGAAGAGC	Reverse
450	TTCAAGTCAGAGTCCAATGT	Reverse
484	CCCCTGAATAAAATTATCAA	Reverse
515	AAGATGCAGCAACTGACCAA	Reverse
555	AGAGGGTTATACGTAGCTCC	Reverse
572	GTCCTCCATAAATAAATAGA	Reverse
573	GGTCCTCCATAAATAAATAG	Reverse
594	AAGTGAGTTTTTCCGAGACC	Reverse
625	ATGTAAGACCTTGTTACCAA	Reverse
654	ATGTATTTGATACGTGCTTG	Reverse
710	CCATTTTATCTAAACGGATA	Reverse
716	GTTCATCCATTTTATCTAAA	Reverse
752	TTAAGAGAACGTCCAGATGA	Reverse
814	ATTGAAAAATTCCTCTTGAG	Reverse
848	TTTGTTTATTATTATTGTGA	Reverse
875	CTGGATTACGGTCGCTGGTC	Reverse
880	TTGATCTGGATTACGGTCGC	Reverse
887	CGTTCAATTGATCTGGATTA	Reverse
894	TCCATCTCGTTCAATTGATC	Reverse
952	GTCGGGTGGTGTGATATTAA	Reverse
966	ACTCGCGTTTCAAAGTCGGG	Reverse
969	GCCACTCGCGTTTCAAAGTC	Reverse
970	GGCCACTCGCGTTTCAAAGT	Reverse
991	CATAATCTTATTAGTAAGAA	Reverse
1032	AAATACTCAATTGTTTCAGG	Reverse
1035	GCTAAATACTCAATTGTTTC	Reverse
1061	CACGGACATTTGAATCAAAT	Reverse
1079	TTAAGGCCCCTTCTAAGTCA	Reverse
1096	AACTAAGCTAATATCTTTTA	Reverse
1120	AGTATCTAACTGGCGAACAT	Reverse
1130	CAACTGTGATAGTATCTAAC	Reverse
1162	TTTACGTGCGCGAATGGCTT	Reverse
1168	ATCCATTTTACGTGCGCGAA	Reverse
1194	ATCGGAATAAGAGTTAATTT	Reverse
1212	TCAGTTTGGATATCCTCAAT	Reverse
1226	AAAATTTTCCTACCTCAGTT	Reverse
1318	CATTTCACGCGCAAGATACA	Reverse
1351	TTCTTTTCCAATTTTTGGAA	Reverse
1352	ATTCTTTTCCAATTTTTGGA	Reverse
1356	CCAAATTCTTTTCCAATTTT	Reverse
1468	TCATTTTATCTTGTTTTTGA	Reverse
1490	AATTATCCAAACTTTTCCAC	Forward
1518	GCACAGCCTGTGGAAAAGTT	Reverse
1528	TTAAACTTGTGCACAGCCTG	Reverse
1553	TACAAAACATAGTTTTATCA	Reverse
1592	AGTAGTAGTAGTAGGTCTTG	Reverse
1594	AAATAATACTAATAAAATAA	Forward
1600	ATTATTTTAGTAGTAGTAGT	Reverse
1701	CATTTTTAGAAGAAATAGCA	Reverse
1728	TTTTAATCGTTGATAGAATT	Reverse
1729	ATTTTAATCGTTGATAGAAT	Reverse
1760	TGTCAAATAGATACCATCTT	Reverse
1842	TACCTGGCTGCGTAATTAAT	Reverse
1858	GCTTCCAAAAGGATACTACC	Reverse
1869	TGAAAAAGTTTGCTTCCAAA	Reverse
1912	TCAAAAGTAAGGGTAACATC	Reverse
1922	TTCGATTTCTTCAAAAGTAA	Reverse
1923	GTTCGATTTCTTCAAAAGTA	Reverse
1950	TACCACTTTTCAGTAAAACT	Reverse
1985	TTCGACATCTTTCCCTTTCA	Reverse
2014	CTATCAACTTCCTGAATACG	Reverse
2015	GCTATCAACTTCCTGAATAC	Reverse
2016	AGCTATCAACTTCCTGAATA	Reverse
2044	ACTTTTGTGTCCATGAGTAA	Reverse
2122	AAGTGAACCCCAGTTAAAAT	Reverse
2193	CAAGTTGACGTTGGCTCATT	Reverse
2202	GCTCCAAAACAAGTTGACGT	Reverse
2253	ATTCTTTAAGTGAGCGACTT	Reverse
2254	AATTCTTTAAGTGAGCGACT	Reverse
2343	AGAAAGAAATTGTTTCACTA	Reverse
2392	GACAAGAGACGATTCGTGTC	Reverse
2454	AACGTTCCATAGCAGAACGA	Reverse
2510	ATTGATGATTTCGAGTTTGA	Reverse
2546	GACTTCTGGTGAATTAACAT	Reverse
2547	CGACTTCTGGTGAATTAACA	Reverse
2560	TCATTCACCTTTCCGACTTC	Reverse
2634	AAGCATCTATTAGGTAGGTT	Reverse
2635	AAAGCATCTATTAGGTAGGT	Reverse
2639	TTTCAAAGCATCTATTAGGT	Reverse
2643	GAGCTTTCAAAGCATCTATT	Reverse
2682	CCGGTGAAATGAAACGTACA	Reverse
2701	GTCAAAGTAAATGGACGCAC	Reverse
2710	TCTGCTGGCGTCAAAGTAAA	Reverse
2725	AAATTCTCACTGTCATCTGC	Reverse
2761	ATCGAAAAAGTTATCCACTG	Forward
2764	CGATTTTAGTTTGTTCTTAC	Reverse
2782	GGATAACTTTTTTACTAGAG	Forward
2783	GATAACTTTTTTACTAGAGA	Forward
2797	AGTAAAAAAGTTATCCACAG	Reverse
2802	AGGGAGTTTATGTACCAAAT	Forward
2838	TTTCAACTAAACTTCCAATT	Reverse
2869	GCTTTTATGGTACAAGCATG	Reverse
2882	TTTTTTTCCTGTTGCTTTTA	Reverse
2924	CTTAATGTCAGCTCCAAGAC	Reverse
2925	TCTTAATGTCAGCTCCAAGA	Reverse
3008	ATTGGGGAGTCTATATAATG	Forward
3104	TGCTATAAAGAAGATAATTA	Reverse
3105	ATGCTATAAAGAAGATAATT	Reverse
3119	TTCCTTTTTATGATTCTCAA	Forward
3120	TCCTTTTTATGATTCTCAAA	Forward
3134	GAATCATAAAAAGGAAAGCA	Reverse
3143	TCCCTTTGAGAATCATAAAA	Reverse
3171	ACACAAAAATTGTTAAAAAT	Reverse
3177	TTAACTGAATTACTTTTTTA	Forward
3193	TTTATGGAGAAATAAATTAA	Forward
3206	AAATTAATGGCTTTAACAGC	Forward
3264	AGAGTTGATTTACCAACGTT	Reverse
3330	TTTGGATCAATTGTCGCGAA	Reverse
3348	ACCTCAACCATTCCGACGTT	Reverse
3372	AGTTTCGTCAAACGCTCGTC	Reverse
3409	GGTTGGAACTGTCTTTTTAG	Reverse
3410	TGGTTGGAACTGTCTTTTTA	Reverse
3411	GTGGTTGGAACTGTCTTTTT	Reverse
3426	TCTGTGAACTCAAATGTGGT	Reverse
3430	AATATCTGTGAACTCAAATG	Reverse
3536	CATCGAAAGCACGAACGACA	Reverse
3595	ATCGGCCATAGGATCTACAA	Reverse
3606	ATTGTATCGATATCGGCCAT	Reverse
3613	TAGGTTGATTGTATCGATAT	Reverse
3632	GGTCAGCCAAAATCAATTCT	Reverse
3653	AACGTTTGTTAATTGATTCA	Reverse
3756	GACTTACCATCTTCTAGAAC	Reverse
3833	GTACTGGTTTTGTTGTCAAG	Reverse
3849	ACGTTAGCCACATAAAGTAC	Reverse
3881	TATCATCAGGATTTGCGACT	Reverse
3894	TTGACATAATCAATATCATC	Reverse
4031	CTCCTGATTCTGTCAAACCA	Reverse
4075	TCCAAGACCAAGCAAGTGAT	Reverse
4138	AGCCTTGATGCCGCGTTTAA	Reverse
4161	TGGATAATTCCTGCTGCTTG	Reverse
4181	AGCCTTTCTCGAAGTCAGAG	Reverse
4208	CGTAAGACATGGTTACAGCA	Reverse
4219	AATGAGATCATCGTAAGACA	Reverse
4280	ATTCTTTTCCTTCTTCACGA	Reverse
4310	ATTCCATAATATCGCCATCT	Reverse
4328	AAAATAAAAAATAGTGCACA	Forward
4334	TTATTTTCTAAACGTTGAAA	Reverse
4370	CCTTTTGCTGTTTATCAAAG	Forward
4392	CCTCTTTGATAAACAGCAAA	Reverse
4397	ATAATGACAAAATTAGTAGT	Forward
4452	GTCTCATGGTATTTTGAACC	Reverse
4466	CAACATTGTGACGTGTCTCA	Reverse
4505	ATCCCAGTTCCTTAGCCATT	Reverse
4531	AAAGGTCTTTTCTTCAGAAA	Reverse
4549	CGAAGCCACTTCAGCCTTAA	Reverse
4573	AACCTTTTCACCGTTTAAAA	Reverse
4608	GATAGATTCATAAAGGTCGT	Reverse
4615	TAGACCAGATAGATTCATAA	Reverse
4671	ATAACGATAAAATCCTCCAT	Reverse
4672	AATAACGATAAAATCCTCCA	Reverse
4808	GACCAATACCAATTTTTATA	Reverse
4832	CGACCGTCATTCCTTTCTGT	Reverse
4833	ACGACCGTCATTCCTTTCTG	Reverse
4865	CATCTTCACTAAATTTTCCA	Reverse
4894	GTCTAAAGTCAGTAAAATTG	Reverse
4930	GGTTTTAAGGTAATGATTGA	Reverse
4931	TGGTTTTAAGGTAATGATTG	Reverse
4943	CTTCGAAATCATTGGTTTTA	Reverse
4951	CATGGTGTCTTCGAAATCAT	Reverse
4969	TTAGCCATTATAACGCCTCA	Reverse
4994	CTTCTCAAAAAGATCTAATA	Reverse
4995	TCTTCTCAAAAAGATCTAAT	Reverse
5020	TCACGCCACTCAAGCAATTG	Reverse
5090	TGCCATGACAACTGCCTTGC	Reverse
5117	CTTAGGAACCTGCTCAGAAA	Reverse
5118	TCTTAGGAACCTGCTCAGAA	Reverse
5134	GAAGTAACGATTAGAATCTT	Reverse
5272	AGACGAGAATGGGTCTTTTC	Reverse
5282	AAGACTTTCGAGACGAGAAT	Reverse
5283	TAAGACTTTCGAGACGAGAA	Reverse
5327	ACTCGTGACCAAAACCCCAC	Reverse
5374	TCTTTATAAACCTTAGGGTT	Reverse
5379	GAGAGTCTTTATAAACCTTA	Reverse
5380	CGAGAGTCTTTATAAACCTT	Reverse
5472	AGAGAACCTGCTCTACCCTT	Reverse
5497	CCCCTACGACTAAACTCACC	Reverse
5556	CAAAAAATTCTAAACGGTAG	Reverse
5557	CCAAAAAATTCTAAACGGTA	Reverse
5558	TCCAAAAAATTCTAAACGGT	Reverse
5562	CGTCTCCAAAAAATTCTAAA	Reverse
5659	GTTAAGATAATATCATCTGC	Reverse
5694	CTAGGGCCTTCTCAGCACGT	Reverse
5711	CTTCGAGACCGCACTTTCTA	Reverse
5712	CCTTCGAGACCGCACTTTCT	Reverse
5743	TCCTCAAGGTAAGCTTTATG	Reverse
5757	TAACTGACAGAACTTCCTCA	Reverse
5793	ACTTACGTAAATCTTTATGA	Reverse
5846	CTTTGGAAGGTAGTCAAATA	Reverse
5859	ATACAGGAGTTCCCTTTGGA	Reverse
5863	ATGAATACAGGAGTTCCCTT	Reverse
5875	TGAAAATCATCAATGAATAC	Reverse
5910	CCAACTCAAGACGTCCATGG	Reverse
5913	CTTCCAACTCAAGACGTCCA	Reverse
6031	AAATTCGAAAAGAAACTAGC	Reverse
6108	GGTTAAAGAACTCTTGCATA	Reverse
6109	TGGTTAAAGAACTCTTGCAT	Reverse
6129	CATCAACTAGAAGTGGGAAC	Reverse
6135	GTATTTCATCAACTAGAAGT	Reverse
6136	TGTATTTCATCAACTAGAAG	Reverse
6167	AATAACTGTTGCCTTATTCT	Reverse
6233	ATCTAAATCATATTCTTCCA	Reverse
6259	AAATCTCCAAAACTACTAAG	Reverse
6260	CAAATCTCCAAAACTACTAA	Reverse
6261	TCAAATCTCCAAAACTACTA	Reverse
6285	AGACTAACTGAGGCTTATGA	Reverse
6286	AAGACTAACTGAGGCTTATG	Reverse
6295	AAGTTTCCTAAGACTAACTG	Reverse
6320	ATCCGCAAAGTAAAAACCAT	Reverse
6407	CTCTGCATTGGAAACGTGAC	Reverse
6419	ATCTTTGAGACGCTCTGCAT	Reverse
6477	ATTGACCGATACCATGAGTC	Reverse
6551	TGCAGCATCCTGATATTGGA	Reverse
6555	TTGTTGCAGCATCCTGATAT	Reverse
6586	AGACTCTCAATCTGCTCAAC	Reverse
6640	TCATTGAGTTTATTAATTTT	Reverse
6716	ATAAAGTTTTAAGAGATCAT	Reverse
6775	TCCCTTTGGTTATCATCATC	Reverse
6789	AATCATCTTCGAAATCCCTT	Reverse
6815	TTGATCCTCTGTCTCAGCAT	Reverse
6883	CCAACCAAGAGACGATCCAT	Reverse
6884	ACCAACCAAGAGACGATCCA	Reverse
6947	TCCATCATTGACCGCCTTGA	Reverse
6984	CAAGAACTGTTGTAGGAACT	Reverse
6991	TGGTGGGCAAGAACTGTTGT	Reverse
7007	AAAATTCAAATAATGCTGGT	Reverse
7008	TAAAATTCAAATAATGCTGG	Reverse
7011	CTTTAAAATTCAAATAATGC	Reverse
7151	ATCTTTGGACAGCAGGCGGT	Reverse
7152	CATCTTTGGACAGCAGGCGG	Reverse
7155	TAACATCTTTGGACAGCAGG	Reverse
7158	ACTTAACATCTTTGGACAGC	Reverse
7166	GTCAGAAAACTTAACATCTT	Reverse
7294	ATATGAAGCGTACGAGGAAT	Reverse
7300	ATAGACATATGAAGCGTACG	Reverse
7360	TGAACTGGATAACGGTTGGT	Reverse
7364	AGTTTGAACTGGATAACGGT	Reverse
7368	CATAAGTTTGAACTGGATAA	Reverse
7375	TCCATAACATAAGTTTGAAC	Reverse
7400	TTCTCGAATAAGACCAGGAT	Reverse
7405	ATCGCTTCTCGAATAAGACC	Reverse
7443	CATAAAAAATCTGGCCGCCT	Reverse
7452	GATTATAAACATAAAAAATC	Reverse
7484	TTCAGAAACTTTTTGATCAA	Reverse
7521	CAAATCCGATACGTGCTTCA	Reverse
7522	ACAAATCCGATACGTGCTTC	Reverse
7580	ACCATTCAAGAAATCCAAGA	Reverse
7581	CACCATTCAAGAAATCCAAG	Reverse
7628	ATCAATCCCTGTCTCGATAA	Reverse
7655	AATAAAGAGCGTATTAACGT	Reverse
7757	GTCAGGACGATACATGAGAT	Reverse
7774	ACTTCCGTCAACACTTTGTC	Reverse
7859	ACGAATTGATAAATCACGCA	Reverse
7886	AGAAGCACCAAGAATGTTCC	Reverse
8001	TGAACTCTGCATTTCCTTTA	Reverse
8043	CAGAAATATAGTCAGAAGGG	Reverse
8046	CGTCAGAAATATAGTCAGAA	Reverse
8047	TCGTCAGAAATATAGTCAGA	Reverse
8073	GCTTATAAATTTCAATTTTT	Reverse
8133	GGTCAATAAGCTCATCTTGA	Reverse
8154	GGTCTGGATATTCTCCAAAG	Reverse
8170	ATGAGATAGGCAACTTGGTC	Reverse
8175	TCTCAATGAGATAGGCAACT	Reverse
8183	CAGACCAATCTCAATGAGAT	Reverse
8213	TGCAAAGGCAGCATCCAAAT	Reverse
8228	ACGCTCGACTAATTCTGCAA	Reverse
8285	AGTCAAGAAGAATTTAAGAG	Reverse
8324	TTTTAAATGCGTTTTAGAGA	Reverse
8364	AAGTAATCTCTACTTTCCCT	Reverse
8519	TTTTTCATAAATCTCCTGAG	Forward
8520	TTTTCATAAATCTCCTGAGA	Forward
8528	TTATGAAAAAGAAAAGTTTT	Reverse
8555	CGACACTAGTCGACCCTCTC	Reverse
8560	TCTTATTTTTGTACTTGAAA	Forward
8614	TAGCATTTTTTTGAGAAAAT	Reverse
8620	GAAGAGATATCCTAACGAAA	Forward
8652	GTTACTGTTTCCTTTTCGTT	Reverse
8720	CTACTTCTTTAGCAACTGGA	Reverse
8724	TCAGCTACTTCTTTAGCAAC	Reverse
8810	TTCCAAAACGAACTTCCACT	Reverse
8849	TGTCTTTCATTTCTAAAACA	Reverse
8947	TTCGTAAGCTGTACAATATT	Reverse
8987	CTCTAATCGTTGCTCTTGAT	Reverse
9014	GCGATTCCTTTGTTCGTGTT	Reverse
9082	GTCTCAACCAGATTATAGGT	Reverse
9086	ATAGGTCTCAACCAGATTAT	Reverse
9104	TTGCTGTTTGATATTCATAT	Reverse
9227	CTTAGCACGCGCATATTTCT	Reverse
9283	TAGGGTAATAAGCTTGGTAC	Reverse
9289	TTTCATTAGGGTAATAAGCT	Reverse
9301	TTTTAGTAAATCTTTCATTA	Reverse
9302	TTTTTAGTAAATCTTTCATT	Reverse
9343	CTCTAACTTGGCTTCTGAAT	Reverse
9355	TTCTGATAGTTCCTCTAACT	Reverse
9405	TTCTTCACCTCCTCTTTCCT	Reverse
9481	CCATAGGAAGTAAGACTAGG	Reverse
9482	TCCATAGGAAGTAAGACTAG	Reverse
9483	CTCCATAGGAAGTAAGACTA	Reverse
9484	TCTCCATAGGAAGTAAGACT	Reverse
9497	AGAGTTAGCTCCTTCTCCAT	Reverse
9522	CAATTTTTGGACCTGTTTTT	Reverse
9523	TCAATTTTTGGACCTGTTTT	Reverse
9535	TAGTATTTTGAGTCAATTTT	Reverse
9587	GTTATCGTTCTTGGATTTTT	Reverse
9596	AGGATAGTTGTTATCGTTCT	Reverse
9616	AATCCTTGTTCTTATAAGTT	Reverse
9654	TTTGGTATCCGCTTGGATAC	Reverse
9661	TTGATAGTTTGGTATCCGCT	Reverse
9672	AATAGCAGAAATTGATAGTT	Reverse
9716	CCATCTTGAAGTTGGAAAAC	Reverse
9724	CATAATCACCATCTTGAAGT	Reverse
9750	TACAATTGATTTCTGACTAG	Reverse
9797	GTCCATAAGGTCATATCTAC	Reverse
9810	TAAACCATCTTTAGTCCATA	Reverse
9848	TTTTCAGTTCCTAAAACGTA	Reverse
9879	GGGTTTAAAACTAGCGAGTT	Reverse
9899	GCTGCTTGGCTAACCTTAAT	Reverse
9900	AGCTGCTTGGCTAACCTTAA	Reverse
9913	CTGCATGCGTCTGAGCTGCT	Reverse
9939	CTCACCGTCTACCAAATAGT	Reverse
10024	GATTGTTATACTTCTCATTA	Reverse
10087	CGTCATTGATAGCAGCTACT	Reverse
10137	ATAATAGAGTACTCCAAGCT	Reverse
10215	TGGAAAACCATTCACAGCTG	Reverse
10235	CCATCTGGATCATAGGCACC	Reverse
10242	TCCAGAACCATCTGGATCAT	Reverse
10250	CTAATCTTTCCAGAACCATC	Reverse
10280	AAGCTATAATTCTTATCATC	Reverse
10326	CGCTACATTATCTGAGTTTT	Reverse
10327	TCGCTACATTATCTGAGTTT	Reverse
10374	GAAGGCCTTGTCATACTGAT	Reverse
10392	TTTATCTACTGATTTTTGGA	Reverse
10396	CGGCTTTATCTACTGATTTT	Reverse
10416	CATATTCCACGAAGTCGCTG	Reverse
10464	AGCCTCCATCAAAGTACCTG	Reverse
10554	GACAGGCACATCAATGTTTT	Reverse
10571	TCACCAATTTTATGAGCGAC	Reverse
10596	GACGTCATGTTTAAAGTCGT	Reverse
10640	GTAAAAATCGATAGAATAAA	Reverse
10641	CGTAAAAATCGATAGAATAA	Reverse
10689	ATAAACATCATCTGCAATTG	Reverse
10757	GTGCTGGTTAAAATAACCCT	Reverse
10773	CTACTAAAATTTTCTTGTGC	Reverse
10845	GAATATCCAAATCTTTTTGA	Reverse
10890	CCGACTCTTGTCGTTGTTTA	Reverse
10959	AGAAGGCACTATAGTGAAAA	Reverse
10960	GAGAAGGCACTATAGTGAAA	Reverse
10976	TTCTGAAAACTTTCCTGAGA	Reverse
11006	AAACTCATAGCGAAAGGTAC	Reverse
11007	AAAACTCATAGCGAAAGGTA	Reverse
11012	CTTAAAAAACTCATAGCGAA	Reverse
11075	TGCTTGATCATCTGCATGAT	Reverse
11076	CTGCTTGATCATCTGCATGA	Reverse
11142	TGATAGCTGAAATTCCTGTC	Reverse
11167	ATAATCTGACCAGTGCCAAA	Reverse
11194	TCTTTCGTAAGATGCAAAAA	Reverse
11195	ATCTTTCGTAAGATGCAAAA	Reverse
11224	TCTTCAAAATGGAAAGTTAC	Reverse
11225	ATCTTCAAAATGGAAAGTTA	Reverse
11235	TATTACTCCTATCTTCAAAA	Reverse
11267	TCTGATGCGATTCCGAAGAT	Reverse
11294	CTGAGATAAGGTAGGAAGAT	Reverse
11302	GGATTTTCCTGAGATAAGGT	Reverse
11306	TTTAGGATTTTCCTGAGATA	Reverse
11323	CAAAGGTGCTCCTTAAATTT	Reverse
11340	TCTCCTCGGCTAAAAGACAA	Reverse
11354	CTTCATAAGACCAATCTCCT	Reverse
11446	TGAAAAAGAAAGAGCTGGAC	Reverse
11451	AGTTCTGAAAAAGAAAGAGC	Reverse
11483	AGAAAGCTGTAAATCAGGAA	Reverse
11488	CCTTTAGAAAGCTGTAAATC	Reverse
11511	AACTTATCAATTGATTAAAT	Reverse
11563	AGTTCGTAACCATTTTTTAG	Reverse
11564	TAGTTCGTAACCATTTTTTA	Reverse
11565	TTAGTTCGTAACCATTTTTT	Reverse
11607	TAGCCTCTTCTTTCCTTATT	Reverse
11639	AAATTCTAAGAGACAAGGAG	Reverse
11640	CAAATTCTAAGAGACAAGGA	Reverse
11641	CCAAATTCTAAGAGACAAGG	Reverse
11644	TTTCCAAATTCTAAGAGACA	Reverse
11690	ATTGAATTCTGAAAAAGTCA	Reverse
11753	TCTATGACGAATCAGTATTG	Reverse
11754	TTCTATGACGAATCAGTATT	Reverse
11755	TTTCTATGACGAATCAGTAT	Reverse
11796	ATTTTTTATGGTGACTACCA	Reverse
11808	ACAGTCGTCTTAATTTTTTA	Reverse
11870	ACCATCTTGTTCTCCTATAA	Reverse
11941	CCATAAAGTATAGCATTTTC	Reverse
11989	AACGATGATTGAAGTAAAAG	Forward
11999	CAATCATCGTTATTTGAACA	Reverse
12020	CAGAATATTGACTTCGAGAA	Forward
12021	AGAATATTGACTTCGAGAAA	Forward
12068	AATGTCTTTTTCTAACATTT	Reverse
12069	TAATGTCTTTTTCTAACATT	Reverse
12099	CGATATCCTCTTGGGAAAAG	Reverse
12107	TTTAGCTACGATATCCTCTT	Reverse
12108	TTTTAGCTACGATATCCTCT	Reverse
12178	TTCAAAACACAGACTAGTAA	Reverse
12211	TTGATAAGTTCTGCCATAAA	Reverse
12245	CATAAAGTCCATCTCAATAT	Reverse
12246	CCATAAAGTCCATCTCAATA	Reverse
12396	TGAACATATCTCGAAGATAA	Reverse
12423	TTTTGACTGAATTGGCTTTA	Reverse
12431	AGTTGCGATTTTGACTGAAT	Reverse
12466	ATATCAACAACACGACCTTC	Reverse
12517	AAACCAACGATAAATTCATT	Reverse
12564	CACCGACATAAGGGAGGTTA	Reverse
12570	TTAGGACACCGACATAAGGG	Reverse
12573	CTTTTAGGACACCGACATAA	Reverse
12574	TCTTTTAGGACACCGACATA	Reverse
12588	TTGTATAAATTTCTTCTTTT	Reverse
12708	TCCTGCAAAGTATTGTACTC	Reverse
12736	ACAATTGTTGACTTGGGCTT	Reverse
12742	TGTAAGACAATTGTTGACTT	Reverse
12743	GTGTAAGACAATTGTTGACT	Reverse
12818	ACTTCAATGATACTACCGTC	Reverse
12861	AAGATCAGTATCAACCTTTT	Reverse
12890	GATGATGCACTACCTAAAAA	Reverse
12957	TGCTGACTGCAATTTCTGCA	Reverse
13057	TAGCAATCCCAATCAAAGGT	Reverse
13061	AAAATAGCAATCCCAATCAA	Reverse
13087	CACCTTGGTTCATCATGAAA	Reverse
13102	TTGCACCGCGGTTACCACCT	Reverse
13114	GGCCAAAATTCATTGCACCG	Reverse
13135	ATTGAGTCTTAGCACGGTTG	Reverse
13141	CTTTTGATTGAGTCTTAGCA	Reverse
13240	TATATTTACGTGGATTTTTG	Reverse
13250	CCAAGTGCTTTATATTTACG	Reverse
13282	CTTCAAGGAGAACACCCTTA	Reverse
13283	CCTTCAAGGAGAACACCCTT	Reverse
13297	CTGTCCCTGGAGGGCCTTCA	Reverse
13306	GAGTTTTACCTGTCCCTGGA	Reverse
13307	AGAGTTTTACCTGTCCCTGG	Reverse
13310	AGCAGAGTTTTACCTGTCCC	Reverse
13364	GAACCTGAGATACTAAAGAA	Reverse
13458	AATAAAGATAATAGCACGTT	Reverse
13501	CCATTCCAGTACCACGACGA	Reverse
13551	TTCTATCAACAGTTGGTTAA	Reverse
13552	TTTCTATCAACAGTTGGTTA	Reverse
13558	CATCCATTTCTATCAACAGT	Reverse
13620	ATCAAGAACATCACTGCGGT	Reverse
13624	CTGGATCAAGAACATCACTG	Reverse
13643	CGTCCTGGACGTAGGAGGGC	Reverse
13647	AAAACGTCCTGGACGTAGGA	Reverse
13648	CAAAACGTCCTGGACGTAGG	Reverse
13651	GGTCAAAACGTCCTGGACGT	Reverse
13658	ACTTTACGGTCAAAACGTCC	Reverse
13672	GGCGACCAACAAGAACTTTA	Reverse
13693	CTTCTCGGCCTTTTACATCT	Reverse
13694	GCTTCTCGGCCTTTTACATC	Reverse
13708	GGACTTTCAAGATAGCTTCT	Reverse
13729	CCAATGGTTTATTCTTGGCA	Reverse
13734	TTCAGCCAATGGTTTATTCT	Reverse
13745	AGGTCAACATCTTCAGCCAA	Reverse
13765	TTTGTTGAGCAACAACTTTA	Reverse
13790	AAGTCAGCTCCAACAAAACC	Reverse
13836	ACTACGTCGTGCAGCAACTA	Reverse
13837	TACTACGTCGTGCAGCAACT	Reverse
13916	ACTTGGCGGTCTTTCTTAGA	Reverse
13930	GTTCGTGTTCTGAAACTTGG	Reverse
13933	TACGTTCGTGTTCTGAAACT	Reverse
13969	CAATTGTATGACCTGCTTCA	Reverse
14042	TAACCACCTGCGCGGCCTCG	Reverse
14050	AAATCATATAACCACCTGCG	Reverse
14078	GACAACATCTGATCCTCTTT	Reverse
14181	AAAGTCATTTGAAGCGCCTG	Reverse
14267	TGATTACCTTCATATTGGAC	Reverse
14272	TCGCATGATTACCTTCATAT	Reverse
14300	TTATCTGTCGTAAATTGTCC	Reverse
14419	CAATGAGTGCATGTGTTTCT	Reverse
14513	GAATCTCCAAGAGAATCCTC	Reverse
14553	TTTGACTTCATCGTAAGATA	Reverse
14554	CTTTGACTTCATCGTAAGAT	Reverse
14676	ATGCAAATTATTGACAAGAC	Forward
14760	ACTTCAAAAAAGTGTTGACA	Forward
14841	CTGAATAAGAAACCAAGTGC	Forward
14842	TGAATAAGAAACCAAGTGCA	Forward
14853	GTTTCTTATTCAGTTCTCAA	Reverse
14875	TTCTATCATAACCCTGCACT	Reverse
14898	AAGAATAAATCGTCAGACGA	Forward
14907	ATTTATTCTTGTAAATTGAC	Reverse
14953	TTTTAATGAGAGTTTGATCC	Forward
14959	TGAGAGTTTGATCCTGGCTC	Forward
14970	TCCTGGCTCAGGACGAACGC	Forward
14973	TGGCTCAGGACGAACGCTGG	Forward
14993	GCCAGCGTTCGTCCTGAGCC	Reverse
15010	GCAAGTAGAACGCTGAAGAG	Forward
15022	GCGTTCTACTTGCATGTATT	Reverse
15026	AGAGAGGAGCTTGCTCTTCT	Forward
15041	CTTCTTGGATGAGTTGCGAA	Forward
15042	TTCTTGGATGAGTTGCGAAC	Forward
15057	CGAACGGGTGAGTAACGCGT	Forward
15075	GTAGGTAACCTGCCTTGTAG	Forward
15076	TAGGTAACCTGCCTTGTAGC	Forward
15077	AGGTAACCTGCCTTGTAGCG	Forward
15078	GGTAACCTGCCTTGTAGCGG	Forward
15089	TTGTAGCGGGGGATAACTAT	Forward
15105	GTTATCCCCCGCTACAAGGC	Reverse
15109	AATAGTTATCCCCCGCTACA	Reverse
15118	TAGCTAATACCGCATAACAA	Forward
15144	ACACATGTCATTTATTTGAA	Forward
15145	CACATGTCATTTATTTGAAA	Forward
15146	ACATGTCATTTATTTGAAAG	Forward
15149	ATGTGTCATCCATTGTTATG	Reverse
15168	GCAATTGCTCCACTACAAGA	Forward
15192	CCTGCGTTGTATTAGCTAGT	Forward
15197	GTTGTATTAGCTAGTAGGTG	Forward
15199	AACGCAGGTCCATCTTGTAG	Reverse
15203	TTAGCTAGTAGGTGAGGTAA	Forward
15213	GGTGAGGTAACGGCTCACCT	Forward
15214	CCTACTAGCTAATACAACGC	Reverse
15239	CGATACATAGCCGACCTGAG	Forward
15240	GATACATAGCCGACCTGAGA	Forward
15247	AGCCGACCTGAGAGGGTGAT	Forward
15252	TCGGCTATGTATCGTCGCCT	Reverse
15256	GAGAGGGTGATCGGCCACAC	Forward
15257	AGAGGGTGATCGGCCACACT	Forward
15269	GCCACACTGGGACTGAGACA	Forward
15271	GGCCGATCACCCTCTCAGGT	Reverse
15275	GTGTGGCCGATCACCCTCTC	Reverse
15284	AGACACGGCCCAGACTCCTA	Forward
15285	GACACGGCCCAGACTCCTAC	Forward
15288	ACGGCCCAGACTCCTACGGG	Forward
15292	GCCGTGTCTCAGTCCCAGTG	Reverse
15298	CTCCTACGGGAGGCAGCAGT	Forward
15299	TCCTACGGGAGGCAGCAGTA	Forward
15308	AGGCAGCAGTAGGGAATCTT	Forward
15314	CAGTAGGGAATCTTCGGCAA	Forward
15314	GCTGCCTCCCGTAGGAGTCT	Reverse
15315	AGTAGGGAATCTTCGGCAAT	Forward
15315	TGCTGCCTCCCGTAGGAGTC	Reverse
15316	GTAGGGAATCTTCGGCAATG	Forward
15317	TAGGGAATCTTCGGCAATGG	Forward
15322	TCCCTACTGCTGCCTCCCGT	Reverse
15354	CAACGCCGCGTGAGTGAAGA	Forward
15361	GCGTGAGTGAAGAAGGTTTT	Forward
15365	CACGCGGCGTTGCTCGGTCA	Reverse
15366	TCACGCGGCGTTGCTCGGTC	Reverse
15371	TTCACTCACGCGGCGTTGCT	Reverse
15381	GAAAACCTTCTTCACTCACG	Reverse
15404	GTCAAGAACGAGTGTGAGAG	Forward
15423	GTGGAAAGTTCACACTGTGA	Forward
15439	GTGACGGTAGCTTACCAGAA	Forward
15440	TGACGGTAGCTTACCAGAAA	Forward
15444	GGTAGCTTACCAGAAAGGGA	Forward
15468	TAACTACGTGCCAGCAGCCG	Forward
15475	CGTAGTTAGCCGTCCCTTTC	Reverse
15479	CAGCAGCCGCGGTAATACGT	Forward
15496	CGTAGGTCCCGAGCGTTGTC	Forward
15500	CTACGTATTACCGCGGCTGC	Reverse
15505	CGAGCGTTGTCCGGATTTAT	Forward
15506	GAGCGTTGTCCGGATTTATT	Forward
15507	TCGGGACCTACGTATTACCG	Reverse
15523	ATTGGGCGTAAAGCGAGCGC	Forward
15525	AATAAATCCGGACAACGCTC	Reverse
15526	GGGCGTAAAGCGAGCGCAGG	Forward
15526	CAATAAATCCGGACAACGCT	Reverse
15537	CGCTTTACGCCCAATAAATC	Reverse
15549	TTTGATAAGTCTGAAGTTAA	Forward
15555	AAGTCTGAAGTTAAAGGCTG	Forward
15576	GGCTCAACCATAGTTCGCTT	Forward
15602	CTGTCAAACTTGAGTGCAGA	Forward
15603	TGTCAAACTTGAGTGCAGAA	Forward
15604	GTCAAACTTGAGTGCAGAAG	Forward
15605	ACAGTTTCCAAAGCGAACTA	Reverse
15611	TTGAGTGCAGAAGGGGAGAG	Forward
15628	GAGTGGAATTCCATGTGTAG	Forward
15648	CGGTGAAATGCGTAGATATA	Forward
15651	TGAAATGCGTAGATATATGG	Forward
15659	GTAGATATATGGAGGAACAC	Forward
15660	ACGCATTTCACCGCTACACA	Reverse
15662	GATATATGGAGGAACACCGG	Forward
15671	AGGAACACCGGTGGCGAAAG	Forward
15679	CGGTGGCGAAAGCGGCTCTC	Forward
15698	CTGGTCTGTAACTGACGCTG	Forward
15700	CAGAGAGCCGCTTTCGCCAC	Reverse
15711	GACGCTGAGGCTCGAAAGCG	Forward
15712	ACGCTGAGGCTCGAAAGCGT	Forward
15713	CGCTGAGGCTCGAAAGCGTG	Forward
15723	CGAAAGCGTGGGGAGCGAAC	Forward
15737	GCGAACAGGATTAGATACCC	Forward
15767	CGCCGTAAACGATGAGTGCT	Forward
15773	AAACGATGAGTGCTAGGTGT	Forward
15776	GTTTACGGCGTGGACTACCA	Reverse
15777	CGTTTACGGCGTGGACTACC	Reverse
15784	GCTAGGTGTTGGATCCTTTC	Forward
15785	CTAGGTGTTGGATCCTTTCC	Forward
15786	AGCACTCATCGTTTACGGCG	Reverse
15791	CACCTAGCACTCATCGTTTA	Reverse
15820	TGCGGCACTGAATCCCGGAA	Reverse
15824	AACGCATTAAGCACTCCGCC	Forward
15825	ACGCATTAAGCACTCCGCCT	Forward
15825	TTAGCTGCGGCACTGAATCC	Reverse
15826	CGCATTAAGCACTCCGCCTG	Forward
15838	AGTGCTTAATGCGTTAGCTG	Reverse
15841	GCCTGGGGAGTACGACCGCA	Forward
15855	ACCGCAAGGTTGAAACTCAA	Forward
15861	TTGCGGTCGTACTCCCCAGG	Reverse
15864	TTGAAACTCAAAGGAATTGA	Forward
15864	ACCTTGCGGTCGTACTCCCC	Reverse
15865	TGAAACTCAAAGGAATTGAC	Forward
15866	GAAACTCAAAGGAATTGACG	Forward
15867	AAACTCAAAGGAATTGACGG	Forward
15878	TCCTTTGAGTTTCAACCTTG	Reverse
15880	TTGACGGGGGCCCGCACAAG	Forward
15883	ACGGGGGCCCGCACAAGCGG	Forward
15892	CGCACAAGCGGTGGAGCATG	Forward
15912	ACATGCTCCACCGCTTGTGC	Reverse
15913	CACATGCTCCACCGCTTGTG	Reverse
15926	GCAACGCGAAGAACCTTACC	Forward
15961	CGGGATGTCAAGACCTGGTA	Reverse
15966	AGCATCGGGATGTCAAGACC	Reverse
15971	CTAGAGATAGAAAGTTACTT	Forward
15979	AGAAAGTTACTTCGGTACAT	Forward
15980	CTATCTCTAGAAATAGCATC	Reverse
15981	TCTATCTCTAGAAATAGCAT	Reverse
15986	TACTTCGGTACATCGGTGAC	Forward
15989	TTCGGTACATCGGTGACAGG	Forward
15996	CATCGGTGACAGGTGGTGCA	Forward
16026	CAGCTCGTGTCGTGAGATGT	Forward
16027	AGCTCGTGTCGTGAGATGTT	Forward
16078	ATAGGGGTTGCGCTCGTTGC	Reverse
16079	AATAGGGGTTGCGCTCGTTG	Reverse
16080	GTTAGTTGCCATCATTCAGT	Forward
16081	TTAGTTGCCATCATTCAGTT	Forward
16094	ATGATGGCAACTAACAATAG	Reverse
16095	AATGATGGCAACTAACAATA	Reverse
16096	GAATGATGGCAACTAACAAT	Reverse
16101	GGGCACTCTAGCGAGACTGC	Forward
16110	TAGAGTGCCCAACTGAATGA	Reverse
16112	CGAGACTGCCGGTAATAAAC	Forward
16115	GACTGCCGGTAATAAACCGG	Forward
16119	GCCGGTAATAAACCGGAGGA	Forward
16122	GGTAATAAACCGGAGGAAGG	Forward
16123	GTAATAAACCGGAGGAAGGT	Forward
16124	TAATAAACCGGAGGAAGGTG	Forward
16142	ACCTTCCTCCGGTTTATTAC	Reverse
16153	ACGTCATCCCCACCTTCCTC	Reverse
16158	TCATCATGCCCCTTATGACC	Forward
16159	CATCATGCCCCTTATGACCT	Forward
16179	GGGCTACACACGTGCTACAA	Forward
16183	TACACACGTGCTACAATGGT	Forward
16188	TGTGTAGCCCAGGTCATAAG	Reverse
16189	GTGTGTAGCCCAGGTCATAA	Reverse
16190	CGTGTGTAGCCCAGGTCATA	Reverse
16198	TTGTAGCACGTGTGTAGCCC	Reverse
16203	TGGTACAACGAGTTGCGAGT	Forward
16209	AACGAGTTGCGAGTCGGTGA	Forward
16242	TCTTAAAGCCAATCTCAGTT	Forward
16250	CCAATCTCAGTTCGGATTGT	Forward
16272	CCTACAATCCGAACTGAGAT	Reverse
16275	GCAACTCGCCTACATGAAGT	Forward
16293	GTCGGAATCGCTAGTAATCG	Forward
16305	TAGCGATTCCGACTTCATGT	Reverse
16308	AATCGCGGATCAGCACGCCG	Forward
16323	CGCCGCGGTGAATACGTTCC	Forward
16324	GCCGCGGTGAATACGTTCCC	Forward
16347	GCCCGGGAACGTATTCACCG	Reverse
16363	GGGCGGTGTGTACAAGGCCC	Reverse
16364	CGGGCGGTGTGTACAAGGCC	Reverse
16369	TGTGACGGGCGGTGTGTACA	Reverse
16376	GAGTTTGTAACACCCGAAGT	Forward
16380	AACTCTCGTGGTGTGACGGG	Reverse
16381	TGTAACACCCGAAGTCGGTG	Forward
16383	ACAAACTCTCGTGGTGTGAC	Reverse
16384	TACAAACTCTCGTGGTGTGA	Reverse
16392	AAGTCGGTGAGGTAACCTTT	Forward
16392	TCGGGTGTTACAAACTCTCG	Reverse
16408	CTTTTGGAGCCAGCCGCCTA	Forward
16410	AAGGTTACCTCACCGACTTC	Reverse
16411	TTGGAGCCAGCCGCCTAAGG	Forward
16411	AAAGGTTACCTCACCGACTT	Reverse
16412	TGGAGCCAGCCGCCTAAGGT	Forward
16424	CCTAAGGTGGGATAGATGAT	Forward
16425	CTAAGGTGGGATAGATGATT	Forward
16426	TAAGGTGGGATAGATGATTG	Forward
16429	CTTAGGCGGCTGGCTCCAAA	Reverse
16439	TCTATCCCACCTTAGGCGGC	Reverse
16442	ATTGGGGTGAAGTCGTAACA	Forward
16443	ATCATCTATCCCACCTTAGG	Reverse
16446	CCAATCATCTATCCCACCTT	Reverse
16454	TCGTAACAAGGTAGCCGTAT	Forward
16458	AACAAGGTAGCCGTATCGGA	Forward
16463	GGTAGCCGTATCGGAAGGTG	Forward
16467	GCCGTATCGGAAGGTGCGGC	Forward
16485	GCTGGATCACCTCCTTTCTA	Forward
16490	TCCAGCCGCACCTTCCGATA	Reverse
16493	ACCTCCTTTCTAAGGAAAAA	Forward
16516	TCCGTTTTTCCTTAGAAAGG	Reverse
16519	CATTCCGTTTTTCCTTAGAA	Reverse
16527	GTTTCTTATTTAGTTTTGAG	Forward
16535	TTTAGTTTTGAGAGGTCTTG	Forward
16536	TTAGTTTTGAGAGGTCTTGT	Forward
16537	TAGTTTTGAGAGGTCTTGTG	Forward
16552	TTGTGGGGCCTTAGCTCAGC	Forward
16553	TGTGGGGCCTTAGCTCAGCT	Forward
16576	AGAGCGCCTGCTTTGCACGC	Forward
16579	GCGCCTGCTTTGCACGCAGG	Forward
16582	GCGCTCTCCCAGCTGAGCTA	Reverse
16586	CTTTGCACGCAGGAGGTCAG	Forward
16601	GTCAGCGGTTCGATCCCGCT	Forward
16604	TGACCTCCTGCGTGCAAAGC	Reverse
16637	TCGATTCAATGGAGCCTAGC	Reverse
16638	TTCGATTCAATGGAGCCTAG	Reverse
16648	ACTTGAATCTTTCGATTCAA	Reverse
16676	TATAGATATTCAATTTTCAA	Reverse
16706	TATATGTATTTAATTACATA	Reverse
16735	CTGTGAATATTTAATGAGTT	Forward
16749	ATTAAATATTCACAGCGTTT	Reverse
16754	TAGGTCGAAAGACCAAAATA	Forward
16768	AAAATAAGGTTAAGTTAATA	Forward
16769	AAATAAGGTTAAGTTAATAA	Forward
16776	GTTAAGTTAATAAGGGCGCA	Forward
16779	AAGTTAATAAGGGCGCACGG	Forward
16788	AGGGCGCACGGTGGATGCCT	Forward
16788	TTATTAACTTAACCTTATTT	Reverse
16807	TTGGCACTAGAAGCCGATGA	Forward
16827	TTCATCGGCTTCTAGTGCCA	Reverse
16833	TGACTAACGACGAAATGCTT	Forward
16834	GACTAACGACGAAATGCTTT	Forward
16835	ACTAACGACGAAATGCTTTG	Forward
16842	TCGTTAGTCACGTCCTTCAT	Reverse
16873	ATGATCCAGAGATGTCCGAA	Forward
16874	TGATCCAGAGATGTCCGAAT	Forward
16875	GATCCAGAGATGTCCGAATG	Forward
16876	ATCCAGAGATGTCCGAATGG	Forward
16883	GATGTCCGAATGGGGGAACC	Forward
16887	TCCGAATGGGGGAACCCGGC	Forward
16900	TTCCCCCATTCGGACATCTC	Reverse
16910	ACCTGCCGGGTTCCCCCATT	Reverse
16915	CCTGTCACTCATTACTGTTA	Forward
16923	AGTGACAGGCATTACCTGCC	Reverse
16924	GAGTGACAGGCATTACCTGC	Reverse
16926	TTACTGTTAAGGTAATGTAG	Forward
16937	CCTTAACAGTAATGAGTGAC	Reverse
16963	TGAAACATCTAAGTAGCTGC	Forward
16996	AAAAGCGATTGCCTTAGTAG	Forward
17008	CTTAGTAGCGGCGAGCGAAA	Forward
17015	GCGGCGAGCGAAACGGCAAG	Forward
17016	CGGCGAGCGAAACGGCAAGA	Forward
17029	CGTTTCGCTCGCCGCTACTA	Reverse
17040	AAACCGAAGAGTTTACTCTT	Forward
17041	AACCGAAGAGTTTACTCTTC	Forward
17042	ACCGAAGAGTTTACTCTTCG	Forward
17049	AGTTTACTCTTCGGGGTTGT	Forward
17061	GGGGTTGTAGGACTGCAACG	Forward
17065	ACCCCGAAGAGTAAACTCTT	Reverse
17089	AAGATTATAGAAGAACTACC	Forward
17090	AGATTATAGAAGAACTACCT	Forward
17094	TATAGAAGAACTACCTGGGA	Forward
17098	GAAGAACTACCTGGGAAGGT	Forward
17129	TCTCTTTGGCCTACCTTCCC	Reverse
17143	TACGAGGCTATTACTCTCTT	Reverse
17159	TAAAGACTATTTCGAATACG	Reverse
17161	ACCTAGCAGTATCCTGAGTA	Forward
17184	CGAGACACGAGAAATCTCGT	Forward
17184	GCCGTACTCAGGATACTGCT	Reverse
17191	CGAGAAATCTCGTCGGAATC	Forward
17192	GAGAAATCTCGTCGGAATCT	Forward
17195	AAATCTCGTCGGAATCTGGG	Forward
17195	TCTCGTGTCTCGCCGTACTC	Reverse
17241	GAGTATTTAGGGTTGGGAGA	Reverse
17247	ACTAGAGAGTATTTAGGGTT	Reverse
17248	CACTAGAGAGTATTTAGGGT	Reverse
17252	GATAGTGAACCAGTACCGTG	Forward
17252	CGGTCACTAGAGAGTATTTA	Reverse
17253	ATAGTGAACCAGTACCGTGA	Forward
17253	TCGGTCACTAGAGAGTATTT	Reverse
17258	GAACCAGTACCGTGAGGGAA	Forward
17272	TCACGGTACTGGTTCACTAT	Reverse
17273	GGGAAAGGTGAAAAGCACCC	Forward
17274	GGAAAGGTGAAAAGCACCCC	Forward
17277	AAGGTGAAAAGCACCCCGGG	Forward
17278	AGGTGAAAAGCACCCCGGGA	Forward
17279	GGTGAAAAGCACCCCGGGAG	Forward
17283	TCACCTTTCCCTCACGGTAC	Reverse
17289	TGCTTTTCACCTTTCCCTCA	Reverse
17312	TCTATTTCACTCCCCTCCCG	Reverse
17313	TTCTATTTCACTCCCCTCCC	Reverse
17314	GTTCTATTTCACTCCCCTCC	Reverse
17333	AACAAGTTCGAGCCCGTTAA	Forward
17334	ACAAGTTCGAGCCCGTTAAT	Forward
17336	TGTTGTAGGCACACGGTTTC	Reverse
17343	TCGAACTTGTTGTAGGCACA	Reverse
17350	AACGGGCTCGAACTTGTTGT	Reverse
17364	GTGCCTTTTGTAGAATGAAC	Forward
17367	GCACGCTCTCACCCATTAAC	Reverse
17368	GGCACGCTCTCACCCATTAA	Reverse
17386	GCGAGTTACGATATGATGCG	Forward
17389	TCGCCGGTTCATTCTACAAA	Reverse
17403	GCGAGGTTAAGTTGAAGAGA	Forward
17405	CGCATCATATCGTAACTCGC	Reverse
17412	AGTTGAAGAGACGGAGCCGT	Forward
17413	GTTGAAGAGACGGAGCCGTA	Forward
17431	TAGGGAAACCGAGTCTTAAT	Forward
17432	AGGGAAACCGAGTCTTAATA	Forward
17450	ATTAAGACTCGGTTTCCCTA	Reverse
17461	TAATGCGCCCTATTAAGACT	Reverse
17485	CATGTGACCTACCCATGAGC	Forward
17492	CCTACCCATGAGCAGGTTGA	Forward
17497	CCATGAGCAGGTTGAAGGTG	Forward
17499	TGGGTAGGTCACATGGTTTC	Reverse
17500	ATGGGTAGGTCACATGGTTT	Reverse
17506	CTGCTCATGGGTAGGTCACA	Reverse
17510	GAAGGTGAGGTAAAACTCAC	Forward
17513	GGTGAGGTAAAACTCACTGG	Forward
17514	CCTTCAACCTGCTCATGGGT	Reverse
17518	CTCACCTTCAACCTGCTCAT	Reverse
17519	CCTCACCTTCAACCTGCTCA	Reverse
17524	ACTCACTGGAGGACCGAACC	Forward
17525	CTCACTGGAGGACCGAACCA	Forward
17544	AGGGCACGTTGAAAAGTGCT	Forward
17555	AAAAGTGCTTGGATGACTTG	Forward
17556	AAAGTGCTTGGATGACTTGT	Forward
17559	CTTTTCAACGTGCCCTGGTT	Reverse
17562	CTTGGATGACTTGTGGGTAG	Forward
17564	AAGCACTTTTCAACGTGCCC	Reverse
17583	GGAGAAATTCCAAACGAACT	Forward
17593	CAAACGAACTTGGAGATAGC	Forward
17614	CAGCTATCTCCAAGTTCGTT	Reverse
17615	GTTCTCTCCGAAATAGCTTT	Forward
17616	TTCTCTCCGAAATAGCTTTA	Forward
17641	AGCGTCGATGTTAAGTCTCT	Forward
17644	GTCGATGTTAAGTCTCTTGG	Forward
17644	CGCTAGCCCTAAAGCTATTT	Reverse
17659	CTTGGAGGTAGAGCACTGTT	Forward
17660	TTGGAGGTAGAGCACTGTTT	Forward
17665	GGTAGAGCACTGTTTGGGTG	Forward
17666	GTAGAGCACTGTTTGGGTGA	Forward
17667	TAGAGCACTGTTTGGGTGAG	Forward
17677	TTTGGGTGAGGGGTCCATCC	Forward
17713	CTGAGATTGGTAATCCGGGA	Reverse
17717	TTATCTGAGATTGGTAATCC	Reverse
17718	TTTATCTGAGATTGGTAATC	Reverse
17723	GAATGCCAACGAGATATAAT	Forward
17726	ATTCGGAGTTTATCTGAGAT	Reverse
17743	GATTATATCTCGTTGGCATT	Reverse
17750	GACTGCCGATTATATCTCGT	Reverse
17761	TGCTAAGATCCGTAGTCGAA	Forward
17762	GCTAAGATCCGTAGTCGAAA	Forward
17787	ACAGCCCAGACCACCAGCTA	Forward
17792	GGCTGTTTCCCTTTCGACTA	Reverse
17809	GTCCCAAAATATATGTTAAG	Forward
17813	GGGACCTTAGCTGGTGGTCT	Reverse
17814	TGGGACCTTAGCTGGTGGTC	Reverse
17815	AAATATATGTTAAGTGGAAA	Forward
17819	TATTTTGGGACCTTAGCTGG	Reverse
17821	ATGTTAAGTGGAAAAGGATG	Forward
17822	TGTTAAGTGGAAAAGGATGT	Forward
17822	ATATATTTTGGGACCTTAGC	Reverse
17823	GTTAAGTGGAAAAGGATGTG	Forward
17833	TTCCACTTAACATATATTTT	Reverse
17834	TTTCCACTTAACATATATTT	Reverse
17840	GTGGGGTTGCACAGACAACT	Forward
17922	ACCCTGCGCCGAAAATGTAC	Forward
17923	CCCTGCGCCGAAAATGTACC	Forward
17924	CCTGCGCCGAAAATGTACCG	Forward
17945	CCCGGTACATTTTCGGCGCA	Reverse
17946	CCCCGGTACATTTTCGGCGC	Reverse
17949	AAAACATATTACCGAAGCTG	Forward
17952	TTTTAGCCCCGGTACATTTT	Reverse
17962	GAAGCTGTGGATACCTTTAT	Forward
17963	TCGGTAATATGTTTTAGCCC	Reverse
17967	TGTGGATACCTTTATAGGTA	Forward
17971	GATACCTTTATAGGTATGGT	Forward
17982	TATAAAGGTATCCACAGCTT	Reverse
17995	GAGCGTTCTATGTGCGAAGA	Forward
17997	CTCTCCTACCATACCTATAA	Reverse
18007	TGCGAAGAAGGTGTACCGTG	Forward
18015	AGGTGTACCGTGAGGAGTGC	Forward
18039	GCGCATAGAAGTGAGAATGC	Forward
18044	ATGCGCTCCAGCACTCCTCA	Reverse
18059	CGGTATGAGTAGCGAAAGAC	Forward
18080	CTGTCTTTCGCTACTCATAC	Reverse
18088	TCCTGTCCACCGTAAGACTA	Forward
18096	ACCGTAAGACTAAGGTTTCC	Forward
18097	CCGTAAGACTAAGGTTTCCA	Forward
18098	CGTAAGACTAAGGTTTCCAG	Forward
18102	AGACTAAGGTTTCCAGGGGA	Forward
18111	ACCTTAGTCTTACGGTGGAC	Reverse
18116	AGGGGAAGGCTCGTCCGCCC	Forward
18116	TGGAAACCTTAGTCTTACGG	Reverse
18117	GGGGAAGGCTCGTCCGCCCT	Forward
18119	CCCTGGAAACCTTAGTCTTA	Reverse
18125	CTCGTCCGCCCTGGGTTAGT	Forward
18126	TCGTCCGCCCTGGGTTAGTC	Forward
18134	CCTGGGTTAGTCGGGACCTA	Forward
18136	AGGGCGGACGAGCCTTCCCC	Reverse
18147	GGACCTAAGGAGAGACCGAA	Forward
18152	AGGTCCCGACTAACCCAGGG	Reverse
18155	CTTAGGTCCCGACTAACCCA	Reverse
18156	CCTTAGGTCCCGACTAACCC	Reverse
18159	AGACCGAAAGGTGTATCCGA	Forward
18167	AGGTGTATCCGATGGACAAC	Forward
18172	ACACCTTTCGGTCTCTCCTT	Reverse
18184	TGTCCATCGGATACACCTTT	Reverse
18197	AATATCAACCTGTTGTCCAT	Reverse
18200	TGTACTAGAGTATATAGTGA	Forward
18203	ACTAGAGTATATAGTGATGG	Forward
18204	CTAGAGTATATAGTGATGGA	Forward
18214	TAGTGATGGAGGGACGCAGT	Forward
18220	ATCACTATATACTCTAGTAC	Reverse
18235	GGCTAACTAAACCAGACGAT	Forward
18245	ACCAGACGATTGGAAGTGTC	Forward
18258	AAGTGTCTGGCCAAGCAGTG	Forward
18268	GCCAGACACTTCCAATCGTC	Reverse
18290	TCATATCACACCTCACTGCT	Reverse
18305	TCTATAACATTGAGCTGTGA	Forward
18306	CTATAACATTGAGCTGTGAT	Forward
18307	TATAACATTGAGCTGTGATG	Forward
18389	TTAACGCTAGAAGCTTTTCT	Reverse
18400	CCCGTACCGCAAACCGACAC	Forward
18409	CAAACCGACACAGGTAGTCG	Forward
18422	CCTGTGTCGGTTTGCGGTAC	Reverse
18423	TAGTCGAGGCGAGTAGCCTC	Forward
18423	ACCTGTGTCGGTTTGCGGTA	Reverse
18428	CGACTACCTGTGTCGGTTTG	Reverse
18435	CTCGCCTCGACTACCTGTGT	Reverse
18447	GAGCGAGAGAACTCTCGTTA	Forward
18454	AGAACTCTCGTTAAGGAACT	Forward
18461	AGAGTTCTCTCGCTCACCTG	Reverse
18462	CGTTAAGGAACTCGGCAAAA	Forward
18476	GCAAAATGGCCCCGTAACTT	Forward
18477	CAAAATGGCCCCGTAACTTC	Forward
18483	GGCCCCGTAACTTCGGGAGA	Forward
18484	GCCCCGTAACTTCGGGAGAA	Forward
18485	CCCCGTAACTTCGGGAGAAG	Forward
18498	GGAGAAGGGGCGCTGACTTA	Forward
18507	CCCCTTCTCCCGAAGTTACG	Reverse
18508	GCCCCTTCTCCCGAAGTTAC	Reverse
18509	CGCCCCTTCTCCCGAAGTTA	Reverse
18516	TATGGTCAGCCGCAGTGAAT	Forward
18547	TTGCTTGGGCCTATTCACTG	Reverse
18561	TTTTTGATAAACAGTTGCTT	Reverse
18562	GTTTTTGATAAACAGTTGCT	Reverse
18575	TAAATCGTAAGATGATGTAT	Forward
18576	AAATCGTAAGATGATGTATA	Forward
18577	AATCGTAAGATGATGTATAG	Forward
18578	ATCGTAAGATGATGTATAGG	Forward
18592	TATAGGGGGTGACGCCTGCC	Forward
18598	GGGTGACGCCTGCCCGGTGC	Forward
18602	GACGCCTGCCCGGTGCTGGA	Forward
18610	CCCGGTGCTGGAAGGTTAAG	Forward
18628	TTAACCTTCCAGCACCGGGC	Reverse
18631	GGAGTGCTTAGCAATAGCGA	Forward
18632	CCTCTTAACCTTCCAGCACC	Reverse
18633	TCCTCTTAACCTTCCAGCAC	Reverse
18656	TGAATTGAAGCCCCAGTAAA	Forward
18659	ATTGAAGCCCCAGTAAACGG	Forward
18674	AACGGCGGCCGTAACTATAA	Forward
18682	CCGTAACTATAACGGTCCTA	Forward
18688	GTTACGGCCGCCGTTTACTG	Reverse
18689	AGTTACGGCCGCCGTTTACT	Reverse
18690	TAGTTACGGCCGCCGTTTAC	Reverse
18701	AAGGTAGCGAAATTCCTTGT	Forward
18702	AGGTAGCGAAATTCCTTGTC	Forward
18704	CCTTAGGACCGTTATAGTTA	Reverse
18720	ACAAGGAATTTCGCTACCTT	Reverse
18725	TAAGTTCCGACCCGCACGAA	Forward
18737	GGGTCGGAACTTACCCGACA	Reverse
18738	GCACGAAAGGCGTAATGATT	Forward
18739	CACGAAAGGCGTAATGATTT	Forward
18753	ATTACGCCTTTCGTGCGGGT	Reverse
18757	AATCATTACGCCTTTCGTGC	Reverse
18758	AAATCATTACGCCTTTCGTG	Reverse
18762	CACTGTCTCAACGAGAGACT	Forward
18791	TTTAGTACCTGTGAAGATGC	Forward
18805	AGATGCAGGTTACCCGCGAC	Forward
18809	GCAGGTTACCCGCGACAGGA	Forward
18820	CGGGTAACCTGCATCTTCAC	Reverse
18822	GACAGGACGGAAAGACCCCA	Forward
18839	GGGTCTTTCCGTCCTGTCGC	Reverse
18840	GGGGTCTTTCCGTCCTGTCG	Reverse
18859	AACTGCAGTAAAGCTCCATG	Reverse
18860	AAACTGCAGTAAAGCTCCAT	Reverse
18861	CAAACTGCAGTAAAGCTCCA	Reverse
18868	AGTATCTGTACCACATGTAC	Forward
18873	CTGTACCACATGTACAGGAT	Forward
18877	ACCACATGTACAGGATAGGT	Forward
18892	TAGGTAGGAGCCTATGACCT	Forward
18893	AGGTAGGAGCCTATGACCTC	Forward
18900	TCCTACCTATCCTGTACATG	Reverse
18912	CGGGACGCCAGTTTCGAGTG	Forward
18921	AGTTTCGAGTGAGGCGTTGT	Forward
18922	GTTTCGAGTGAGGCGTTGTT	Forward
18924	AACTGGCGTCCCGAGGTCAT	Reverse
18931	CACTCGAAACTGGCGTCCCG	Reverse
18941	AACAACGCCTCACTCGAAAC	Reverse
18942	GGGATACTACCCTTGTGTTA	Forward
18961	ATGGCTACTCTAACCCAGAT	Forward
18973	TTAGAGTAGCCATAACACAA	Reverse
18974	CCCAGATAGGTTATCCCTAT	Forward
18974	GTTAGAGTAGCCATAACACA	Reverse
18990	CTATCGGAGACAGTGTCTGA	Forward
18991	TATCGGAGACAGTGTCTGAC	Forward
18996	CCGATAGGGATAACCTATCT	Reverse
18997	TCCGATAGGGATAACCTATC	Reverse
19003	TGTCTGACGGGCAGTTTGAC	Forward
19004	GTCTGACGGGCAGTTTGACT	Forward
19005	TCTGACGGGCAGTTTGACTG	Forward
19008	GACGGGCAGTTTGACTGGGG	Forward
19010	GTCAGACACTGTCTCCGATA	Reverse
19011	CGTCAGACACTGTCTCCGAT	Reverse
19023	TGGGGCGGTCGCCTCCTAAA	Forward
19029	GGTCGCCTCCTAAAAGGTAA	Forward
19032	CGCCTCCTAAAAGGTAACGG	Forward
19042	AAGGTAACGGAGGCGCCCAA	Forward
19056	GCCCAAAGGTTCCCTCAGAA	Forward
19056	CGCCTCCGTTACCTTTTAGG	Reverse
19059	GGGCGCCTCCGTTACCTTTT	Reverse
19060	AAAGGTTCCCTCAGAATGGT	Forward
19079	ACCATTCTGAGGGAACCTTT	Reverse
19080	AACCATTCTGAGGGAACCTT	Reverse
19083	AAATCATTCGCAGAGTGTAA	Forward
19089	ATGATTTCCAACCATTCTGA	Reverse
19090	TCGCAGAGTGTAAAGGTATA	Forward
19090	AATGATTTCCAACCATTCTG	Reverse
19091	CGCAGAGTGTAAAGGTATAA	Forward
19123	GCGAGAGCTACAACTCGAGC	Forward
19124	CGAGAGCTACAACTCGAGCA	Forward
19135	ACTCGAGCAGGGACGAAAGT	Forward
19136	CTCGAGCAGGGACGAAAGTC	Forward
19149	GAAAGTCGGGCTTAGTGATC	Forward
19152	AGTCGGGCTTAGTGATCCGG	Forward
19162	AGTGATCCGGTGGTTCCGCA	Forward
19166	ATCCGGTGGTTCCGCATGGA	Forward
19167	TCCGGTGGTTCCGCATGGAA	Forward
19181	ATGGAAGGGCCATCGCTCAA	Forward
19190	GCCCTTCCATGCGGAACCAC	Reverse
19197	TCAACGGATAAAAGCTACCC	Forward
19198	CAACGGATAAAAGCTACCCT	Forward
19199	AACGGATAAAAGCTACCCTG	Forward
19199	TGAGCGATGGCCCTTCCATG	Reverse
19207	AAAGCTACCCTGGGGATAAC	Forward
19212	AGCTTTTATCCGTTGAGCGA	Reverse
19236	AGATAAGCCTGTTATCCCCA	Reverse
19237	CCCCCAAGAGTTCACATCGA	Forward
19237	GAGATAAGCCTGTTATCCCC	Reverse
19238	CCCCAAGAGTTCACATCGAC	Forward
19239	CCCAAGAGTTCACATCGACG	Forward
19242	AAGAGTTCACATCGACGGGG	Forward
19247	TTCACATCGACGGGGAGGTT	Forward
19259	CCGTCGATGTGAACTCTTGG	Reverse
19260	CCCGTCGATGTGAACTCTTG	Reverse
19261	GAGGTTTGGCACCTCGATGT	Forward
19261	CCCCGTCGATGTGAACTCTT	Reverse
19262	TCCCCGTCGATGTGAACTCT	Reverse
19276	GATGTCGGCTCGTCGCATCC	Forward
19277	ATGTCGGCTCGTCGCATCCT	Forward
19278	TGTCGGCTCGTCGCATCCTG	Forward
19288	TCGCATCCTGGGGCTGTAGT	Forward
19294	GATGCGACGAGCCGACATCG	Reverse
19296	TGGGGCTGTAGTCGGTCCCA	Forward
19297	GGGGCTGTAGTCGGTCCCAA	Forward
19301	CTGTAGTCGGTCCCAAGGGT	Forward
19302	TGTAGTCGGTCCCAAGGGTT	Forward
19316	TTGGGACCGACTACAGCCCC	Reverse
19322	GGGCTGTTCGCCCATTAAAG	Forward
19334	CATTAAAGCGGCACGCGAGC	Forward
19334	GGGCGAACAGCCCAACCCTT	Reverse
19335	ATTAAAGCGGCACGCGAGCT	Forward
19335	TGGGCGAACAGCCCAACCCT	Reverse
19354	AGCTCGCGTGCCGCTTTAAT	Reverse
19355	CAGCTCGCGTGCCGCTTTAA	Reverse
19360	CAGAACGTCGTGAGACAGTT	Forward
19376	AGTTCGGTCCCTATCCGTCG	Forward
19377	GTTCGGTCCCTATCCGTCGC	Forward
19383	TCCCTATCCGTCGCGGGCGT	Forward
19395	GCGGGCGTAGGAAATTTGAG	Forward
19406	TCCTACGCCCGCGACGGATA	Reverse
19407	TTCCTACGCCCGCGACGGAT	Reverse
19412	CAAATTTCCTACGCCCGCGA	Reverse
19416	GGATCTGCTCCTAGTACGAG	Forward
19426	CTAGTACGAGAGGACCAGAG	Forward
19438	GACCAGAGTGGACTTACCGC	Forward
19447	CACTCTGGTCCTCTCGTACT	Reverse
19462	CACCAGCGGTAAGTCCACTC	Reverse
19470	TGTTCTGCCAAGAGCATCGC	Forward
19471	GTTCTGCCAAGAGCATCGCT	Forward
19476	CAGAACAACTGGTACACCAG	Reverse
19483	GCATCGCTGGGTAGCTATGT	Forward
19484	CATCGCTGGGTAGCTATGTA	Forward
19487	GATGCTCTTGGCAGAACAAC	Reverse
19488	GCTGGGTAGCTATGTAGGGA	Forward
19489	CTGGGTAGCTATGTAGGGAA	Forward
19499	TAGCTACCCAGCGATGCTCT	Reverse
19563	GGGAAATCTCATCTTGAGGT	Reverse
19564	TGGGAAATCTCATCTTGAGG	Reverse
19567	TCATGGGAAATCTCATCTTG	Reverse
19580	AAGAGCCCTGAGAGATGATC	Forward
19583	TCTTACTGATATAAAATCAT	Reverse
19584	CTCTTACTGATATAAAATCA	Reverse
19588	TGAGAGATGATCAGGTTGAT	Forward
19598	TCAGGTTGATAGGTTAGAAG	Forward
19606	ATAGGTTAGAAGTGGAAGTG	Forward
19607	ATCAACCTGATCATCTCTCA	Reverse
19608	TATCAACCTGATCATCTCTC	Reverse
19621	AAGTGTGGTGACACATGTAG	Forward
19642	GGACTAATACTAATAGCTCG	Forward
19686	GAGACATATTGACAACGATT	Forward
19693	TATGTCTCAGTTACTTTCTT	Reverse
19755	GAGTTAAGTGACGATAGCCT	Forward
19794	TGGGAACAGGTGTATCTCCT	Reverse
19807	TCTGTGTTCGGCATGGGAAC	Reverse
19813	TTAACTTCTGTGTTCGGCAT	Reverse
19814	CTTAACTTCTGTGTTCGGCA	Reverse
19816	CCTAGTACGCCTGATGTAGT	Forward
19817	CTAGTACGCCTGATGTAGTT	Forward
19818	TAGTACGCCTGATGTAGTTG	Forward
19819	AGTACGCCTGATGTAGTTGG	Forward
19819	TAGGGCTTAACTTCTGTGTT	Reverse
19837	CAACTACATCAGGCGTACTA	Reverse
19838	CCAACTACATCAGGCGTACT	Reverse
19839	GGGTTGCCCCCTGTTAGATA	Forward
19847	GGGCAACCCCCAACTACATC	Reverse
19858	ACGGTAGTCGCTTAGCGCAT	Forward
19859	CGGTAGTCGCTTAGCGCATA	Forward
19867	CGACTACCGTATCTAACAGG	Reverse
19868	GCGACTACCGTATCTAACAG	Reverse
19869	AGCGACTACCGTATCTAACA	Reverse
19870	AAGCGACTACCGTATCTAAC	Reverse
19875	CATAGGGAGTTTAGCTCAGC	Forward
19876	ATAGGGAGTTTAGCTCAGCT	Forward
19901	AGCATCTGCCTTACAAGCAG	Forward
19902	GCATCTGCCTTACAAGCAGA	Forward
19909	CCTTACAAGCAGAGGGTCAG	Forward
19931	CCGCTGACCCTCTGCTTGTA	Reverse
19933	TCGATCCCGTTAACTCCCAT	Forward
19941	GTTAACTCCCATAGGTCCCG	Forward
19949	CCATAGGTCCCGTGGTGTAG	Forward
19960	CGGGACCTATGGGAGTTAAC	Reverse
19961	ACGGGACCTATGGGAGTTAA	Reverse
19970	CGCTACACCACGGGACCTAT	Reverse
19971	GTTATCACGTCGCCCTGTCA	Forward
19971	CCGCTACACCACGGGACCTA	Reverse
19979	CGTGATAACCGCTACACCAC	Reverse
19980	ACGTGATAACCGCTACACCA	Reverse
19983	CCCTGTCACGGCGAAGATCG	Forward
19984	CCTGTCACGGCGAAGATCGC	Forward
19999	ATCGCGGGTTCGATTCCCGT	Forward
20000	TCGCGGGTTCGATTCCCGTC	Forward
20005	CCGCGATCTTCGCCGTGACA	Reverse
20006	CCCGCGATCTTCGCCGTGAC	Reverse
20036	TTCTACTTGACGGTCCCGAC	Reverse
20037	TTTCTACTTGACGGTCCCGA	Reverse
20041	TTGAGACTCGTTAGCTCAGT	Forward
20046	TCTCAAATATTTCTACTTGA	Reverse
20067	AGCAATTGACTTTTAATCAA	Forward
20068	GCAATTGACTTTTAATCAAT	Forward
20075	ACTTTTAATCAATGGGTCAC	Forward
20091	TCACTGGTTCGAGCCCAGTA	Forward
20092	CACTGGTTCGAGCCCAGTAC	Forward
20104	CCCAGTACGGGTCATATATG	Forward
20105	CCAGTACGGGTCATATATGC	Forward
20110	ACGGGTCATATATGCGGGTG	Forward
20113	GGTCATATATGCGGGTGTGG	Forward
20119	ATATGCGGGTGTGGCGGAAT	Forward
20126	CCGCATATATGACCCGTACT	Reverse
20127	CCCGCATATATGACCCGTAC	Reverse
20138	TTGGCAGACGCACCAGATTT	Forward
20144	GACGCACCAGATTTAGGATC	Forward
20154	ATTTAGGATCTGGCGCTTAA	Forward
20159	GGATCTGGCGCTTAACGGCG	Forward
20160	GATCTGGCGCTTAACGGCGT	Forward
20161	ATCTGGCGCTTAACGGCGTG	Forward
20162	TCTGGCGCTTAACGGCGTGG	Forward
20172	TAAGCGCCAGATCCTAAATC	Reverse
20199	CCCGCATTAGAAAAGTTAGC	Forward
20213	GTTAGCCGGCTTAGCTCAGT	Forward
20214	ACTTTTCTAATGCGGGTGAA	Reverse
20215	AACTTTTCTAATGCGGGTGA	Reverse
20221	CCGGCTAACTTTTCTAATGC	Reverse
20222	GCCGGCTAACTTTTCTAATG	Reverse
20239	AGCATCTGATTTGTAATCAG	Forward
20240	GCATCTGATTTGTAATCAGA	Forward
20240	CTCTACCAACTGAGCTAAGC	Reverse
20265	GCGTGTTCAAGTCATGTAGC	Forward
20291	AAAATGCGAACGTAGTTCAG	Forward
20306	ACTACGTTCGCATTTTATGC	Reverse
20312	GGTAGAACACCACCTTGCCA	Forward
20315	AGAACACCACCTTGCCAAGG	Forward
20316	GAACACCACCTTGCCAAGGT	Forward
20317	AACACCACCTTGCCAAGGTG	Forward
20318	ACACCACCTTGCCAAGGTGG	Forward
20324	CCTTGCCAAGGTGGGGGTCG	Forward
20325	CTTGCCAAGGTGGGGGTCGC	Forward
20343	CGACCCCCACCTTGGCAAGG	Reverse
20346	CCGCGACCCCCACCTTGGCA	Reverse
20350	CGAATCCCGTCGTTCGCTTG	Forward
20351	CGAACCCGCGACCCCCACCT	Reverse
20356	CCGTCGTTCGCTTGAGGAGC	Forward
20357	CGTCGTTCGCTTGAGGAGCC	Forward
20358	GTCGTTCGCTTGAGGAGCCG	Forward
20361	GTTCGCTTGAGGAGCCGGGG	Forward
20364	CGCTTGAGGAGCCGGGGTGG	Forward
20370	AGGAGCCGGGGTGGCGGAAC	Forward
20377	CGGCTCCTCAAGCGAACGAC	Reverse
20378	CCGGCTCCTCAAGCGAACGA	Reverse
20382	GGCGGAACTGGCAGACGCAC	Forward
20397	GTCTGCCAGTTCCGCCACCC	Reverse
20402	AGGACTTAAAATCCTGCGAA	Forward
20417	GCGAAAGGAAACTTTCGTAC	Forward
20428	CTTTCGTACCGGTTCGATCC	Forward
20435	ACCGGTTCGATCCCGGTCCT	Forward
20436	GTACGAAAGTTTCCTTTCGC	Reverse
20458	GCCGAGGACCGGGATCGAAC	Reverse
20468	ATTATATTATGCCGAGGACC	Reverse
20469	TATTATATTATGCCGAGGAC	Reverse
20470	ATGAGCACCCTTAGCTCAAC	Forward
20474	CTCATTATTATATTATGCCG	Reverse
20495	AGAGTACCTGACTACGAATC	Forward
20498	GTACCTGACTACGAATCAGG	Forward
20499	ACTCTATCCAGTTGAGCTAA	Reverse
20500	TACTCTATCCAGTTGAGCTA	Reverse
20505	ACTACGAATCAGGCGGTTAG	Forward
20520	GTTAGAGGTTCGACTCCTCT	Forward
20521	TTAGAGGTTCGACTCCTCTA	Forward
20523	TAACCGCCTGATTCGTAGTC	Reverse
20534	TCCTCTAGGGTGCATTTTAT	Forward
20535	CCTCTAGGGTGCATTTTATC	Forward
20551	TATCGGGAAGTAGCTCAGCT	Forward
20557	CCCGATAAAATGCACCCTAG	Reverse
20563	GCTCAGCTTGGTAGAGCACT	Forward
20568	GCTTGGTAGAGCACTTGGTT	Forward
20569	CTTGGTAGAGCACTTGGTTT	Forward
20576	GAGCACTTGGTTTGGGACCA	Forward
20577	AGCACTTGGTTTGGGACCAA	Forward
20578	GCACTTGGTTTGGGACCAAG	Forward
20585	GTTTGGGACCAAGGGGTCGC	Forward
20612	AATCCTGTCTTCCCGATTTA	Forward
20615	CCTGTCTTCCCGATTTATGG	Forward
20615	GATTCGAACCTGCGACCCCT	Reverse
20629	TTATGGCGGTGTAGCTCAGC	Forward
20637	CCGCCATAAATCGGGAAGAC	Reverse
20642	GCTCAGCTGGCTAGAGCGTC	Forward
20645	GAGCTACACCGCCATAAATC	Reverse
20646	TGAGCTACACCGCCATAAAT	Reverse
20653	TAGAGCGTCCGGTTCATACC	Forward
20654	AGAGCGTCCGGTTCATACCC	Forward
20657	GCGTCCGGTTCATACCCGGG	Forward
20661	CCGGTTCATACCCGGGAGGT	Forward
20662	CGGTTCATACCCGGGAGGTC	Forward
20663	GGTTCATACCCGGGAGGTCG	Forward
20664	GTTCATACCCGGGAGGTCGG	Forward
20683	CCGACCTCCCGGGTATGAAC	Reverse
20693	CCCCTTCGCCGCTATATATA	Forward
20693	GATCGAACCCCCGACCTCCC	Reverse
20694	GGATCGAACCCCCGACCTCC	Reverse
20702	CGCTATATATATGGATTTCT	Forward
20715	CCATATATATAGCGGCGAAG	Reverse
20716	TCCATATATATAGCGGCGAA	Reverse
20717	ATCCATATATATAGCGGCGA	Reverse
20719	TCTTGGACCTTTAGCTCAAC	Forward
20723	CAAGAAATCCATATATATAG	Reverse
20732	GCTCAACTGGTTAGAGCACT	Forward
20747	GCACTCGGCTCATAACCGAG	Forward
20748	GCTCTAACCAGTTGAGCTAA	Reverse
20754	GCTCATAACCGAGCGGTCGT	Forward
20770	TCGTAGGTTCGAGTCCTACA	Forward
20784	GACTCGAACCTACGACCGCT	Reverse
20795	CATATATTAATTATAATATT	Forward
20798	ATATTAATTATAATATTTGG	Forward
20806	AATTAATATATGGACCTTGT	Reverse
20813	TTTGGAGGATTACCCAAGTC	Forward
20816	CAAATATTATAATTAATATA	Reverse
20820	GATTACCCAAGTCCGGCTGA	Forward
20821	ATTACCCAAGTCCGGCTGAA	Forward
20826	CCAAGTCCGGCTGAAGGGAA	Forward
20843	GAACGGTCTTGAAAACCGTC	Forward
20847	CGTTCCCTTCAGCCGGACTT	Reverse
20848	CCGTTCCCTTCAGCCGGACT	Reverse
20854	TCAAGACCGTTCCCTTCAGC	Reverse
20862	CAGGCGTGTAAAAGCGTGCG	Forward
20863	AGGCGTGTAAAAGCGTGCGT	Forward
20880	GCACGCTTTTACACGCCTGA	Reverse
20897	CATCCTCCTTATAATTAACG	Forward
20898	ATCCTCCTTATAATTAACGC	Forward
20902	TCCTTATAATTAACGCGGGA	Forward
20912	TAACGCGGGATGGAGCAGCT	Forward
20915	GTTAATTATAAGGAGGATGT	Reverse
20916	CGTTAATTATAAGGAGGATG	Reverse
20922	ATCCCGCGTTAATTATAAGG	Reverse
20923	GGAGCAGCTAGGTAGCTCGT	Forward
20924	GAGCAGCTAGGTAGCTCGTC	Forward
20925	TCCATCCCGCGTTAATTATA	Reverse
20939	TCGTCGGGCTCATAACCCGA	Forward
20946	GCTCATAACCCGAAGGTCGT	Forward
20971	CAAATCCTGCTCCCGCAATA	Forward
20976	CCTGCTCCCGCAATATGGCT	Forward
20976	GATTTGAACCTACGACCTTC	Reverse
20977	GGATTTGAACCTACGACCTT	Reverse
20988	ATATGGCTCGGTAGCTCAGT	Forward
20998	CCGAGCCATATTGCGGGAGC	Reverse
20999	TAGCTCAGTTGGTAGAGCAA	Forward
21004	GAGCTACCGAGCCATATTGC	Reverse
21005	TGAGCTACCGAGCCATATTG	Reverse
21019	TGGATTGAAGCTCCATGTGT	Forward
21022	ATTGAAGCTCCATGTGTCGG	Forward
21053	GGAATCGAACCGCCGACACA	Reverse
21056	CTCGCGCCATTTTTGTTAAG	Forward
21057	TCGCGCCATTTTTGTTAAGC	Forward
21070	GTTAAGCGGGTGTAGTTTAG	Forward
21074	TTAACAAAAATGGCGCGAGA	Reverse
21084	CTACACCCGCTTAACAAAAA	Reverse
21126	ACTCGCGACAACAGCTTGGA	Reverse
21130	TCGAACTCGCGACAACAGCT	Reverse
21131	TTCTCGTCACCCGCTTTATT	Forward
21156	ATTTTAGCCAAGCATTTGCT	Forward
21157	TTTTAGCCAAGCATTTGCTT	Forward
21162	CTAAAATATCCAAATAAAGC	Reverse
21163	GCTAAAATATCCAAATAAAG	Reverse
21173	GCTTGGGCGCGTAGCTCAGA	Forward
21185	TACGCGCCCAAGCAAATGCT	Reverse
21201	GCGCACGCCTGATAAGCGTG	Forward
21205	ACGCCTGATAAGCGTGAGGT	Forward
21208	CCTGATAAGCGTGAGGTCGG	Forward
21230	CCACCGACCTCACGCTTATC	Reverse
21234	GATTCCACTCGTGCCCATAT	Forward
21250	ATATTGGAGAATTACTCAAG	Forward
21259	AATTACTCAAGAGGCTGAAG	Forward
21260	TTCTCCAATATGGGCACGAG	Reverse
21263	ACTCAAGAGGCTGAAGAGGA	Forward
21269	CTTGAGTAATTCTCCAATAT	Reverse
21270	TCTTGAGTAATTCTCCAATA	Reverse
21280	GGACGGTTTGCTAAATCGTT	Forward
21284	GGTTTGCTAAATCGTTAGGT	Forward
21285	GTTTGCTAAATCGTTAGGTC	Forward
21292	AAATCGTTAGGTCGGGTAAC	Forward
21297	GTTAGGTCGGGTAACCGGCG	Forward
21298	TTAGGTCGGGTAACCGGCGC	Forward
21299	TAGGTCGGGTAACCGGCGCG	Forward
21300	AGGTCGGGTAACCGGCGCGG	Forward
21333	GGGGATTCGAACCCCCGCGC	Reverse
21352	CATAATACTACGGAGAATGG	Reverse
21353	TCATAATACTACGGAGAATG	Reverse
21354	GTCATAATACTACGGAGAAT	Reverse
21355	CGTCATAATACTACGGAGAA	Reverse
21362	GATAATTCGTCATAATACTA	Reverse
21371	AATTCGTTTTCTTTTTTTTG	Forward
21520	AACATTAGACGAGATATCCT	Reverse
21556	TGAAACCACTGAGTCTACTT	Reverse
21582	GATTTTGATAAAGCAGTAAA	Reverse
21634	TAAATCTTGATTCTCATTAT	Reverse
21798	TCTTTTAACCAAGTCACAGA	Reverse
21965	CTGATTTGACGCTAGAAGCA	Reverse
21998	GAGATATAATCCCGAAAATC	Reverse
22137	ACAGAGTCTACAGTACCAAT	Reverse
22197	ATTTTATCAAAATCAGCATA	Reverse
22265	GAAAGGAATAATAGAATACT	Reverse
22282	GGAACAATACTAAGCAAGAA	Reverse
22303	ATATGACCATCCCATAGAAA	Reverse
22354	TGAGATGATAAAAAAAATTC	Reverse
22440	AAAGAAATCCAAAACAAACA	Reverse
22469	ACCAACTGTTTTGAAATAAT	Reverse
22510	GTTAACAGATAACATAATAG	Reverse
22610	TAAGGCAAAGCCAAAATTTA	Reverse
22628	ATTGGAGAAACCATAAAATA	Reverse
22646	AAAATCCGTCACAGACTCAT	Reverse
22687	AAAAGATTAAACACTATACT	Reverse
22729	AAAAATAATTTTTCAAGAAT	Reverse
22789	CATTTTTTGATACAATTAAA	Forward
22803	ATTAAAAGGTCTTATCGAAA	Forward
22810	CTTTTAATTGTATCAAAAAA	Reverse
22907	TACTGATGCAGCTGCTGATA	Reverse
22983	CAGTCTCTTGTTGAGAAGCA	Reverse
23028	TAAGTGTAGATACTTGAGAT	Reverse
23358	CAATCTCATTGATAGCAGCT	Reverse
23677	TCTGAAACAGTAACTTCTGA	Reverse
23711	AGGTTCTTGTGCTACTTCTG	Reverse
23731	TCTGAAGTTTCTGATGAAAC	Reverse
23767	GCTTCTGAAGTTGCAACAGT	Reverse
23800	GCTGATTCTGGCTGTGCTTC	Reverse
23812	GCCTCTGAGGCAGCTGATTC	Reverse
23825	AGGCTCTTGTTGTGCCTCTG	Reverse
23845	TCAGATGTTGCTGGAGCAGC	Reverse
23854	GGTTGTGCTTCAGATGTTGC	Reverse
23875	GCTGCAGGAGCAGCTGATTC	Reverse
23890	GCTGGTGCTTCTGAAGCTGC	Reverse
23908	GGTGCTTCGCTAGCAGGAGC	Reverse
23914	GCTGCAGGTGCTTCGCTAGC	Reverse
23929	GGTGCTTCTGAAGTTGCTGC	Reverse
23950	GCTGCAGGTGCTTGACTTGC	Reverse
23965	GCTGGTGCTTCTGAAGCTGC	Reverse
23983	GGTGTTTCAGCTGCTGGAGC	Reverse
23989	ACCTTAGGTGTTTCAGCTGC	Reverse
24004	GTTGAGGCAGCTGATACCTT	Reverse
24020	AGGATATGTATTAGGAGTTG	Reverse
24028	TGACCAACAGGATATGTATT	Reverse
24040	CCCCAAGTACATTGACCAAC	Reverse
24141	CAGGAGTTGTACCAACTGAG	Reverse
24160	ACCGCAATTGCTCCGGCTAC	Reverse
24167	TGGCCAAACCGCAATTGCTC	Reverse
24187	CCATAACCACCACCATCATT	Reverse
24300	ATGTTGGATCAAATGTACCA	Reverse
24316	CCACCATGAGCTGAAGATGT	Reverse
24357	CGCCTTTTTGTAGTCATTAT	Reverse
24358	TCGCCTTTTTGTAGTCATTA	Reverse
24390	AGCAAAATGTCTTTACTTTC	Forward
24406	TTTCTGGAATTACTTTTAGA	Forward
24407	TTCTGGAATTACTTTTAGAC	Forward
24419	TTTTAGACGGGAAAATGTCG	Forward
24425	ACGGGAAAATGTCGAGGTTA	Forward
24497	TTGAAAATCAATCTAAAAAA	Forward
24505	CAATCTAAAAAAAGGTAGAA	Forward
24505	GATTTTCAATGCAAAATAAA	Reverse
24522	GAATGGTTTAGTAGATATTT	Forward
24525	TGGTTTAGTAGATATTTTGG	Forward
24616	CAACTTTTGCTGCTAATTCC	Reverse
24724	GAATAAAAACGTGATGACCA	Reverse
24764	TCCATCAAGTTATCATTTAC	Reverse
24848	TGACGTGCATAACCATAATA	Reverse
24874	GCTCACGTGAACGTGCCTTA	Reverse
24896	GCAACCAATTTAGATGTGAT	Reverse
24964	CTTGAATTTGAGAAGCATGG	Reverse
24967	ATCCTTGAATTTGAGAAGCA	Reverse
25001	GCCCCCATCAAATGGTCTAC	Reverse
25009	TAAGTGGTGCCCCCATCAAA	Reverse
25025	TCAAAGTAATCTGCGATAAG	Reverse
25088	CGAGTCACACCACCATGGTC	Reverse
25093	GTGCACGAGTCACACCACCA	Reverse
25142	CGTTTATCAATGATTGCGAT	Reverse
25323	CAATACAGGGTGAGTACATG	Reverse
25336	GTGCTGGACCTGACAATACA	Reverse
25337	AGTGCTGGACCTGACAATAC	Reverse
25352	TTTTGAATATTATCAAGTGC	Reverse
25418	TTATCAATCAAACGTTCTTC	Reverse
25505	ATTTCAAACAAAGGTGACAA	Reverse
25514	TTATGGCCCATTTCAAACAA	Reverse
25527	TAGCCTAGGCTAGCTTTTTT	Forward
25531	GGCTAGCTTTAGTCTATTTA	Reverse
25552	ACACCAAAAAAAGCTAGCCT	Reverse
25564	TGAGTTTTTGATATAATGTA	Forward
25580	TGTAAGGCATAATTGCAAAG	Forward
25592	TTGCAAAGAGGTGACAGTGA	Forward
25701	CTGGTACATCTGAAATTGAT	Reverse
25720	AGTGTCAACTTTTTGATACC	Reverse
25750	TGATCTGGAGTCGTAAAATC	Reverse
25765	GCTGCTTCTTTCACATGATC	Reverse
25809	CCATACCTGTATAGTGAGAC	Reverse
25840	GCCGCAGCTTGACGCAAAGC	Reverse
25900	GTCACCAAAATTTCATTATC	Reverse
25940	AGCCGTCAATGTTGCAGAAA	Reverse
25941	TAGCCGTCAATGTTGCAGAA	Reverse
25972	GGTAAAAGAATCGTATCTCC	Reverse
25993	TATCCAGGATAGGCTGGTGC	Reverse
25999	GGTTCATATCCAGGATAGGC	Reverse
26003	AATCGGTTCATATCCAGGAT	Reverse
26008	TTTGCAATCGGTTCATATCC	Reverse
26020	GCACCAACTAGATTTGCAAT	Reverse
26089	ATTGCCTTTTCTAACATCTC	Reverse
26154	TCACACCTGTTGGGTTAGTT	Reverse
26155	GTCACACCTGTTGGGTTAGT	Reverse
26163	GTGAGTAAGTCACACCTGTT	Reverse
26164	CGTGAGTAAGTCACACCTGT	Reverse
26277	ACTCAGCAATAGATACATGT	Reverse
26305	TTAATCAAAATCGTTTGTTC	Reverse
26383	AACTGAGCCGTCAAGACTGC	Reverse
26418	CTGCAGCTGTTACCAAATAC	Reverse
26471	ATCATCTTTACCAGCAGATA	Reverse
26495	ATACTCAACTTTCATTGGTT	Reverse
26496	AATACTCAACTTTCATTGGT	Reverse
26500	TTCAAATACTCAACTTTCAT	Reverse
26578	AAGATATAGAAAGCACCATC	Reverse
26611	GAATCTTGAGTATAGCCTTC	Reverse
26633	AAAGTCTTGACAGAACTTAA	Reverse
26682	ACTTCCCAAAAGCAACCCCT	Reverse
26683	TACTTCCCAAAAGCAACCCC	Reverse
26824	CACGATAATTACGATTGAAG	Reverse
26874	CATCCGTTTACCAGCTTGCT	Reverse
26945	ATGAATTCAGCGATGGTTAA	Reverse
26952	AGTCATCATGAATTCAGCGA	Reverse
27013	TTTCCTTGAAGGACTCTGCC	Reverse
27024	ATCGCTTGTAATTTCCTTGA	Reverse
27217	AATTCAATCGTACACCGAAA	Reverse
27259	CAAAAGGAAGGCCCACACGA	Reverse
27271	TATACGAAAAATCAAAAGGA	Reverse
27275	AACTTATACGAAAAATCAAA	Reverse
27314	TCATCCTCTGCATAATGATT	Reverse
27356	TCTAAAAGATAAGGTACATT	Reverse
27365	TGAAAACAATCTAAAAGATA	Reverse
27466	TTCCAACATAATTATCATAG	Reverse
27557	CTTTTTGTTTCACGTGAAAC	Forward
27567	CACGTGAAACAGGAAAGTAA	Forward
27581	AAGTAATGGTTTTCAGTCTC	Forward
27582	AGTAATGGTTTTCAGTCTCA	Forward
27583	GTAATGGTTTTCAGTCTCAG	Forward
27650	TGAAAGACTCTGCTAGAAAC	Forward
27651	GAAAGACTCTGCTAGAAACA	Forward
27712	AAATCTGAGTTTATGTTTTA	Forward
27718	GAGTTTATGTTTTATGGCAG	Forward
27726	GTTTTATGGCAGAGGACAAG	Forward
27727	TTTTATGGCAGAGGACAAGA	Forward
27822	ACACCCTCTACAATTGCTTG	Reverse
27848	CTTTGAAATCTGCTATAGCT	Reverse
27881	TAGCTTCATCACCATAAAGC	Reverse
27913	ACGTTCATTCGCTGTCAAAT	Reverse
27981	TTCTTACGAATGGCTTTAGC	Reverse
27991	AGCTTTTTTCTTCTTACGAA	Reverse
28060	TGTATTTCCCGCAGAAATCA	Reverse
28087	AAAGAGACCTGCAGCCAGAA	Reverse
28088	CAAAGAGACCTGCAGCCAGA	Reverse
28140	GGCATTGTTGACATAAGACC	Reverse
28161	AAGGGTTGACCAGTAAAACT	Reverse
28179	CCCAAATCAAGCATATCAAA	Reverse
28180	ACCCAAATCAAGCATATCAA	Reverse
28285	AAGGAGACCTACACGAGGGT	Reverse
28289	TATTAAGGAGACCTACACGA	Reverse
28290	TTATTAAGGAGACCTACACG	Reverse
28304	TTTCCTCAGTCCCATTATTA	Reverse
28377	TTACCAACAAAGTTAATACT	Reverse
28459	TGCCTTAAGAACTGCATTTC	Reverse
28513	ATTCATGATAGCTGACTTAA	Reverse
28514	CATTCATGATAGCTGACTTA	Reverse
28561	TAGGCTGTCTTTCAATAGGA	Reverse
28565	CTTTTAGGCTGTCTTTCAAT	Reverse
28580	TAGTCTCTTTCATCCCTTTT	Reverse
28650	GATCCATGACATTTTACTAC	Reverse
28651	AGATCCATGACATTTTACTA	Reverse
28756	AGCCTCCTCTTTCGGACTAA	Reverse
28764	CATCAGTTAGCCTCCTCTTT	Reverse
28860	GTCATCTAATTTGGTAGCTT	Reverse
28869	CACACCCAAGTCATCTAATT	Reverse
28953	CATATGGTCAATAGTATCAT	Reverse
28969	AATCAGCTACCTTAACCATA	Reverse
29041	CTATACGATTGTTATTTTGT	Forward
29048	ATTGTTATTTTGTTGGAGTG	Forward
29070	GCAAGAAACTAAATGTTATA	Forward
29130	TTATTAAGAAACTCTAAAAA	Forward
29133	ATAAATAATGTATAGAAAAA	Reverse
29185	TAATAAAGTTTGCTATATGT	Forward
29192	GTTTGCTATATGTTGGTTTT	Forward
29199	ATATGTTGGTTTTTGGATTC	Forward
29204	TTGGTTTTTGGATTCTGGTG	Forward
29232	TTAAGACGAATAAACTTGAA	Forward
29286	ATAAATCAGTTGGTTTGACA	Reverse
29296	CTTTCCCAGTATAAATCAGT	Reverse
29374	CACCATTAAGCATGGTTGCC	Reverse
29382	CTTACGAGCACCATTAAGCA	Reverse
29514	AACTTTCTTGTTAAGTTGTT	Reverse
29546	TTACGAAGAACAACCTCCAA	Reverse
29630	TTGTAGTAAAATTCAACGAT	Reverse
29671	CATGCTCATCATTGATGAAT	Reverse
29672	ACATGCTCATCATTGATGAA	Reverse
29712	ATAAGCAATTTGTTCATCAT	Reverse
29870	TCCCAAAGGCGGCAGTTATC	Reverse
29881	GCCCTTCAGCATCCCAAAGG	Reverse
29884	GGTGCCCTTCAGCATCCCAA	Reverse
29905	GGAAGACATCCTTGTCCATA	Reverse
29926	TCAAGCTACCAAGATCACGA	Reverse
29974	CCTTTTACAAATAGAATACT	Forward
29996	CCAAGTATTCTATTTGTAAA	Reverse
30010	CTTTAAGTAGAAATAGATAA	Forward
30021	AATAGATAAAGGAAATAAAA	Forward
30329	GCACGTTGGTCAAATTGACC	Reverse
30343	CTTGTGAAGATGCTGCACGT	Reverse
30475	GAGAATCCACTGGGTTCAAA	Reverse
30484	CTTTGAAACGAGAATCCACT	Reverse
30485	TCTTTGAAACGAGAATCCAC	Reverse
30555	AAAGAAATCCAAGCTTGGAA	Reverse
30560	GTTTCAAAGAAATCCAAGCT	Reverse
30630	GAGAAGGTCATCCACTTCCA	Reverse
30646	AGTAATCTTGAATGAAGAGA	Reverse
30689	ACCTTAAGCTCAGTCTCAGT	Reverse
30733	CAAAAGTTGTGTGACGGCAG	Reverse
30739	CAGTCTCAAAAGTTGTGTGA	Reverse
30834	ACGTCCCAACTCATCACGCA	Reverse
30866	GCCATATCCATCAAGGTTTG	Reverse
30873	AATAGTCGCCATATCCATCA	Reverse
31004	TTCTTGAACATGAGAAGCCA	Reverse
31039	ATGGTTCAATCTCAGTTGGG	Reverse
31042	CAAATGGTTCAATCTCAGTT	Reverse
31043	CCAAATGGTTCAATCTCAGT	Reverse
31058	CAAGTAGCCGCTCCACCAAA	Reverse
31092	CCCTGACAATGGGTCACGAA	Reverse
31102	CGTATGAACGCCCTGACAAT	Reverse
31103	ACGTATGAACGCCCTGACAA	Reverse
31129	CACCTGAGATACGCATGGCT	Reverse
31134	ACCAGCACCTGAGATACGCA	Reverse
31169	CCAGCACGAGTTTCAGCAAT	Reverse
31199	GTTTTAGAAATCACTTGTTG	Reverse
31252	AGGTTGTTGCAAGACCAATT	Reverse
31272	GTGGAAGTATTCACGAACAT	Reverse
31291	GCTTAGCAACGAAACCTGGG	Reverse
31294	TACGCTTAGCAACGAAACCT	Reverse
31295	ATACGCTTAGCAACGAAACC	Reverse
31329	CTTAGGAGCCGCACCGACCA	Reverse
31346	TCACGGACAACATTTTCCTT	Reverse
31363	CACCTGCTTCAGGTTTTTCA	Reverse
31373	ATAATCACATCACCTGCTTC	Reverse
31509	TTGAATCTTACGTTCTTCGA	Reverse
31540	GACGTGTCACTTCCCCATTA	Reverse
31655	TTCAAACCTTGGTATTTCAA	Reverse
31666	TTTCTGTACCGTTCAAACCT	Reverse
31692	ACGTTCTTGAGACTCAGAAA	Reverse
31733	ACGAAGGCGTCTACATCTTC	Reverse
31749	TTTATTACATTCAGCAACGA	Reverse
31814	TTCCAGTGCATAACAAGATT	Reverse
31845	ACGACGTTCCAAATCAACGA	Reverse
31870	CACGCACACCATTTGTATCA	Reverse
31934	GCAGATGTTTGACGTTCTTC	Reverse
31962	TTCAAGAGTATCAGCTTCAA	Reverse
31963	CTTCAAGAGTATCAGCTTCA	Reverse
31996	CTTTTTGACTGGCATGGTTA	Reverse
32002	GTAAACCTTTTTGACTGGCA	Reverse
32007	GGTTTGTAAACCTTTTTGAC	Reverse
32028	ACCAACTGAGCTATCGAAGA	Reverse
32068	TTTGGTAGCGACCACCAAGT	Reverse
32069	ATTTGGTAGCGACCACCAAG	Reverse
32086	AAGCTTCAGTTGGTGTGATT	Reverse
32096	TTCTGTACAGAAGCTTCAGT	Reverse
32123	GTTGTCACACCATGTTGGAC	Reverse
32128	CAGTTGTTGTCACACCATGT	Reverse
32176	GAGACCATTCTGCTACATAA	Reverse
32177	GGAGACCATTCTGCTACATA	Reverse
32198	GCATAAGCCGCACCATGATA	Reverse
32235	ACCAGTAGCAACCAAGCGAG	Reverse
32336	GATCCAAGAAGAGCTGATAC	Reverse
32387	GAGTCTTTACCACCGATAGA	Reverse
32421	TGGTACTGTCAATTCTTCAA	Reverse
32441	CCAAAAGCAACCAAGGTTGG	Reverse
32444	ACACCAAAAGCAACCAAGGT	Reverse
32448	TGTGACACCAAAAGCAACCA	Reverse
32482	ATTCTGGAGAAAGGACCTTA	Reverse
32491	CAGCTTTAAATTCTGGAGAA	Reverse
32498	TCACCAGCAGCTTTAAATTC	Reverse
32536	CTTGTGCCAAAGCTTGACCT	Reverse
32537	TCTTGTGCCAAAGCTTGACC	Reverse
32608	CTGTCACTTTATGATCAGCT	Reverse
32659	TTGCAAGGGCAAGAGCTTCA	Reverse
32673	ATGATTACCAAATGTTGCAA	Reverse
32674	TATGATTACCAAATGTTGCA	Reverse
32703	AAGATTTTCAAGGGTTACAA	Reverse
32712	GGCAGTCTCAAGATTTTCAA	Reverse
32713	AGGCAGTCTCAAGATTTTCA	Reverse
32733	TCCACCCAATTGAGCTGTCA	Reverse
32771	GCAACCCCTGCAATATCTTC	Reverse
32793	AGCTGCTGTTTGTCCAATCT	Reverse
32871	TTCTTCCAATTTACCTTGGA	Reverse
32875	AAACTTCTTCCAATTTACCT	Reverse
32899	TTGCTTGTGCAAATTCCGTT	Reverse
32900	GTTGCTTGTGCAAATTCCGT	Reverse
32939	ACAGCATCTGATGCCACAGC	Reverse
32990	AATACTGGGATGTAAACCAC	Reverse
33004	AGTTAGTACCTGGGAATACT	Reverse
33005	GAGTTAGTACCTGGGAATAC	Reverse
33013	CGTACTCAGAGTTAGTACCT	Reverse
33014	TCGTACTCAGAGTTAGTACC	Reverse
33048	TTTTGCACCTTCTTTTTCAA	Reverse
33083	TCTTCATTAAGTGTTACAAA	Reverse
33129	TTTTTCGATATTGTCAACCA	Reverse
33189	AGCTGACCCATCTGGTTCAT	Reverse
33197	ATAAATTTAGCTGACCCATC	Reverse
33310	GACCTGATTTGACAAGAGCT	Reverse
33338	GCATCTTCAAAGTTACCATA	Reverse
33369	ATTGTAGAAGAGGGTTGGAC	Reverse
33374	GCATCATTGTAGAAGAGGGT	Reverse
33378	GTTGGCATCATTGTAGAAGA	Reverse
33379	GGTTGGCATCATTGTAGAAG	Reverse
33396	CATCTTAGCCACGTGTTGGT	Reverse
33400	CAACCATCTTAGCCACGTGT	Reverse
33435	AAGCCATGGTGAGTTCGTGT	Reverse
33449	ACTTCTACTCCGGCAAGCCA	Reverse
33459	GACGTCACCAACTTCTACTC	Reverse
33481	CGTGTGATACTGGGATGGCA	Reverse
33486	TTCACCGTGTGATACTGGGA	Reverse
33490	TACCTTCACCGTGTGATACT	Reverse
33491	TTACCTTCACCGTGTGATAC	Reverse
33570	ACCTTCGAAGTCAACATATT	Reverse
33571	TACCTTCGAAGTCAACATAT	Reverse
33596	TTGTATTTTGAATCCATGCT	Reverse
33620	ATAGCATTCACAGATCCGTT	Reverse
33658	TACCAATAATTTGACCATTC	Reverse
33718	CTTTATTTCCTGGAATATTT	Reverse
33728	AGGTGTTGGTCTTTATTTCC	Reverse
33742	CCGCTGACGCAAAGAGGTGT	Reverse
33748	ATTTAACCGCTGACGCAAAG	Reverse
33790	TGATATTTTTCGATATGCAG	Forward
33795	ATATCATTACTGAGTGCACT	Reverse
33836	GTTCCAATTAGTGAAATGAG	Forward
33861	TAGCCTCTCATTTCACTAAT	Reverse
33869	TTTTTCGTTCACCTTGCATA	Forward
33889	AGGAAAATATCAAAAATAAA	Forward
33902	TTTGATATTTTCCTTATGCA	Reverse
34001	AAGTTAATTTGGCAGCATCT	Reverse
34002	TAAGTTAATTTGGCAGCATC	Reverse
34012	AAGTCCGAAATAAGTTAATT	Reverse
34043	CTCCCTCTTGACCACGGTGT	Reverse
34049	TTCCCGCTCCCTCTTGACCA	Reverse
34143	GTTAGTTTGTCCAAGTTGGC	Reverse
34147	TCCAGTTAGTTTGTCCAAGT	Reverse
34233	TCATAAAACTTAAACAAGAA	Reverse
34273	ATTAGTCAAGTTCCCGTTGT	Reverse
34274	CATTAGTCAAGTTCCCGTTG	Reverse
34369	ATGGCTACGACGAATCAAGT	Reverse
34370	TATGGCTACGACGAATCAAG	Reverse
34388	TACCCATGAAGGATGGGTTA	Reverse
34394	TCACCTTACCCATGAAGGAT	Reverse
34395	TTCACCTTACCCATGAAGGA	Reverse
34399	TTCTTTCACCTTACCCATGA	Reverse
34423	TCCACCTTTAACAGTGTTCA	Reverse
34454	GCTTGTCCTCAAGCATGAGG	Reverse
34457	TAAGCTTGTCCTCAAGCATG	Reverse
34486	ACGGAAACCATTTGGATCCA	Reverse
34494	GAAAGGGGACGGAAACCATT	Reverse
34505	TCTTACCAATAGAAAGGGGA	Reverse
34509	GCCATCTTACCAATAGAAAG	Reverse
34510	GGCCATCTTACCAATAGAAA	Reverse
34511	TGGCCATCTTACCAATAGAA	Reverse
34531	TGAAACCACAATAGCTCCAT	Reverse
34561	TCCAACCACTTCAAAGGCAC	Reverse
34567	CTCTGCTCCAACCACTTCAA	Reverse
34608	TCGATGATAACAACCTCACC	Reverse
34669	CATTGAGCAAACAGCCAATT	Reverse
34670	CCATTGAGCAAACAGCCAAT	Reverse
34708	TTGGATATTTGAATCAGGAC	Reverse
34709	CTTGGATATTTGAATCAGGA	Reverse
34713	ACCCCTTGGATATTTGAATC	Reverse
34727	CTGTATGGACATTGACCCCT	Reverse
34742	CCATACGTTTACGAGCTGTA	Reverse
34818	GCTGCGCTAAGTGATGAATT	Reverse
34840	TGATTCTTCTGCAAATCCCA	Reverse
34869	TTAATCAAGCCCATTTCATT	Reverse
34895	TAAAGGTACGTTGAGTGTAT	Reverse
34912	CTCTTGTGTTGGTTGGATAA	Reverse
34919	CACGTAACTCTTGTGTTGGT	Reverse
34923	TGCTCACGTAACTCTTGTGT	Reverse
34969	GCCTTTAACAACACCTGATA	Reverse
35042	CTTTTAGCAAATTAACGATA	Reverse
35102	AACATGGGTAGGCAAGGGCT	Reverse
35103	AAACATGGGTAGGCAAGGGC	Reverse
35107	GTAGAAACATGGGTAGGCAA	Reverse
35108	CGTAGAAACATGGGTAGGCA	Reverse
35113	GATACCGTAGAAACATGGGT	Reverse
35117	TATCGATACCGTAGAAACAT	Reverse
35118	ATATCGATACCGTAGAAACA	Reverse
35167	TGTTTCCTCAACCGTATGAT	Reverse
35271	GCCACACAAAGGCCACCGTT	Reverse
35282	CATCAAAGTAAGCCACACAA	Reverse
35313	TCGTAGTCATACAATGGTGT	Reverse
35319	CGTTCTTCGTAGTCATACAA	Reverse
35361	AGCAGTACAGAAGAAAAAAG	Forward
35435	TTTTAGTCAGTAGTGAGACG	Reverse
35449	TCAGTAGACACTTTGCCCTA	Forward
35450	CAGTAGACACTTTGCCCTAT	Forward
35451	AGTAGACACTTTGCCCTATG	Forward
35486	TCTCTAGCTTTGACCCCATA	Reverse
35487	GTCTCTAGCTTTGACCCCAT	Reverse
35494	AGTATTTTTAGATAAAAAGA	Forward
35509	TTTATCTAAAAATACTAGTC	Reverse
35538	CTCTTTCTCGAAAAAAGAAA	Forward
35736	CTTTGACACCTGTTTTTGAA	Reverse
35761	TCTGTACCTGAGATCAAAAC	Reverse
35893	ACGTAGTCAAGGAAGTAAAG	Reverse
35894	TACGTAGTCAAGGAAGTAAA	Reverse
35895	CTACGTAGTCAAGGAAGTAA	Reverse
35904	TACCAGTTGCTACGTAGTCA	Reverse
35935	ACGACCTGCTCCAATTTAGC	Reverse
35996	AGCAGTTTCACCACCAATAA	Reverse
35997	CAGCAGTTTCACCACCAATA	Reverse
36025	TCGTCTTCACCATACATACC	Reverse
36156	CGAGTGAGTAACCGTTTGAG	Reverse
36220	AGTTTTTTGCCTTCAAGTTC	Reverse
36262	GCTTTGACGTAGATGCGAGT	Reverse
36292	ACCAATTCTTCTTTGATGAG	Reverse
36326	GAAACCACCACCTGTGATGT	Reverse
36327	TGAAACCACCACCTGTGATG	Reverse
36361	AAGTCATCTGAGAACATACG	Reverse
36411	CTTTGAAAATTGGAAGTACT	Reverse
36412	GCTTTGAAAATTGGAAGTAC	Reverse
36421	TTTTCAAGGGCTTTGAAAAT	Reverse
36434	GATTTCACCATATTTTTCAA	Reverse
36435	TGATTTCACCATATTTTTCA	Reverse
36517	TTGACACGTTCCACATTTTC	Reverse
36556	ATACGACCAATTTCATAAAC	Reverse
36640	GAAGTTTGAGCCGTTGCCAG	Reverse
36662	GAAATTGTTCCGCAATCACC	Reverse
36684	TCTGAAAAAACAAATTCTAC	Reverse
36710	GTTCTAAGACATAGGCATCA	Reverse
36718	CTTGGCACGTTCTAAGACAT	Reverse
36736	GCTAGTCACACCAAGATTCT	Reverse
36758	ATTCCTTGAGCTCAAAGGCA	Reverse
36763	GTCAAATTCCTTGAGCTCAA	Reverse
36833	CCAAGCAAACCAAATCAATC	Reverse
36878	CATAAGCTGCCAGCAAGGTT	Reverse
36879	TCATAAGCTGCCAGCAAGGT	Reverse
36883	ACCTTCATAAGCTGCCAGCA	Reverse
36920	ATTCAGGAAGATAAGCCGGG	Reverse
36923	GAAATTCAGGAAGATAAGCC	Reverse
36924	GGAAATTCAGGAAGATAAGC	Reverse
36936	CCATGAGCACCTGGAAATTC	Reverse
36945	TCCTCAATACCATGAGCACC	Reverse
37033	GACTTGTTTGATGACCTTAC	Reverse
37055	CACCTTCAAGGCGTGGCACA	Reverse
37062	AGGGTATCACCTTCAAGGCG	Reverse
37067	TATCAAGGGTATCACCTTCA	Reverse
37081	GCGAGTTTCGAAAGTATCAA	Reverse
37082	TGCGAGTTTCGAAAGTATCA	Reverse
37106	AGAGCTTGTACTCTGTTTCG	Reverse
37131	CCCAAACTATCCAACACTTC	Reverse
37175	AAAATTATCTTTCAGCTCTA	Reverse
37176	AAAAATTATCTTTCAGCTCT	Reverse
37188	CTAAAGAACTTTTTTAAAAA	Forward
37300	ACCGAGTTTTTTGAGTTCTT	Reverse
37301	AACCGAGTTTTTTGAGTTCT	Reverse
37357	GTCTACCCCAGCATTGTCAA	Reverse
37358	TGTCTACCCCAGCATTGTCA	Reverse
37387	GAAACCAGTCACATCGTCGA	Reverse
37409	CACGACCGTCCATCATTTCT	Reverse
37410	ACACGACCGTCCATCATTTC	Reverse
37442	GACCACCATGGATATTTGGG	Reverse
37445	GGAGACCACCATGGATATTT	Reverse
37446	AGGAGACCACCATGGATATT	Reverse
37454	GACGAGCGAGGAGACCACCA	Reverse
37466	TATCGAGGTCACGACGAGCG	Reverse
37481	CCGCTTGAAGGTGGCTATCG	Reverse
37490	TGTCCTTAGCCGCTTGAAGG	Reverse
37493	TATTGTCCTTAGCCGCTTGA	Reverse
37532	GGTAAAGGTTTACCACAACA	Reverse
37547	TGGTTTCCTTGAATGGGTAA	Reverse
37553	TGAGGATGGTTTCCTTGAAT	Reverse
37554	TTGAGGATGGTTTCCTTGAA	Reverse
37567	AGTCACGTCTGGTTTGAGGA	Reverse
37571	CATAAGTCACGTCTGGTTTG	Reverse
37578	GCATCAGCATAAGTCACGTC	Reverse
37626	GCTGCTGAACGAAGCATAGA	Reverse
37655	CCACAACTGTTACGCTAGCG	Reverse
37682	GCACAACAGCATAGTCAGCA	Reverse
37683	AGCACAACAGCATAGTCAGC	Reverse
37748	ATACTTTCGCTGCCAAACGT	Reverse
37772	CGTCGTATGAAGCTGTGTGA	Reverse
37839	TAGGTCAAAGTGAGTTTTTC	Reverse
37858	CATTGGTTGCTTGAGGTCAT	Reverse
37865	CGTAACGCATTGGTTGCTTG	Reverse
37875	GGGTTTTCACCGTAACGCAT	Reverse
37895	AGAAGTCTGCGTCTTGTTGA	Reverse
37896	TAGAAGTCTGCGTCTTGTTG	Reverse
37919	AAGCCGTTGGCAAACCTTTT	Reverse
37932	GAAGCAATTGAGTAAGCCGT	Reverse
37997	GGATAGCGGCATCAGCGTCA	Reverse
38011	ATCACGGATGATACGGATAG	Reverse
38018	CTTTGAAATCACGGATGATA	Reverse
38027	TTGGACGGTCTTTGAAATCA	Reverse
38042	TGAGAGCCACAACTGTTGGA	Reverse
38046	TGTTTGAGAGCCACAACTGT	Reverse
38075	CAGCTTGACCGATACCACAT	Reverse
38076	GCAGCTTGACCGATACCACA	Reverse
38138	TACCACCGAAAATTGATACT	Reverse
38139	ATACCACCGAAAATTGATAC	Reverse
38168	CAGCGTCAACTTCACGGTTG	Reverse
38174	CTGTCGCAGCGTCAACTTCA	Reverse
38219	TTGGTGCAATAATGATTTCA	Reverse
38238	AGCGCTTCGTCTGTGTAGCT	Reverse
38297	GAGCGTCAAATGGCAACTCA	Reverse
38307	CTAGCGTCTTGAGCGTCAAA	Reverse
38369	CGACGTCTTGGTTTTGAACG	Reverse
38381	GACTTTCTTTGACGACGTCT	Reverse
38403	GTAACCACTGTCCAATCAGC	Reverse
38432	TCGCTTCTGTTTCAGTTGGT	Reverse
38436	GCTGTCGCTTCTGTTTCAGT	Reverse
38522	GGCCAACACCAAGTGTCATG	Reverse
38543	CCACACGGTTAGTTTGACCT	Reverse
38544	GCCACACGGTTAGTTTGACC	Reverse
38558	CAATACGGACTGAAGCCACA	Reverse
38573	TAGCTTGGTCAATAGCAATA	Reverse
38588	CATCAAGACGGTCTTTAGCT	Reverse
38600	CAAGAACAGCACCATCAAGA	Reverse
38632	GTTATCTGCAAATGGGAAAA	Reverse
38639	CTTCTACGTTATCTGCAAAT	Reverse
38640	TCTTCTACGTTATCTGCAAA	Reverse
38668	GATTGCTTTAATACCTGCTT	Reverse
38693	CACGTACCGATCCACCCGGT	Reverse
38697	TGGTCACGTACCGATCCACC	Reverse
38717	CAGCCGCTTCGATTGACTCT	Reverse
38775	AAATCTCCTTAGATTTAATC	Forward
38776	AATCTCCTTAGATTTAATCT	Forward
38795	TGGGAGATTTTTATAAGTTT	Forward
38803	AATCTCCCAGATTAAATCTA	Reverse
38836	ATTTGCTATATTAATAAAAC	Forward
38892	TCCTTAATTTCATCTAGTGT	Reverse
38958	TCAAAAATATCTAAAAAATT	Reverse
39033	AAAGTATTATCTTTATTTAA	Reverse
39087	CCCTTTTTGAATATATAACC	Reverse
39171	GCAAAATACCATATAGGATT	Reverse
39177	ACGAAAGCAAAATACCATAT	Reverse
39269	CTAAAATTGGAGAATTAGAA	Reverse
39282	AAGTTTTGTCTACCTAAAAT	Reverse
39438	ATATCTGTTTTTAAATATAG	Reverse
39519	TTCGTGATTTCTGTTTTAAA	Reverse
39520	CTTCGTGATTTCTGTTTTAA	Reverse
39546	TCAAAAAAGAATTGAATTTC	Reverse
39630	GCGCTAATAGAGGAAGATAG	Reverse
39640	TAAAAATTCTGCGCTAATAG	Reverse
39846	AAATCCGCCTGCTTAATTTT	Reverse
39987	GTTAAGAAACTTCTTATTTG	Reverse
40083	TATACTATTTTTAACAGAAT	Reverse
40113	TAGATGTGCCCAGATACAAC	Reverse
40165	TTGGCTTTGCTCTTTTTTAG	Reverse
40184	TTTCCAATATCTTAACTATT	Reverse
40313	TATTATCCTTTAAAAATTTT	Reverse
40480	CAGAGCAATCCACCATCTTG	Reverse
40635	ATTCCCAATTCGGAATAGTT	Reverse
40645	ATGACTAAGTATTCCCAATT	Reverse
40727	TACATACGTAGTAAATATAT	Reverse
40728	TCATAAATCTCCTAAGAGCT	Forward
40738	CCTAAGAGCTCGGCACCCGC	Forward
40739	CTAAGAGCTCGGCACCCGCT	Forward
40760	CCAGCGGGTGCCGAGCTCTT	Reverse
40775	GCTGAATAAAAAAGCCCAGC	Reverse
40776	TGCTGAATAAAAAAGCCCAG	Reverse
40809	AATAGACTTAAACCTTTTCA	Forward
40813	CTATTGAACAATCGTGAGAA	Reverse
40818	AAACCTTTTCAAGGACAGAC	Forward
40819	AACCTTTTCAAGGACAGACT	Forward
40848	AAGTCTTGCGATTTCCGATT	Forward
40854	TGCGATTTCCGATTTGGACG	Forward
40868	TGGACGAGGACGCCATCGCT	Forward
40871	ACGAGGACGCCATCGCTAGG	Forward
40872	CGAGGACGCCATCGCTAGGT	Forward
40879	GCCATCGCTAGGTGGGTCAA	Forward
40901	GCTAGCACTTTGAAGTTACC	Forward
40912	GAAGTTACCTGGAATAGTAA	Forward
40922	GGAATAGTAAAGGTTTCGCC	Forward
40929	TAAAGGTTTCGCCAGGATTG	Forward
40935	TTTCGCCAGGATTGAGGTAC	Forward
40946	TTGAGGTACTGGTCTGATGT	Forward
40975	TTGTCCATCAACTTCAAGAA	Forward
40976	TGTCCATCAACTTCAAGAAC	Forward
40982	TCAACTTCAAGAACGGGTCC	Forward
41002	AGGATCAACGATATTGTGTT	Forward
41006	TCAACGATATTGTGTTTGGT	Forward
41028	GTGTGCCTCCAGCTAAATCT	Forward
41038	AGCTAAATCTTGGCTAGTGA	Forward
41064	TTCCTGATACAGATGTGACA	Forward
41068	TGATACAGATGTGACACGGA	Forward
41082	CACGGAAGGTTCCTGTGAAG	Forward
41117	ACTTTGATAGAAGAGTTAGT	Forward
41138	GGATTCCCATTTTGAGCCCC	Forward
41145	CATTTTGAGCCCCTGGTTCA	Forward
41157	CTGGTTCAAGGTCTTTAAAA	Forward
41210	CTACGTTTGTGATATTTCTC	Forward
41326	GTTGACACCAGCTGAGAACC	Forward
41341	GAACCAGGCAATGCTCCCTA	Forward
41345	CAGGCAATGCTCCCTACGGC	Forward
41361	CGGCAGGATTCATGTCAACA	Forward
41371	CATGTCAACACGGTGACCAT	Forward
41398	TGCAATACTGCCCCAAGTGA	Forward
41417	ATGGCATTTCCATAACCTAC	Forward
41434	TACAGGTAGAGTGAAACCGT	Forward
41452	GTTGGTGTTACTGAGACGAT	Forward
41461	ACTGAGACGATAGGCTGCGA	Forward
41485	CGTACATTGACGCCAGTACA	Forward
41492	TGACGCCAGTACATGGTCCA	Forward
41524	AAAGCCCCCGTATTTCCAAG	Forward
41528	CCCCCGTATTTCCAAGAGGA	Forward
41544	AGGAAGGATAGTCATCTCCG	Forward
41603	ACAGTTGCTAGACAAGCTAG	Forward
41668	CTACCTATTCGTAGTTTTTC	Forward
41683	AACTACGAATAGGTAGGTGG	Reverse
41686	AAAAACTACGAATAGGTAGG	Reverse
41689	CAGAAAAACTACGAATAGGT	Reverse
41693	TTTCCAGAAAAACTACGAAT	Reverse
41739	TAGACTGAACAGCTTAAGGG	Reverse
41742	GTATAGACTGAACAGCTTAA	Reverse
41743	AGTATAGACTGAACAGCTTA	Reverse
41769	CATTTTCATAATCTCCCAAG	Forward
41772	TTTCATAATCTCCCAAGAGG	Forward
41775	GAAAATGAAAAAAGTTATTT	Reverse
41781	CTCCCAAGAGGTGGTCCAAG	Forward
41805	AGCCACTTGGACCACCTCTT	Reverse
41806	GCCTTTTTTGTGTCCAAATT	Forward
41806	CAGCCACTTGGACCACCTCT	Reverse
41818	ACACAAAAAAGGCAGCCACT	Reverse
41829	TCCAAATTTGGACACAAAAA	Reverse
41841	TATGGGTGTGCATCCAAATT	Reverse
41858	ACATATTTGTTCGGAGATAT	Reverse
41859	AACATATTTGTTCGGAGATA	Reverse
41867	ACTATTATAACATATTTGTT	Reverse
41897	TTCCGAATGATTGTCGTTAA	Forward
41898	TCCGAATGATTGTCGTTAAC	Forward
41905	GATTGTCGTTAACGGGCATT	Forward
41921	GCCCGTTAACGACAATCATT	Reverse
41929	CCTAGTCTTATTTGATATTG	Forward
41950	CTCAATATCAAATAAGACTA	Reverse
41951	CCTCAATATCAAATAAGACT	Reverse
41952	TATCTTTCAAATGAAACTTT	Forward
41959	CAAATGAAACTTTTGGTTGT	Forward
42030	CTTAGACTCCAATAATTTCT	Reverse
42077	AATGTCATCCCGTCATTACC	Reverse
[truncated: 81,104 more rows]

## Sheet: S1B_Mock_NGS_total reads
sgRNA position	Gene symbol	Mock_reads_count	Mock_reads_count_normalized
13		266	284.994
21		138	147.854
24		940	1007.12
59		187	200.353
69		298	319.279
80		53	56.7845
130	dnaA	43	46.0704
172	dnaA	343	367.492
193	dnaA	138	147.854
212	dnaA	134	143.568
220	dnaA	117	125.354
331	dnaA	556	595.701
441	dnaA	442	473.561
450	dnaA	399	427.491
484	dnaA	83	88.9267
515	dnaA	600	642.843
555	dnaA	247	264.637
572	dnaA	606	649.272
573	dnaA	638	683.557
594	dnaA	246	263.566
625	dnaA	373	399.634
654	dnaA	316	338.564
710	dnaA	59	63.2129
716	dnaA	307	328.921
752	dnaA	330	353.564
814	dnaA	151	161.782
848	dnaA	12	12.8569
875	dnaA	337	361.064
880	dnaA	335	358.921
887	dnaA	315	337.493
894	dnaA	646	692.128
952	dnaA	632	677.128
966	dnaA	282	302.136
969	dnaA	261	279.637
970	dnaA	797	853.91
991	dnaA	254	272.137
1032	dnaA	97	103.926
1035	dnaA	318	340.707
1061	dnaA	284	304.279
1079	dnaA	511	547.488
1096	dnaA	728	779.983
1120	dnaA	185	198.21
1130	dnaA	133	142.497
1162	dnaA	9	9.64265
1168	dnaA	333	356.778
1194	dnaA	210	224.995
1212	dnaA	222	237.852
1226	dnaA	109	116.783
1318	dnaA	74	79.284
1351	dnaA	723	774.626
1352	dnaA	140	149.997
1356	dnaA	171	183.21
1468		136	145.711
1490		335	358.921
1518		53	56.7845
1528		14	14.9997
1553		55	58.9273
1592		196	209.995
1594		88	94.2837
1600		5	5.35703
1701	dnaN	120	128.569
1728	dnaN	120	128.569
1729	dnaN	521	558.202
1760	dnaN	310	332.136
1842	dnaN	55	58.9273
1858	dnaN	335	358.921
1869	dnaN	628	672.843
1912	dnaN	421	451.062
1922	dnaN	847	907.48
1923	dnaN	1003	1074.62
1950	dnaN	111	118.926
1985	dnaN	1177	1261.04
2014	dnaN	1343	1438.9
2015	dnaN	1101	1179.62
2016	dnaN	903	967.479
2044	dnaN	1628	1744.25
2122	dnaN	499	534.631
2193	dnaN	1238	1326.4
2202	dnaN	1193	1278.19
2253	dnaN	141	151.068
2254	dnaN	446	477.847
2343	dnaN	307	328.921
2392	dnaN	621	665.343
2454	dnaN	415	444.633
2510	dnaN	611	654.629
2546	dnaN	960	1028.55
2547	dnaN	1028	1101.4
2560	dnaN	379	406.063
2634	dnaN	362	387.849
2635	dnaN	697	746.77
2639	dnaN	456	488.561
2643	dnaN	1000	1071.41
2682	dnaN	174	186.425
2701	dnaN	334	357.849
2710	dnaN	798	854.982
2725	dnaN	999	1070.33
2761		852	912.837
2764		441	472.49
2782		688	737.127
2783		453	485.347
2797		193	206.781
2802		351	376.063
2838	HSISS4_00003	476	509.989
2869	HSISS4_00003	500	535.703
2882	HSISS4_00003	64	68.5699
2924	HSISS4_00003	860	921.409
2925	HSISS4_00003	852	912.837
3008		336	359.992
3104		881	943.908
3105		524	561.416
3119		464	497.132
3120		1007	1078.91
3134		555	594.63
3143		693	742.484
3171		216	231.424
3177		544	582.845
3193		118	126.426
3206		290	310.708
3264	HSISS4_00004	379	406.063
3330	HSISS4_00004	423	453.205
3348	HSISS4_00004	754	807.84
3372	HSISS4_00004	771	826.054
3409	HSISS4_00004	963	1031.76
3410	HSISS4_00004	427	457.49
3411	HSISS4_00004	697	746.77
3426	HSISS4_00004	953	1021.05
3430	HSISS4_00004	544	582.845
3536	HSISS4_00004	624	668.557
3595	HSISS4_00004	850	910.695
3606	HSISS4_00004	303	324.636
3613	HSISS4_00004	607	650.343
3632	HSISS4_00004	572	612.844
3653	HSISS4_00004	347	371.778
3756	HSISS4_00004	535	573.202
3833	HSISS4_00004	745	798.197
3849	HSISS4_00004	865	926.766
3881	HSISS4_00004	350	374.992
3894	HSISS4_00004	663	710.342
4031	HSISS4_00004	674	722.127
4075	HSISS4_00004	367	393.206
4138	HSISS4_00004	336	359.992
4161	HSISS4_00004	1015	1087.48
4181	HSISS4_00004	708	758.555
4208	HSISS4_00004	381	408.205
4219	HSISS4_00004	625	669.628
4280	HSISS4_00004	575	616.058
4310	HSISS4_00004	1034	1107.83
4328		547	586.059
4334		495	530.346
4370		128	137.14
4392		113	121.069
4397		215	230.352
4452	pth	952	1019.98
4466	pth	960	1028.55
4505	pth	66	70.7128
4531	pth	715	766.055
4549	pth	13	13.9283
4573	pth	426	456.419
4608	pth	606	649.272
4615	pth	684	732.841
4671	pth	539	577.488
4672	pth	581	622.487
4808	pth	362	387.849
4832	pth	1233	1321.04
4833	pth	1101	1179.62
4865	pth	566	606.415
4894	pth	423	453.205
4930	pth	852	912.837
4931	pth	1306	1399.26
4943	pth	271	290.351
4951	pth	307	328.921
4969	trcF	309	331.064
4994	trcF	826	884.981
4995	trcF	622	666.414
5020	trcF	1152	1234.26
5090	trcF	321	343.921
5117	trcF	501	536.774
5118	trcF	274	293.565
5134	trcF	503	538.917
5272	trcF	227	243.209
5282	trcF	883	946.051
5283	trcF	566	606.415
5327	trcF	1233	1321.04
5374	trcF	351	376.063
5379	trcF	178	190.71
5380	trcF	101	108.212
5472	trcF	254	272.137
5497	trcF	133	142.497
5556	trcF	136	145.711
5557	trcF	97	103.926
5558	trcF	380	407.134
5562	trcF	449	481.061
5659	trcF	692	741.413
5694	trcF	370	396.42
5711	trcF	2048	2194.24
5712	trcF	272	291.422
5743	trcF	599	641.772
5757	trcF	520	557.131
5793	trcF	409	438.205
5846	trcF	327	350.35
5859	trcF	379	406.063
5863	trcF	216	231.424
5875	trcF	304	325.707
5910	trcF	138	147.854
5913	trcF	752	805.697
6031	trcF	92	98.5693
6108	trcF	383	410.348
6109	trcF	756	809.983
6129	trcF	711	761.769
6135	trcF	414	443.562
6136	trcF	471	504.632
6167	trcF	120	128.569
6233	trcF	507	543.203
6259	trcF	379	406.063
6260	trcF	1147	1228.9
6261	trcF	166	177.853
6285	trcF	291	311.779
6286	trcF	285	305.351
6295	trcF	734	786.412
6320	trcF	795	851.767
6407	trcF	509	545.345
6419	trcF	849	909.623
6477	trcF	508	544.274
6551	trcF	1068	1144.26
6555	trcF	521	558.202
6586	trcF	713	763.912
6640	trcF	579	620.344
6716	trcF	622	666.414
6775	trcF	432	462.847
6789	trcF	430	460.704
6815	trcF	534	572.131
6883	trcF	37	39.642
6884	trcF	279	298.922
6947	trcF	235	251.78
6984	trcF	311	333.207
6991	trcF	1571	1683.18
7007	trcF	411	440.348
7008	trcF	322	344.993
7011	trcF	125	133.926
7151	trcF	480	514.275
7152	trcF	491	526.06
7155	trcF	413	442.49
7158	trcF	329	352.492
7166	trcF	1081	1158.19
7294	trcF	355	380.349
7300	trcF	613	656.772
7360	trcF	1141	1222.47
7364	trcF	1025	1098.19
7368	trcF	719	770.341
7375	trcF	483	517.489
7400	trcF	1461	1565.32
7405	trcF	940	1007.12
7443	trcF	36	38.5706
7452	trcF	181	193.924
7484	trcF	342	366.421
7521	trcF	556	595.701
7522	trcF	719	770.341
7580	trcF	106	113.569
7581	trcF	504	539.988
7628	trcF	990	1060.69
7655	trcF	469	502.489
7757	trcF	1430	1532.11
7774	trcF	1366	1463.54
7859	trcF	541	579.63
7886	trcF	539	577.488
8001	trcF	1096	1174.26
8043	trcF	327	350.35
8046	trcF	156	167.139
8047	trcF	720	771.412
8073	trcF	598	640.7
8133	trcF	992	1062.83
8154	trcF	556	595.701
8170	trcF	720	771.412
8175	trcF	1293	1385.33
8183	trcF	562	602.13
8213	trcF	864	925.694
8228	trcF	541	579.63
8285	trcF	673	721.056
8324	trcF	199	213.21
8364	trcF	406	434.991
8519		83	88.9267
8520		275	294.636
8528		4597	4925.25
8555		806	863.553
8560		877	939.623
8614		454	486.418
8620		725	776.769
8652		402	430.705
8720	HSISS4_00007	280	299.994
8724	HSISS4_00007	630	674.985
8810	HSISS4_00007	286	306.422
8849	HSISS4_00007	811	868.91
8947	divIC	300	321.422
8987	divIC	884	947.122
9014	divIC	612	655.7
9082	divIC	347	371.778
9086	divIC	142	152.14
9104	divIC	631	676.057
9227	divIC	112	119.997
9283	divIC	537	575.345
9289	HSISS4_00009	244	261.423
9301	HSISS4_00009	45	48.2132
9302	HSISS4_00009	103	110.355
9343	HSISS4_00009	0	0
9355	HSISS4_00009	800	857.124
9405	HSISS4_00009	668	715.699
9481	HSISS4_00010	71	76.0698
9482	HSISS4_00010	419	448.919
9483	HSISS4_00010	214	229.281
9484	HSISS4_00010	1418	1519.25
9497	HSISS4_00010	1008	1079.98
9522	HSISS4_00010	112	119.997
9523	HSISS4_00010	453	485.347
9535	HSISS4_00010	116	124.283
9587	HSISS4_00010	412	441.419
9596	HSISS4_00010	294	314.993
9616	HSISS4_00010	596	638.558
9654	HSISS4_00010	440	471.418
9661	HSISS4_00010	731	783.197
9672	HSISS4_00010	246	263.566
9716	HSISS4_00010	135	144.64
9724	HSISS4_00010	192	205.71
9750	HSISS4_00010	763	817.482
9797	HSISS4_00010	1193	1278.19
9810	HSISS4_00010	480	514.275
9848	HSISS4_00010	594	636.415
9879	HSISS4_00010	454	486.418
9899	HSISS4_00010	272	291.422
9900	HSISS4_00010	107	114.64
9913	HSISS4_00010	647	693.199
9939	HSISS4_00010	388	415.705
10024	HSISS4_00010	666	713.556
10087	HSISS4_00010	355	380.349
10137	HSISS4_00010	253	271.066
10215	HSISS4_00010	247	264.637
10235	HSISS4_00010	87	93.2123
10242	HSISS4_00010	1516	1624.25
10250	HSISS4_00010	653	699.628
10280	HSISS4_00010	314	336.421
10326	HSISS4_00010	440	471.418
10327	HSISS4_00010	160	171.425
10374	HSISS4_00010	851	911.766
10392	HSISS4_00010	35	37.4992
10396	HSISS4_00010	206	220.71
10416	HSISS4_00010	265	283.922
10464	HSISS4_00010	581	622.487
10554	HSISS4_00010	742	794.983
10571	HSISS4_00010	425	455.347
10596	HSISS4_00010	705	755.341
10640	HSISS4_00010	218	233.566
10641	HSISS4_00010	151	161.782
10689	HSISS4_00010	324	347.135
10757	HSISS4_00011	578	619.272
10773	HSISS4_00011	257	275.351
10845	HSISS4_00011	325	348.207
10890	HSISS4_00011	1030	1103.55
10959	HSISS4_00011	300	321.422
10960	HSISS4_00011	575	616.058
10976	HSISS4_00011	788	844.267
11006	HSISS4_00011	579	620.344
11007	HSISS4_00011	346	370.706
11012	HSISS4_00011	248	265.709
11075	HSISS4_00011	803	860.339
11076	HSISS4_00011	564	604.273
11142	HSISS4_00011	1216	1302.83
11167	HSISS4_00011	298	319.279
11194	HSISS4_00011	433	463.919
11195	HSISS4_00011	999	1070.33
11224	HSISS4_00011	483	517.489
11225	HSISS4_00011	405	433.919
11235	HSISS4_00011	594	636.415
11267	HSISS4_00011	1019	1091.76
11294	HSISS4_00011	569	609.63
11302	HSISS4_00011	1038	1112.12
11306	HSISS4_00011	198	212.138
11323	HSISS4_00011	1153	1235.33
11340	HSISS4_00011	1467	1571.75
11354	HSISS4_00011	490	524.989
11446	HSISS4_00011	791	847.482
11451	HSISS4_00011	586	627.844
11483	HSISS4_00011	693	742.484
11488	HSISS4_00011	218	233.566
11511	HSISS4_00011	517	553.917
11563	HSISS4_00011	295	316.065
11564	HSISS4_00011	962	1030.69
11565	HSISS4_00011	483	517.489
11607	HSISS4_00011	736	788.554
11639	HSISS4_00011	988	1058.55
11640	HSISS4_00011	506	542.131
11641	HSISS4_00011	199	213.21
11644	HSISS4_00011	355	380.349
11690	HSISS4_00011	327	350.35
11753	HSISS4_00011	414	443.562
11754	HSISS4_00011	329	352.492
11755	HSISS4_00011	709	759.626
11796	HSISS4_00011	216	231.424
11808	HSISS4_00011	422	452.133
11870	HSISS4_00011	533	571.059
11941	HSISS4_00011	133	142.497
11989		960	1028.55
11999		357	382.492
12020		214	229.281
12021		394	422.134
12068	hpt	230	246.423
12069	hpt	338	362.135
12099	hpt	917	982.479
12107	hpt	561	601.058
12108	hpt	81	86.7838
12178	hpt	714	764.983
12211	hpt	1656	1774.25
12245	hpt	541	579.63
12246	hpt	115	123.212
12396	hpt	534	572.131
12423	hpt	16	17.1425
12431	hpt	1155	1237.47
12466	hpt	0	0
12517	hpt	297	318.207
12564	hpt	791	847.482
12570	hpt	645	691.057
12573	hpt	418	447.847
12574	hpt	486	520.703
12588	hpt	746	799.268
12708	ftsH	1287	1378.9
12736	ftsH	279	298.922
12742	ftsH	781	836.768
12743	ftsH	1385	1483.9
12818	ftsH	612	655.7
12861	ftsH	1074	1150.69
12890	ftsH	781	836.768
12957	ftsH	848	908.552
13057	ftsH	813	871.053
13061	ftsH	220	235.709
13087	ftsH	1265	1355.33
13102	ftsH	1217	1303.9
13114	ftsH	1258	1347.83
13135	ftsH	228	244.28
13141	ftsH	256	274.28
13240	ftsH	103	110.355
13250	ftsH	198	212.138
13282	ftsH	1103	1181.76
13283	ftsH	385	412.491
13297	ftsH	542	580.702
13306	ftsH	1049	1123.9
13307	ftsH	1345	1441.04
13310	ftsH	574	614.987
13364	ftsH	1006	1077.83
13458	ftsH	827	886.052
13501	ftsH	273	292.494
13551	ftsH	944	1011.41
13552	ftsH	822	880.695
13558	ftsH	794	850.696
13620	ftsH	806	863.553
13624	ftsH	479	513.203
13643	ftsH	575	616.058
13647	ftsH	918	983.55
13648	ftsH	863	924.623
13651	ftsH	1043	1117.48
13658	ftsH	559	598.916
13672	ftsH	1057	1132.48
13693	ftsH	405	433.919
13694	ftsH	987	1057.48
13708	ftsH	1534	1643.54
13729	ftsH	116	124.283
13734	ftsH	759	813.197
13745	ftsH	879	941.765
13765	ftsH	579	620.344
13790	ftsH	1387	1486.04
13836	ftsH	1498	1604.97
13837	ftsH	999	1070.33
13916	ftsH	1273	1363.9
13930	ftsH	1258	1347.83
13933	ftsH	607	650.343
13969	ftsH	468	501.418
14042	ftsH	440	471.418
14050	ftsH	523	560.345
14078	ftsH	1491	1597.47
14181	ftsH	419	448.919
14267	ftsH	579	620.344
14272	ftsH	1427	1528.9
14300	ftsH	1474	1579.25
14419	ftsH	717	768.198
14513	ftsH	1029	1102.48
14553	ftsH	155	166.068
14554	ftsH	806	863.553
14676		290	310.708
14760		5054	5414.88
14841		3565	3819.56
14842		5695	6101.65
14898		3029	3245.29
14953	HSISS4_r00001	1179	1263.19
14959	HSISS4_r00001	7168	7679.83
14970	HSISS4_r00001	4723	5060.25
14973	HSISS4_r00001	7918	8483.39
15010	HSISS4_r00001	5825	6240.94
15026	HSISS4_r00001	5145	5512.38
15041	HSISS4_r00001	3816	4088.48
15042	HSISS4_r00001	4054	4343.48
15057	HSISS4_r00001	4122	4416.33
15075	HSISS4_r00001	7638	8183.39
15076	HSISS4_r00001	3409	3652.42
15077	HSISS4_r00001	4664	4997.04
15078	HSISS4_r00001	5097	5460.95
15089	HSISS4_r00001	2030	2174.95
15118	HSISS4_r00001	3787	4057.41
15144	HSISS4_r00001	3359	3598.85
15145	HSISS4_r00001	2102	2252.09
15146	HSISS4_r00001	4400	4714.18
15168	HSISS4_r00001	6059	6491.65
15192	HSISS4_r00001	1292	1384.26
15197	HSISS4_r00001	5252	5627.02
15203	HSISS4_r00001	5450	5839.16
15213	HSISS4_r00001	10005	10719.4
15239	HSISS4_r00001	1972	2112.81
15240	HSISS4_r00001	3557	3810.99
15247	HSISS4_r00001	9411	10083
15256	HSISS4_r00001	8007	8578.74
15257	HSISS4_r00001	7330	7853.4
15269	HSISS4_r00001	2416	2588.52
15284	HSISS4_r00001	7015	7515.91
15285	HSISS4_r00001	9473	10149.4
15288	HSISS4_r00001	4448	4765.61
15298	HSISS4_r00001	5288	5665.59
15299	HSISS4_r00001	4040	4328.48
15308	HSISS4_r00001	4730	5067.75
15314	HSISS4_r00001	4203	4503.12
15315	HSISS4_r00001	3473	3720.99
15316	HSISS4_r00001	4955	5308.81
15317	HSISS4_r00001	4414	4729.18
15354	HSISS4_r00001	4819	5163.1
15361	HSISS4_r00001	5779	6191.65
15404	HSISS4_r00001	5443	5831.66
15423	HSISS4_r00001	7000	7499.84
15439	HSISS4_r00001	6840	7328.41
15440	HSISS4_r00001	6568	7036.99
15444	HSISS4_r00001	5322	5702.02
15468	HSISS4_r00001	2436	2609.94
15479	HSISS4_r00001	5269	5645.24
15496	HSISS4_r00001	5652	6055.58
15505	HSISS4_r00001	5612	6012.73
15506	HSISS4_r00001	8566	9177.66
15523	HSISS4_r00001	1080	1157.12
15526	HSISS4_r00001	5636	6038.44
15549	HSISS4_r00001	3569	3823.85
15555	HSISS4_r00001	4964	5318.46
15576	HSISS4_r00001	6503	6967.35
15602	HSISS4_r00001	6037	6468.07
15603	HSISS4_r00001	5506	5899.16
15604	HSISS4_r00001	8302	8894.81
15611	HSISS4_r00001	10213	10942.3
15628	HSISS4_r00001	6719	7198.77
15648	HSISS4_r00001	4738	5076.32
15651	HSISS4_r00001	3774	4043.48
15659	HSISS4_r00001	4794	5136.32
15662	HSISS4_r00001	4757	5096.68
15671	HSISS4_r00001	6767	7250.2
15679	HSISS4_r00001	6700	7178.42
15698	HSISS4_r00001	5464	5854.16
15711	HSISS4_r00001	8123	8703.03
15712	HSISS4_r00001	9874	10579.1
15713	HSISS4_r00001	7701	8250.89
15723	HSISS4_r00001	3735	4001.7
15737	HSISS4_r00001	2830	3032.08
15767	HSISS4_r00001	5467	5857.37
15773	HSISS4_r00001	4599	4927.39
15784	HSISS4_r00001	6925	7419.48
15785	HSISS4_r00001	4325	4633.83
15824	HSISS4_r00001	3818	4090.63
15825	HSISS4_r00001	2672	2862.8
15826	HSISS4_r00001	1831	1961.74
15841	HSISS4_r00001	5845	6262.36
15855	HSISS4_r00001	3892	4169.91
15864	HSISS4_r00001	3809	4080.98
15865	HSISS4_r00001	2937	3146.72
15866	HSISS4_r00001	5237	5610.95
15867	HSISS4_r00001	2915	3123.15
15880	HSISS4_r00001	2957	3168.15
15883	HSISS4_r00001	3377	3618.14
15892	HSISS4_r00001	6214	6657.71
15926	HSISS4_r00001	2778	2976.36
15971	HSISS4_r00001	2772	2969.94
15979	HSISS4_r00001	5062	5423.45
15986	HSISS4_r00001	7438	7969.11
15989	HSISS4_r00001	6805	7290.91
15996	HSISS4_r00001	4421	4736.68
16026	HSISS4_r00001	4320	4628.47
16027	HSISS4_r00001	5985	6412.36
16080	HSISS4_r00001	7780	8335.53
16081	HSISS4_r00001	4811	5154.53
16101	HSISS4_r00001	7436	7966.97
16112	HSISS4_r00001	1954	2093.53
16115	HSISS4_r00001	5221	5593.81
16119	HSISS4_r00001	6063	6495.93
16122	HSISS4_r00001	1848	1979.96
16123	HSISS4_r00001	3505	3755.28
16124	HSISS4_r00001	5634	6036.3
16158	HSISS4_r00001	5580	5978.44
16159	HSISS4_r00001	2656	2845.65
16179	HSISS4_r00001	9292	9955.5
16183	HSISS4_r00001	4850	5196.32
16203	HSISS4_r00001	7795	8351.61
16209	HSISS4_r00001	7146	7656.26
16242	HSISS4_r00001	4913	5263.81
16250	HSISS4_r00001	1262	1352.11
16275	HSISS4_r00001	5138	5504.88
16293	HSISS4_r00001	5386	5770.59
16308	HSISS4_r00001	1897	2032.46
16323	HSISS4_r00001	4439	4755.97
16324	HSISS4_r00001	6198	6640.57
16376	HSISS4_r00001	5478	5869.16
16381	HSISS4_r00001	4610	4939.18
16392	HSISS4_r00001	5910	6332.01
16408	HSISS4_r00001	798	854.982
16411	HSISS4_r00001	6583	7053.06
16412	HSISS4_r00001	8792	9419.8
16424	HSISS4_r00001	1678	1797.82
16425	HSISS4_r00001	4911	5261.67
16426	HSISS4_r00001	8361	8958.02
16442	HSISS4_r00001	2131	2283.17
16454	HSISS4_r00001	1738	1862.1
16458	HSISS4_r00001	4368	4679.9
16463	HSISS4_r00001	4600	4928.47
16467	HSISS4_r00001	9660	10349.8
16485	HSISS4_r00001	8018	8590.53
16493	HSISS4_r00001	2684	2875.65
16527		4814	5157.75
16535		519	556.059
16536		2113	2263.88
16537		3987	4271.69
16552		3243	3474.57
16553		4439	4755.97
16576	HSISS4_r00002	5891	6311.65
16579	HSISS4_r00002	3587	3843.13
16586	HSISS4_r00002	1972	2112.81
16601	HSISS4_r00002	7830	8389.1
16735		3035	3251.72
16754		3798	4069.2
16768		2853	3056.72
16769		2090	2239.24
16776	HSISS4_r00003	8221	8808.02
16779	HSISS4_r00003	5215	5587.38
16788	HSISS4_r00003	3088	3308.5
16807	HSISS4_r00003	5631	6033.08
16833	HSISS4_r00003	4952	5305.6
16834	HSISS4_r00003	3835	4108.84
16835	HSISS4_r00003	3014	3229.22
16873	HSISS4_r00003	5732	6141.3
16874	HSISS4_r00003	10046	10763.3
16875	HSISS4_r00003	8651	9268.73
16876	HSISS4_r00003	4921	5272.39
16883	HSISS4_r00003	7087	7593.05
16887	HSISS4_r00003	8514	9121.95
16915	HSISS4_r00003	3191	3418.85
16926	HSISS4_r00003	4835	5180.25
16963	HSISS4_r00003	2570	2753.51
16996	HSISS4_r00003	1307	1400.33
17008	HSISS4_r00003	2263	2424.59
17015	HSISS4_r00003	4435	4751.68
17016	HSISS4_r00003	5493	5885.23
17040	HSISS4_r00003	3679	3941.7
17041	HSISS4_r00003	3500	3749.92
17042	HSISS4_r00003	2308	2472.8
17049	HSISS4_r00003	5521	5915.23
17061	HSISS4_r00003	5968	6394.15
17089	HSISS4_r00003	2262	2423.52
17090	HSISS4_r00003	729	781.055
17094	HSISS4_r00003	3003	3217.43
17098	HSISS4_r00003	6528	6994.13
17161	HSISS4_r00003	2731	2926.01
17184	HSISS4_r00003	3235	3466
17191	HSISS4_r00003	3292	3527.07
17192	HSISS4_r00003	3455	3701.71
17195	HSISS4_r00003	3401	3643.85
17252	HSISS4_r00003	5468	5858.45
17253	HSISS4_r00003	3137	3361
17258	HSISS4_r00003	5254	5629.16
17273	HSISS4_r00003	7504	8039.83
17274	HSISS4_r00003	7034	7536.27
17277	HSISS4_r00003	6488	6951.28
17278	HSISS4_r00003	6183	6624.5
17279	HSISS4_r00003	5546	5942.01
17333	HSISS4_r00003	2820	3021.36
17334	HSISS4_r00003	2322	2487.8
17364	HSISS4_r00003	6421	6879.49
17386	HSISS4_r00003	8549	9159.45
17403	HSISS4_r00003	7787	8343.03
17412	HSISS4_r00003	2536	2717.08
17413	HSISS4_r00003	2225	2383.88
17431	HSISS4_r00003	3653	3913.84
17432	HSISS4_r00003	3099	3320.29
17485	HSISS4_r00003	4037	4325.26
17492	HSISS4_r00003	2645	2833.87
17497	HSISS4_r00003	1172	1255.69
17510	HSISS4_r00003	7848	8408.39
17513	HSISS4_r00003	7647	8193.04
17524	HSISS4_r00003	6648	7122.7
17525	HSISS4_r00003	3276	3509.92
17544	HSISS4_r00003	4233	4535.26
17555	HSISS4_r00003	3881	4158.12
17556	HSISS4_r00003	4263	4567.4
17562	HSISS4_r00003	7870	8431.96
17583	HSISS4_r00003	3951	4233.12
17593	HSISS4_r00003	3568	3822.77
17615	HSISS4_r00003	1127	1207.47
17616	HSISS4_r00003	1411	1511.75
17641	HSISS4_r00003	3984	4268.48
17644	HSISS4_r00003	8691	9311.58
17659	HSISS4_r00003	4778	5119.18
17660	HSISS4_r00003	5602	6002.01
17665	HSISS4_r00003	7210	7724.83
17666	HSISS4_r00003	5284	5661.31
17667	HSISS4_r00003	6407	6864.49
17677	HSISS4_r00003	3286	3520.64
17723	HSISS4_r00003	5768	6179.87
17761	HSISS4_r00003	4361	4672.4
17762	HSISS4_r00003	2492	2669.94
17787	HSISS4_r00003	4454	4772.04
17809	HSISS4_r00003	3904	4182.77
17815	HSISS4_r00003	2692	2884.22
17821	HSISS4_r00003	5297	5675.23
17822	HSISS4_r00003	5154	5522.02
17823	HSISS4_r00003	4839	5184.53
17840	HSISS4_r00003	7212	7726.98
17922	HSISS4_r00003	3937	4218.12
17923	HSISS4_r00003	2403	2574.59
17924	HSISS4_r00003	683	731.77
17949	HSISS4_r00003	1888	2022.81
17962	HSISS4_r00003	4104	4397.05
17967	HSISS4_r00003	2777	2975.29
17971	HSISS4_r00003	4939	5291.67
17995	HSISS4_r00003	3582	3837.77
18007	HSISS4_r00003	7667	8214.47
18015	HSISS4_r00003	10136	10859.8
18039	HSISS4_r00003	3572	3827.06
18059	HSISS4_r00003	4685	5019.53
18088	HSISS4_r00003	4963	5317.39
18096	HSISS4_r00003	3497	3746.7
18097	HSISS4_r00003	1621	1736.75
18098	HSISS4_r00003	2539	2720.3
18102	HSISS4_r00003	3219	3448.85
18116	HSISS4_r00003	3244	3475.64
18117	HSISS4_r00003	3977	4260.98
18125	HSISS4_r00003	4931	5283.1
18126	HSISS4_r00003	6276	6724.14
18134	HSISS4_r00003	998	1069.26
18147	HSISS4_r00003	6710	7189.13
18159	HSISS4_r00003	8631	9247.3
18167	HSISS4_r00003	6124	6561.29
18200	HSISS4_r00003	3284	3518.5
18203	HSISS4_r00003	2524	2704.23
18204	HSISS4_r00003	1806	1934.96
18214	HSISS4_r00003	4981	5336.67
18235	HSISS4_r00003	4285	4590.97
18245	HSISS4_r00003	1468	1572.82
18258	HSISS4_r00003	7575	8115.9
18305	HSISS4_r00003	3601	3858.13
18306	HSISS4_r00003	2923	3131.72
18307	HSISS4_r00003	2550	2732.08
18400	HSISS4_r00003	1947	2086.03
18409	HSISS4_r00003	6252	6698.43
18423	HSISS4_r00003	5448	5837.02
18447	HSISS4_r00003	6806	7291.99
18454	HSISS4_r00003	5407	5793.09
18462	HSISS4_r00003	2607	2793.15
18476	HSISS4_r00003	3144	3368.5
18477	HSISS4_r00003	3285	3519.57
18483	HSISS4_r00003	5566	5963.44
18484	HSISS4_r00003	6317	6768.07
18485	HSISS4_r00003	2631	2818.87
18498	HSISS4_r00003	2973	3185.29
18516	HSISS4_r00003	2746	2942.08
18575	HSISS4_r00003	4343	4653.11
18576	HSISS4_r00003	3056	3274.22
18577	HSISS4_r00003	4509	4830.97
18578	HSISS4_r00003	3936	4217.05
18592	HSISS4_r00003	3470	3717.78
18598	HSISS4_r00003	7161	7672.33
18602	HSISS4_r00003	9333	9999.43
18610	HSISS4_r00003	1266	1356.4
18631	HSISS4_r00003	7878	8440.53
18656	HSISS4_r00003	5448	5837.02
18659	HSISS4_r00003	3478	3726.35
18674	HSISS4_r00003	4059	4348.83
18682	HSISS4_r00003	2511	2690.3
18701	HSISS4_r00003	4931	5283.1
18702	HSISS4_r00003	7339	7863.04
18725	HSISS4_r00003	4948	5301.31
18738	HSISS4_r00003	7691	8240.18
18739	HSISS4_r00003	4249	4552.4
18762	HSISS4_r00003	3682	3944.91
18791	HSISS4_r00003	1860	1992.81
18805	HSISS4_r00003	5957	6382.36
18809	HSISS4_r00003	8760	9385.51
18822	HSISS4_r00003	4719	5055.96
18868	HSISS4_r00003	3101	3322.43
18873	HSISS4_r00003	5274	5650.59
18877	HSISS4_r00003	3040	3257.07
18892	HSISS4_r00003	6849	7338.06
18893	HSISS4_r00003	5676	6081.3
18912	HSISS4_r00003	4538	4862.04
18921	HSISS4_r00003	5028	5387.03
18922	HSISS4_r00003	6838	7326.27
18942	HSISS4_r00003	3667	3928.84
18961	HSISS4_r00003	6389	6845.21
18974	HSISS4_r00003	1579	1691.75
18990	HSISS4_r00003	2230	2389.23
18991	HSISS4_r00003	6592	7062.7
19003	HSISS4_r00003	5423	5810.23
19004	HSISS4_r00003	4845	5190.96
19005	HSISS4_r00003	2958	3169.22
19008	HSISS4_r00003	7558	8097.68
19023	HSISS4_r00003	6635	7108.78
19029	HSISS4_r00003	7977	8546.6
19032	HSISS4_r00003	7743	8295.89
19042	HSISS4_r00003	6628	7101.28
19056	HSISS4_r00003	7478	8011.97
19060	HSISS4_r00003	8150	8731.95
19083	HSISS4_r00003	3544	3797.06
19090	HSISS4_r00003	4148	4444.19
19091	HSISS4_r00003	1848	1979.96
19123	HSISS4_r00003	2653	2842.44
19124	HSISS4_r00003	5919	6341.65
19135	HSISS4_r00003	5825	6240.94
19136	HSISS4_r00003	4303	4610.26
19149	HSISS4_r00003	3780	4049.91
19152	HSISS4_r00003	5847	6264.51
19162	HSISS4_r00003	6882	7373.41
19166	HSISS4_r00003	6760	7242.7
19167	HSISS4_r00003	6292	6741.28
19181	HSISS4_r00003	3055	3273.14
19197	HSISS4_r00003	4804	5147.03
19198	HSISS4_r00003	3850	4124.91
19199	HSISS4_r00003	6353	6806.64
19207	HSISS4_r00003	6174	6614.86
19237	HSISS4_r00003	3160	3385.64
19238	HSISS4_r00003	2242	2402.09
19239	HSISS4_r00003	2568	2751.37
19242	HSISS4_r00003	4865	5212.39
19247	HSISS4_r00003	4076	4367.05
19261	HSISS4_r00003	11225	12026.5
19276	HSISS4_r00003	9391	10061.6
19277	HSISS4_r00003	8206	8791.95
19278	HSISS4_r00003	8637	9253.73
19288	HSISS4_r00003	4952	5305.6
19296	HSISS4_r00003	6217	6660.93
19297	HSISS4_r00003	3477	3725.28
19301	HSISS4_r00003	7404	7932.69
19302	HSISS4_r00003	6272	6719.85
19322	HSISS4_r00003	3687	3950.27
19334	HSISS4_r00003	1909	2045.31
19335	HSISS4_r00003	2054	2200.67
19360	HSISS4_r00003	3246	3477.78
19376	HSISS4_r00003	7574	8114.82
19377	HSISS4_r00003	10460	11206.9
19383	HSISS4_r00003	2815	3016.01
19395	HSISS4_r00003	6079	6513.07
19416	HSISS4_r00003	12417	13303.6
19426	HSISS4_r00003	2657	2846.72
19438	HSISS4_r00003	1282	1373.54
19470	HSISS4_r00003	6612	7084.13
19471	HSISS4_r00003	5235	5608.81
19483	HSISS4_r00003	4118	4412.05
19484	HSISS4_r00003	2902	3109.22
19488	HSISS4_r00003	8205	8790.88
19489	HSISS4_r00003	3774	4043.48
19580	HSISS4_r00003	6609	7080.92
19588	HSISS4_r00003	6107	6543.07
19598	HSISS4_r00003	5076	5438.45
19606	HSISS4_r00003	3747	4014.56
19621	HSISS4_r00003	6949	7445.2
19642	HSISS4_r00003	4067	4357.41
19686		3830	4103.48
19755		206	220.71
19816	HSISS4_r00004	1841	1972.46
19817	HSISS4_r00004	3832	4105.63
19818	HSISS4_r00004	7039	7541.62
19819	HSISS4_r00004	3638	3897.77
19839	HSISS4_r00004	9408	10079.8
19858	HSISS4_r00004	1921	2058.17
19859	HSISS4_r00004	1212	1298.54
19875		942	1009.26
19876		670	717.842
19901	HSISS4_r00005	2525	2705.3
19902	HSISS4_r00005	3982	4266.34
19909	HSISS4_r00005	1627	1743.18
19933	HSISS4_r00005	2479	2656.01
19941	HSISS4_r00005	3060	3278.5
19949	HSISS4_r00005	55	58.9273
19971	HSISS4_r00006	4675	5008.82
19983	HSISS4_r00006	1454	1557.82
19984	HSISS4_r00006	1204	1289.97
19999	HSISS4_r00006	1651	1768.89
20000	HSISS4_r00006	3486	3734.92
20041		2883	3088.86
20067	HSISS4_r00007	1500	1607.11
20068	HSISS4_r00007	1736	1859.96
20075	HSISS4_r00007	2244	2404.23
20091	HSISS4_r00007	2316	2481.38
20092	HSISS4_r00007	2333	2499.59
20104	HSISS4_r00007	639	684.628
20105	HSISS4_r00007	36	38.5706
20110	HSISS4_r00007	2466	2642.09
20113	HSISS4_r00007	2612	2798.51
20119		2087	2236.02
20138	HSISS4_r00008	2910	3117.79
20144	HSISS4_r00008	2025	2169.6
20154	HSISS4_r00008	817	875.338
20159	HSISS4_r00008	4519	4841.68
20160	HSISS4_r00008	3618	3876.34
20161	HSISS4_r00008	4245	4548.12
20162	HSISS4_r00008	3260	3492.78
20199	HSISS4_r00008	639	684.628
20213		3048	3265.64
20239	HSISS4_r00009	1960	2099.95
20240	HSISS4_r00009	3109	3331
20265	HSISS4_r00009	4134	4429.19
20291		1306	1399.26
20312	HSISS4_r00010	719	770.341
20315	HSISS4_r00010	2833	3035.29
20316	HSISS4_r00010	2629	2816.72
20317	HSISS4_r00010	2243	2403.16
20318	HSISS4_r00010	1111	1190.33
20324	HSISS4_r00010	1691	1811.75
20325	HSISS4_r00010	2387	2557.44
20350	HSISS4_r00010	2946	3156.36
20356	HSISS4_r00010	1039	1113.19
20357	HSISS4_r00010	1077	1153.9
20358	HSISS4_r00010	837	896.766
20361	HSISS4_r00010	2423	2596.02
20364	HSISS4_r00010	1246	1334.97
20370		4030	4317.76
20382	HSISS4_r00011	2677	2868.15
20402	HSISS4_r00011	2054	2200.67
20417	HSISS4_r00011	2600	2785.65
20428	HSISS4_r00011	896	959.979
20435	HSISS4_r00011	2553	2735.3
20470		821	879.624
20495	HSISS4_r00012	1056	1131.4
20498	HSISS4_r00012	2293	2456.73
20505	HSISS4_r00012	609	652.486
20520	HSISS4_r00012	1943	2081.74
20521	HSISS4_r00012	2146	2299.24
20534	HSISS4_r00012	1587	1700.32
20535	HSISS4_r00012	833	892.481
20551		1682	1802.1
20563	HSISS4_r00013	2024	2168.52
20568	HSISS4_r00013	2216	2374.23
20569	HSISS4_r00013	1002	1073.55
20576	HSISS4_r00013	3162	3387.78
20577	HSISS4_r00013	2313	2478.16
20578	HSISS4_r00013	2178	2333.52
20585	HSISS4_r00013	1400	1499.97
20612	HSISS4_r00013	1001	1072.48
20615	HSISS4_r00013	136	145.711
20629		416	445.705
20637	HSISS4_r00014	169	181.068
20642	HSISS4_r00014	933	999.621
20645	HSISS4_r00014	898	962.122
20646	HSISS4_r00014	1025	1098.19
20653	HSISS4_r00014	932	998.55
20654	HSISS4_r00014	853	913.909
20657	HSISS4_r00014	727	778.912
20661	HSISS4_r00014	435	466.061
20662	HSISS4_r00014	1052	1127.12
20663	HSISS4_r00014	327	350.35
20664	HSISS4_r00014	285	305.351
20683	HSISS4_r00014	255	273.208
20693	HSISS4_r00014	735	787.483
20694	HSISS4_r00014	843	903.195
20702	HSISS4_r00014	207	221.781
20715		148	158.568
20716		102	109.283
20717		467	500.346
20719		950	1017.84
20723		157	168.211
20732	HSISS4_r00015	851	911.766
20747	HSISS4_r00015	891	954.622
20748	HSISS4_r00015	832	891.409
20754	HSISS4_r00015	699	748.912
20770	HSISS4_r00015	1659	1777.46
20784	HSISS4_r00015	613	656.772
20795	HSISS4_r00015	252	269.994
20798		371	397.491
20806		495	530.346
20813		182	194.996
20816		217	232.495
20820	HSISS4_r00016	862	923.551
20821	HSISS4_r00016	199	213.21
20826	HSISS4_r00016	159	170.353
20843	HSISS4_r00016	2821	3022.43
20847	HSISS4_r00016	253	271.066
20848	HSISS4_r00016	406	434.991
20854	HSISS4_r00016	2158	2312.09
20862	HSISS4_r00016	558	597.844
20863	HSISS4_r00016	2946	3156.36
20880	HSISS4_r00016	791	847.482
20897	HSISS4_r00016	574	614.987
20898	HSISS4_r00016	624	668.557
20902	HSISS4_r00016	1525	1633.89
20912		1667	1786.03
20915		1025	1098.19
20916	HSISS4_r00017	925	991.05
20922	HSISS4_r00017	1072	1148.55
20923	HSISS4_r00017	2559	2741.73
20924	HSISS4_r00017	2386	2556.37
20925	HSISS4_r00017	1007	1078.91
20939	HSISS4_r00017	1482	1587.82
20946	HSISS4_r00017	1796	1924.24
20971	HSISS4_r00017	1268	1358.54
20976	HSISS4_r00017	592	634.272
20977	HSISS4_r00017	677	725.341
20988		1941	2079.6
20998	HSISS4_r00018	752	805.697
20999	HSISS4_r00018	2427	2600.3
21004	HSISS4_r00018	938	1004.98
21005	HSISS4_r00018	1198	1283.54
21019	HSISS4_r00018	2647	2836.01
21022	HSISS4_r00018	1211	1297.47
21053	HSISS4_r00018	1472	1577.11
21056	HSISS4_r00018	1175	1258.9
21057	HSISS4_r00018	608	651.415
21070		640	685.699
21074		352	377.135
21084	HSISS4_r00019	224	239.995
21126	HSISS4_r00019	1552	1662.82
21130	HSISS4_r00019	2323	2488.87
21131	HSISS4_r00019	1129	1209.62
21156		327	350.35
21157		120	128.569
21162		190	203.567
21163		447	478.918
21173		1825	1955.31
21185	HSISS4_r00020	684	732.841
21201	HSISS4_r00020	1633	1749.61
21205	HSISS4_r00020	2421	2593.87
21208	HSISS4_r00020	875	937.48
21230	HSISS4_r00020	396	424.277
21234	HSISS4_r00020	1368	1465.68
21250		351	376.063
21259	HSISS4_r00021	691	740.341
21260	HSISS4_r00021	771	826.054
21263	HSISS4_r00021	762	816.411
21269	HSISS4_r00021	257	275.351
21270	HSISS4_r00021	1018	1090.69
21280	HSISS4_r00021	743	796.054
21284	HSISS4_r00021	874	936.408
21285	HSISS4_r00021	709	759.626
21292	HSISS4_r00021	927	993.193
21297	HSISS4_r00021	1550	1660.68
21298	HSISS4_r00021	1436	1538.54
21299	HSISS4_r00021	1212	1298.54
21300	HSISS4_r00021	1201	1286.76
21333	HSISS4_r00021	744	797.126
21352		131	140.354
21353		216	231.424
21354		211	226.067
21355		312	334.279
21362		450	482.132
21371		761	815.34
21520	mreC	281	301.065
21556	mreC	886	949.265
21582	mreC	720	771.412
21634	mreC	630	674.985
21798	mreC	677	725.341
21965	mreC	1251	1340.33
21998	mreC	238	254.994
22137	mreC	370	396.42
22197	mreC	79	84.641
22265	mreD	844	904.266
22282	mreD	328	351.421
22303	mreD	331	354.635
22354	mreD	482	516.417
22440	mreD	259	277.494
22469	mreD	181	193.924
22510	mreD	671	718.913
22610	mreD	981	1051.05
22628	mreD	176	188.567
22646	mreD	1568	1679.96
22687	mreD	649	695.342
22729	mreD	222	237.852
22789		187	200.353
22803		175	187.496
22810		191	204.638
22907	pcsB1	1406	1506.4
22983	pcsB1	626	670.7
23028	pcsB1	367	393.206
23358	pcsB1	401	429.634
23677	pcsB1	481	515.346
23711	pcsB1	948	1015.69
23731	pcsB1	248	265.709
23767	pcsB1	539	577.488
23800	pcsB1	783	838.91
23812	pcsB1	1282	1373.54
23825	pcsB1	501	536.774
23845	pcsB1	873	935.337
23854	pcsB1	801	858.196
23875	pcsB1	685	733.913
23890	pcsB1	2251	2411.73
23908	pcsB1	1017	1089.62
23914	pcsB1	839	898.909
23929	pcsB1	518	554.988
23950	pcsB1	412	441.419
23983	pcsB1	1234	1322.11
23989	pcsB1	817	875.338
24004	pcsB1	762	816.411
24020	pcsB1	676	724.27
24028	pcsB1	204	218.567
24040	pcsB1	403	431.776
24141	pcsB1	512	548.56
24160	pcsB1	612	655.7
24167	pcsB1	504	539.988
24187	pcsB1	71	76.0698
24300	pcsB1	300	321.422
24316	pcsB1	65	69.6414
24357		121	129.64
24358		468	501.418
24390		267	286.065
24406		592	634.272
24407		365	391.063
24419		58	62.1415
24425		733	785.34
24497		242	259.28
24505		263	281.78
24522		632	677.128
24525		822	880.695
24616	prsA1	961	1029.62
24724	prsA1	191	204.638
24764	prsA1	673	721.056
24848	prsA1	1014	1086.41
24874	prsA1	72	77.1412
24896	prsA1	1176	1259.97
24964	prsA1	245	262.494
24967	prsA1	941	1008.19
25001	prsA1	749	802.483
25009	prsA1	2260	2421.38
25025	prsA1	367	393.206
25088	prsA1	1162	1244.97
25093	prsA1	2156	2309.95
25142	prsA1	404	432.848
25323	prsA1	312	334.279
25336	prsA1	1977	2118.17
25337	prsA1	1962	2102.1
25352	prsA1	54	57.8559
25418	prsA1	567	607.487
25505	prsA1	529	566.773
25514	prsA1	762	816.411
25527		148	158.568
25531		315	337.493
25552		13	13.9283
25564		835	894.624
25580		724	775.698
25592		645	691.057
25701	araT	613	656.772
25720	araT	329	352.492
25750	araT	1717	1839.6
25765	araT	1374	1472.11
25809	araT	58	62.1415
25840	araT	698	747.841
25900	araT	729	781.055
25940	araT	476	509.989
25941	araT	567	607.487
25972	araT	622	666.414
25993	araT	595	637.486
25999	araT	547	586.059
26003	araT	721	772.483
26008	araT	201	215.352
26020	araT	237	253.923
26089	araT	199	213.21
26154	araT	285	305.351
26155	araT	980	1049.98
26163	araT	1077	1153.9
26164	araT	1247	1336.04
26277	araT	313	335.35
26305	araT	451	483.204
26383	araT	572	612.844
26418	araT	629	673.914
26471	araT	212	227.138
26495	araT	400	428.562
26496	araT	530	567.845
26500	araT	247	264.637
26578	araT	566	606.415
26611	araT	3	3.21422
26633	araT	814	872.124
26682	araT	717	768.198
26683	araT	480	514.275
26824	recO	113	121.069
26874	recO	332	355.707
26945	recO	619	663.2
26952	recO	863	924.623
27013	recO	289	309.636
27024	recO	433	463.919
27217	recO	849	909.623
27259	recO	816	874.267
27271	recO	233	249.637
27275	recO	234	250.709
27314	recO	856	917.123
27356	recO	933	999.621
27365	recO	334	357.849
27466	recO	585	626.772
27557		602	644.986
27567		476	509.989
27581		530	567.845
27582		541	579.63
27583		966	1034.98
27650		796	852.839
27651		1272	1362.83
27712		654	700.699
27718		718	769.269
27726		570	610.701
27727		424	454.276
27822	plsX	720	771.412
27848	plsX	256	274.28
27881	plsX	768	822.839
27913	plsX	1077	1153.9
27981	plsX	567	607.487
27991	plsX	848	908.552
28060	plsX	674	722.127
28087	plsX	426	456.419
28088	plsX	292	312.85
28140	plsX	1123	1203.19
28161	plsX	573	613.915
28179	plsX	28	29.9994
28180	plsX	649	695.342
28285	plsX	1293	1385.33
28289	plsX	1654	1772.1
28290	plsX	582	623.558
28304	plsX	600	642.843
28377	plsX	208	222.852
28459	plsX	1301	1393.9
28513	plsX	455	487.489
28514	plsX	448	479.99
28561	plsX	762	816.411
28565	plsX	250	267.851
28580	plsX	1193	1278.19
28650	plsX	1949	2088.17
28651	plsX	928	994.264
28756	plsX	189	202.496
28764	acpP1	305	326.779
28860	acpP1	441	472.49
28869	acpP1	552	591.416
28953	acpP1	336	359.992
28969	acpP1	798	854.982
29041		246	263.566
29048		359	384.635
29070		433	463.919
29130		258	276.423
29133		154	164.996
29185		392	419.991
29192		449	481.061
29199		722	773.555
29204		975	1044.62
29232		342	366.421
29286	purC	293	313.922
29296	purC	500	535.703
29374	purC	720	771.412
29382	purC	460	492.847
29514	purC	944	1011.41
29546	purC	639	684.628
29630	purC	225	241.066
29671	purC	745	798.197
29672	purC	389	416.777
29712	purC	257	275.351
29870	purC	467	500.346
29881	purC	411	440.348
29884	purC	1314	1407.83
29905	purC	1036	1109.98
29926	purC	488	522.846
29974		352	377.135
29996		16	17.1425
30010		440	471.418
30021		386	413.563
30329	purL	1241	1329.61
30343	purL	1042	1116.4
30475	purL	612	655.7
30484	purL	982	1052.12
30485	purL	555	594.63
30555	purL	639	684.628
30560	purL	642	687.842
30630	purL	1364	1461.4
30646	purL	289	309.636
30689	purL	705	755.341
30733	purL	698	747.841
30739	purL	653	699.628
30834	purL	611	654.629
30866	purL	798	854.982
30873	purL	500	535.703
31004	purL	500	535.703
31039	purL	1550	1660.68
31042	purL	563	603.201
31043	purL	80	85.7124
31058	purL	383	410.348
31092	purL	788	844.267
31102	purL	550	589.273
31103	purL	1394	1493.54
31129	purL	362	387.849
31134	purL	350	374.992
31169	purL	1	1.07141
31199	purL	708	758.555
31252	purL	1055	1130.33
31272	purL	1429	1531.04
31291	purL	833	892.481
31294	purL	207	221.781
31295	purL	339	363.206
31329	purL	488	522.846
31346	purL	483	517.489
31363	purL	480	514.275
31373	purL	180	192.853
31509	purL	643	688.914
31540	purL	1272	1362.83
31655	purL	732	784.269
31666	purL	247	264.637
31692	purL	252	269.994
31733	purL	589	631.058
31749	purL	262	280.708
31814	purL	1044	1118.55
31845	purL	972	1041.41
31870	purL	305	326.779
31934	purL	765	819.625
31962	purL	1255	1344.61
31963	purL	448	479.99
31996	purL	201	215.352
32002	purL	319	341.778
32007	purL	594	636.415
32028	purL	326	349.278
32068	purL	2014	2157.81
32069	purL	1093	1171.05
32086	purL	1140	1221.4
32096	purL	529	566.773
32123	purL	1046	1120.69
32128	purL	977	1046.76
32176	purL	1007	1078.91
32177	purL	521	558.202
32198	purL	856	917.123
32235	purL	171	183.21
32336	purL	2851	3054.58
32387	purL	1138	1219.26
32421	purL	1058	1133.55
32441	purL	166	177.853
32444	purL	1051	1126.05
32448	purL	632	677.128
32482	purL	224	239.995
32491	purL	367	393.206
32498	purL	137	146.783
32536	purL	335	358.921
32537	purL	1213	1299.61
32608	purL	236	252.852
32659	purL	1099	1177.47
32673	purL	657	703.913
32674	purL	821	879.624
32703	purL	421	451.062
32712	purL	1639	1756.03
32713	purL	548	587.13
32733	purL	778	833.553
32771	purL	376	402.848
32793	purL	692	741.413
32871	purL	1495	1601.75
32875	purL	444	475.704
32899	purL	996	1067.12
32900	purL	1006	1077.83
32939	purL	1194	1279.26
32990	purL	477	511.06
33004	purL	426	456.419
33005	purL	608	651.415
33013	purL	445	476.775
33014	purL	1214	1300.69
33048	purL	888	951.408
33083	purL	1178	1262.12
33129	purL	135	144.64
33189	purL	717	768.198
33197	purL	290	310.708
33310	purL	791	847.482
33338	purL	1082	1159.26
33369	purL	324	347.135
33374	purL	865	926.766
33378	purL	752	805.697
33379	purL	1246	1334.97
33396	purL	1161	1243.9
33400	purL	1065	1141.05
33435	purL	1220	1307.11
33449	purL	367	393.206
33459	purL	1012	1084.26
33481	purL	564	604.273
33486	purL	1129	1209.62
33490	purL	351	376.063
33491	purL	619	663.2
33570	purL	1098	1176.4
33571	purL	895	958.908
33596	purL	466	499.275
33620	purL	755	808.911
33658	purL	565	605.344
33718	purL	167	178.925
33728	purL	788	844.267
33742	purL	1210	1296.4
33748	purL	494	529.274
33790		931	997.478
33795		390	417.848
33836		549	588.202
33861		623	667.486
33869		108	115.712
33889		170	182.139
33902		247	264.637
34001	purF	604	647.129
34002	purF	359	384.635
34012	purF	1285	1376.76
34043	purF	1075	1151.76
34049	purF	613	656.772
34143	purF	928	994.264
34147	purF	488	522.846
34233	purF	517	553.917
34273	purF	391	418.92
34274	purF	476	509.989
34369	purF	2407	2578.87
34370	purF	1101	1179.62
34388	purF	711	761.769
34394	purF	1177	1261.04
34395	purF	450	482.132
34399	purF	1633	1749.61
34423	purF	404	432.848
34454	purF	1847	1978.89
34457	purF	1443	1546.04
34486	purF	394	422.134
34494	purF	1403	1503.18
34505	purF	922	987.836
34509	purF	997	1068.19
34510	purF	754	807.84
34511	purF	1205	1291.04
34531	purF	556	595.701
34561	purF	800	857.124
34567	purF	352	377.135
34608	purF	1220	1307.11
34669	purF	448	479.99
34670	purF	51	54.6417
34708	purF	760	814.268
34709	purF	273	292.494
34713	purF	648	694.271
34727	purF	752	805.697
34742	purF	200	214.281
34818	purF	783	838.91
34840	purF	826	884.981
34869	purF	295	316.065
34895	purF	856	917.123
34912	purF	829	888.195
34919	purF	747	800.34
34923	purF	1152	1234.26
34969	purF	501	536.774
35042	purF	228	244.28
35102	purF	452	484.275
35103	purF	378	404.991
35107	purF	659	706.056
35108	purF	255	273.208
35113	purF	679	727.484
35117	purF	577	618.201
35118	purF	672	719.984
35167	purF	1072	1148.55
35271	purF	1359	1456.04
35282	purF	1341	1436.75
35313	purF	1245	1333.9
35319	purF	1091	1168.9
35361		170	182.139
35435		236	252.852
35449		263	281.78
35450		603	646.057
35451		480	514.275
35486		303	324.636
35487		271	290.351
35494		149	159.639
35509		13	13.9283
35538		687	736.056
35736	purM	505	541.06
35761	purM	341	365.349
35893	purM	793	849.625
35894	purM	530	567.845
35895	purM	720	771.412
35904	purM	25	26.7851
35935	purM	782	837.839
35996	purM	1774	1900.67
35997	purM	591	633.201
36025	purM	979	1048.91
36156	purM	581	622.487
36220	purM	843	903.195
36262	purM	1067	1143.19
36292	purM	291	311.779
36326	purM	985	1055.33
36327	purM	1345	1441.04
36361	purM	687	736.056
36411	purM	352	377.135
36412	purM	1207	1293.19
36421	purM	282	302.136
36434	purM	803	860.339
36435	purM	441	472.49
36517	purM	1625	1741.03
36556	purM	357	382.492
36640	purN	942	1009.26
36662	purN	453	485.347
36684	purN	358	383.563
36710	purN	910	974.979
36718	purN	612	655.7
36736	purN	731	783.197
36758	purN	779	834.625
36763	purN	1024	1097.12
36833	purN	9	9.64265
36878	purN	830	889.267
36879	purN	888	951.408
36883	purN	1090	1167.83
36920	purN	284	304.279
36923	purN	232	248.566
36924	purN	766	820.697
36936	purN	81	86.7838
36945	purN	850	910.695
37033	purN	675	723.199
37055	purN	212	227.138
37062	purN	1463	1567.47
37067	purN	558	597.844
37081	purN	937	1003.91
37082	purN	876	938.551
37106	purN	514	550.702
37131	purN	508	544.274
37175		137	146.783
37176		139	148.925
37188		277	296.779
37300	purH	312	334.279
37301	purH	362	387.849
37357	purH	386	413.563
37358	purH	379	406.063
37387	purH	1438	1540.68
37409	purH	552	591.416
37410	purH	1093	1171.05
37442	purH	606	649.272
37445	purH	1121	1201.05
37446	purH	1759	1884.6
37454	purH	1048	1122.83
37466	purH	836	895.695
37481	purH	479	513.203
37490	purH	719	770.341
37493	purH	375	401.777
37532	purH	729	781.055
37547	purH	1314	1407.83
37553	purH	918	983.55
37554	purH	833	892.481
37567	purH	2275	2437.45
37571	purH	586	627.844
37578	purH	1030	1103.55
37626	purH	1471	1576.04
37655	purH	314	336.421
37682	purH	545	583.916
37683	purH	856	917.123
37748	purH	605	648.2
37772	purH	527	564.631
37839	purH	468	501.418
37858	purH	546	584.987
37865	purH	542	580.702
37875	purH	1580	1692.82
37895	purH	614	657.843
37896	purH	927	993.193
37919	purH	912	977.122
37932	purH	277	296.779
37997	purH	1308	1401.4
38011	purH	1192	1277.12
38018	purH	391	418.92
38027	purH	1466	1570.68
38042	purH	1451	1554.61
38046	purH	1356	1452.83
38075	purH	997	1068.19
38076	purH	1107	1186.05
38138	purH	128	137.14
38139	purH	224	239.995
38168	purH	858	919.266
38174	purH	1319	1413.18
38219	purH	876	938.551
38238	purH	591	633.201
38297	purH	921	986.764
38307	purH	556	595.701
38369	purH	1023	1096.05
38381	purH	1116	1195.69
38403	purH	550	589.273
38432	purH	1419	1520.32
38436	purH	1283	1374.61
38522	purH	706	756.412
38543	purH	190	203.567
38544	purH	1376	1474.25
38558	purH	279	298.922
38573	purH	931	997.478
38588	purH	247	264.637
38600	purH	1502	1609.25
38632	purH	766	820.697
38639	purH	571	611.773
38640	purH	997	1068.19
38668	purH	175	187.496
38693	purH	868	929.98
38697	purH	1557	1668.18
38717	purH	345	369.635
38775		218	233.566
38776		345	369.635
38795		358	383.563
38803		313	335.35
38836		204	218.567
38892	HSISS4_00028	806	863.553
38958	HSISS4_00028	494	529.274
39033	HSISS4_00028	47	50.3561
39087	HSISS4_00028	155	166.068
39171	HSISS4_00028	210	224.995
39177	HSISS4_00028	385	412.491
39269	HSISS4_00028	75	80.3554
39282	HSISS4_00028	285	305.351
39438	HSISS4_00028	703	753.198
39519	HSISS4_00028	285	305.351
39520	HSISS4_00028	948	1015.69
39546	HSISS4_00028	303	324.636
39630	HSISS4_00028	648	694.271
39640	HSISS4_00028	561	601.058
39846	HSISS4_00028	296	317.136
39987	HSISS4_00028	760	814.268
40083	HSISS4_00028	383	410.348
40113	HSISS4_00028	1126	1206.4
40165	HSISS4_00028	857	918.194
40184	HSISS4_00028	764	818.554
40313	HSISS4_00028	186	199.281
40480	HSISS4_00028	280	299.994
40635	HSISS4_00028	135	144.64
40645	HSISS4_00028	340	364.278
40727		183	196.067
40728		807	864.624
40738		265	283.922
40739		1069	1145.33
40760		42	44.999
40775		697	746.77
40776		811	868.91
40809		392	419.991
40813		383	410.348
40818	cbpD1	302	323.564
40819	cbpD1	189	202.496
40848	cbpD1	1223	1310.33
40854	cbpD1	968	1037.12
40868	cbpD1	666	713.556
40871	cbpD1	842	902.123
40872	cbpD1	865	926.766
40879	cbpD1	690	739.27
40901	cbpD1	781	836.768
40912	cbpD1	460	492.847
40922	cbpD1	481	515.346
40929	cbpD1	1610	1724.96
40935	cbpD1	779	834.625
40946	cbpD1	512	548.56
40975	cbpD1	523	560.345
40976	cbpD1	1297	1389.61
40982	cbpD1	411	440.348
41002	cbpD1	1060	1135.69
41006	cbpD1	1033	1106.76
41028	cbpD1	1534	1643.54
41038	cbpD1	306	327.85
41064	cbpD1	721	772.483
41068	cbpD1	1695	1816.03
41082	cbpD1	553	592.487
41117	cbpD1	776	831.411
41138	cbpD1	610	653.557
41145	cbpD1	481	515.346
41157	cbpD1	936	1002.84
41210	cbpD1	508	544.274
41326	cbpD1	1115	1194.62
41341	cbpD1	467	500.346
41345	cbpD1	568	608.558
41361	cbpD1	168	179.996
41371	cbpD1	312	334.279
41398	cbpD1	1023	1096.05
41417	cbpD1	340	364.278
41434	cbpD1	273	292.494
41452	cbpD1	1624	1739.96
41461	cbpD1	1029	1102.48
41485	cbpD1	329	352.492
41492	cbpD1	662	709.27
41524	cbpD1	954	1022.12
41528	cbpD1	197	211.067
41544	cbpD1	579	620.344
41603	cbpD1	1215	1301.76
41668		654	700.699
41683		539	577.488
41686		227	243.209
41689		491	526.06
41693		601	643.915
41739		465	498.204
41742		590	632.129
41743		223	238.923
41769		903	967.479
41772		646	692.128
41775		349	373.921
41781		1088	1165.69
41805		414	443.562
41806		440	471.418
41818		356	381.42
41829		393	421.062
41841		778	833.553
41858		374	400.706
41859		195	208.924
41867		119	127.497
41897		875	937.48
41898		469	502.489
41905		314	336.421
41921		712	762.841
41929		146	156.425
41950		176	188.567
41951		39	41.7848
41952		572	612.844
41959		407	436.062
42030	purD	338	362.135
42077	purD	344	368.563
42132	purD	513	549.631
42183	purD	786	842.125
42194	purD	134	143.568
42204	purD	305	326.779
42205	purD	44	47.1418
42260	purD	637	682.485
42264	purD	67	71.7842
42332	purD	554	593.559
42342	purD	353	378.206
42372	purD	6	6.42843
42378	purD	499	534.631
42401	purD	534	572.131
42429	purD	832	891.409
42430	purD	833	892.481
42471	purD	1422	1523.54
42547	purD	1215	1301.76
42576	purD	1529	1638.18
42608	purD	21	22.4995
42622	purD	1	1.07141
42633	purD	609	652.486
42653	purD	125	133.926
42675	purD	1210	1296.4
42683	purD	1343	1438.9
42689	purD	439	470.347
42698	purD	1396	1495.68
42729	purD	835	894.624
42740	purD	248	265.709
42773	purD	1251	1340.33
42778	purD	759	813.197
42787	purD	861	922.48
42821	purD	595	637.486
42856	purD	874	936.408
42857	purD	638	683.557
42878	purD	1178	1262.12
42935	purD	1457	1561.04
42984	purD	851	911.766
42997	purD	914	979.265
42998	purD	550	589.273
43028	purD	500	535.703
43032	purD	995	1066.05
43096	purD	572	612.844
43099	purD	1259	1348.9
43146	purD	807	864.624
43159	purD	1095	1173.19
43189	purD	583	624.629
43204	purD	711	761.769
43226		661	708.199
43254		990	1060.69
43281		372	398.563
43302		358	383.563
43303		993	1063.91
43304		581	622.487
43311		909	973.908
43322		422	452.133
43335		1615	1730.32
43351		129	138.211
43354		1276	1367.11
43370		584	625.701
43380		1186	1270.69
43389		564	604.273
43396		245	262.494
43405		1630	1746.39
43406		707	757.484
43409		963	1031.76
43410		610	653.557
43418		52	55.7131
43466	purE	292	312.85
43476	purE	1555	1666.04
43509	purE	1023	1096.05
43521	purE	932	998.55
43531	purE	1005	1076.76
43572	purE	1457	1561.04
43575	purE	601	643.915
43576	purE	655	701.771
43579	purE	444	475.704
43586	purE	367	393.206
43591	purE	700	749.984
43608	purE	984	1054.26
43624	purE	707	757.484
43665	purE	293	313.922
43666	purE	630	674.985
43673	purE	866	927.837
43698	purE	643	688.914
43699	purE	876	938.551
43703	purE	1055	1130.33
43718	purE	388	415.705
43734	purE	1651	1768.89
43735	purE	879	941.765
43775	purE	1045	1119.62
43787	purE	72	77.1412
43833	purE	744	797.126
43834	purE	485	519.632
43842	purE	1149	1231.04
43843	purE	1094	1172.12
43846	purE	993	1063.91
43852	purE	535	573.202
43872	purE	1459	1563.18
43951	purK	922	987.836
43973	purK	1211	1297.47
44015	purK	732	784.269
44029	purK	1194	1279.26
44030	purK	736	788.554
44037	purK	782	837.839
44052	purK	1159	1241.76
44085	purK	605	648.2
44086	purK	443	474.633
44104	purK	888	951.408
44105	purK	922	987.836
44123	purK	858	919.266
44202	purK	675	723.199
44216	purK	1570	1682.11
44237	purK	1458	1562.11
44258	purK	520	557.131
44289	purK	694	743.555
44312	purK	695	744.627
44333	purK	569	609.63
44407	purK	836	895.695
44446	purK	884	947.122
44480	purK	223	238.923
44531	purK	741	793.911
44532	purK	586	627.844
44549	purK	759	813.197
44552	purK	291	311.779
44564	purK	404	432.848
44583	purK	428	458.562
44641	purK	287	307.493
44654	purK	239	256.066
44665	purK	305	326.779
44666	purK	481	515.346
44719	purK	678	726.413
44720	purK	748	801.411
44721	purK	18	19.2853
44726	purK	1324	1418.54
44727	purK	465	498.204
44741	purK	533	571.059
44789	purK	725	776.769
44808	purK	1090	1167.83
44814	purK	1197	1282.47
44822	purK	614	657.843
44825	purK	699	748.912
44828	purK	793	849.625
44835	purK	1213	1299.61
44855	purK	1386	1484.97
44861	purK	1437	1539.61
44901	purK	303	324.636
44908	purK	86	92.1409
44909	purK	926	992.121
44915	purK	586	627.844
44948	purK	1569	1681.04
44985	purK	1071	1147.48
45007		306	327.85
45017		373	399.634
45202	HSISS4_00033	628	672.843
45205	HSISS4_00033	818	876.41
45388	HSISS4_00033	729	781.055
45908	HSISS4_00033	209	223.924
45929	HSISS4_00033	5	5.35703
45940		116	124.283
45965		203	217.495
46016		177	189.639
46066		744	797.126
46138		691	740.341
46139		619	663.2
46140		497	532.489
46169		423	453.205
46170		375	401.777
46173		565	605.344
46178		398	426.419
46186		854	914.98
46198		568	608.558
46205		513	549.631
46206		554	593.559
46285	HSISS4_00034	547	586.059
46312	HSISS4_00034	156	167.139
46313	HSISS4_00034	510	546.417
46349	HSISS4_00034	74	79.284
46387	HSISS4_00034	87	93.2123
46550	HSISS4_00034	460	492.847
46579	HSISS4_00034	289	309.636
46618	HSISS4_00034	359	384.635
46635	HSISS4_00034	227	243.209
46636	HSISS4_00034	842	902.123
46712	HSISS4_00034	68	72.8556
46758	HSISS4_00034	5	5.35703
46858	HSISS4_00034	641	686.771
47032	HSISS4_00034	630	674.985
47044	HSISS4_00034	227	243.209
47119	HSISS4_00034	638	683.557
47125	HSISS4_00034	613	656.772
47176	HSISS4_00034	314	336.421
47211	HSISS4_00034	556	595.701
47277	HSISS4_00034	333	356.778
47419	HSISS4_00034	69	73.927
47641	HSISS4_00034	373	399.634
47642	HSISS4_00034	671	718.913
47756	HSISS4_00034	127	136.068
47757	HSISS4_00034	227	243.209
47875	HSISS4_00034	82	87.8552
47966	HSISS4_00034	82	87.8552
47988		673	721.056
48060	purB1	1170	1253.54
48061	purB1	692	741.413
48099	purB1	739	791.769
48128	purB1	524	561.416
48160	purB1	251	268.923
48210	purB1	596	638.558
48254	purB1	387	414.634
48341	purB1	162	173.568
48351	purB1	718	769.269
48378	purB1	615	658.914
48387	purB1	1145	1226.76
48399	purB1	855	916.052
48478	purB1	145	155.354
48602	purB1	1375	1473.18
48609	purB1	265	283.922
48610	purB1	242	259.28
48613	purB1	824	882.838
48651	purB1	355	380.349
48678	purB1	948	1015.69
48682	purB1	810	867.838
48690	purB1	522	559.274
48759	purB1	336	359.992
48806	purB1	304	325.707
48835	purB1	407	436.062
48849	purB1	552	591.416
48850	purB1	981	1051.05
48891	purB1	625	669.628
48926	purB1	349	373.921
48927	purB1	349	373.921
48979	purB1	594	636.415
49014	purB1	880	942.837
49050	purB1	338	362.135
49051	purB1	416	445.705
49065	purB1	372	398.563
49101	purB1	622	666.414
49109	purB1	62	66.4271
49158	purB1	910	974.979
49168	purB1	203	217.495
49178	purB1	412	441.419
49179	purB1	358	383.563
49194	purB1	733	785.34
49210	purB1	694	743.555
49228	purB1	550	589.273
49245	purB1	925	991.05
49250	purB1	1242	1330.69
49251	purB1	742	794.983
49278	purB1	239	256.066
49279	purB1	415	444.633
49320		521	558.202
49321		294	314.993
49342		434	464.99
49370		657	703.913
49412		522	559.274
49416		896	959.979
49422		285	305.351
49438		792	848.553
49458		825	883.909
49470		1043	1117.48
49499		254	272.137
49510		754	807.84
49519		937	1003.91
49541		651	697.485
49543		577	618.201
49554		146	156.425
49567		425	455.347
49576		269	288.208
49577		391	418.92
49578		770	824.982
49604		628	672.843
49614		457	489.632
49700		682	730.699
49707		1004	1075.69
49711		518	554.988
49753		123	131.783
49772		492	527.131
49773		450	482.132
49774		877	939.623
49784		722	773.555
49824		85	91.0695
49852		124	132.854
49853		395	423.205
49854		196	209.995
49858		341	365.349
49860		312	334.279
49869		1027	1100.33
49872		1106	1184.97
49878		417	446.776
49887		873	935.337
49891		1505	1612.47
49892		1898	2033.53
49908		317	339.636
49921		601	643.915
49928		194	207.853
49940		860	921.409
49950		1016	1088.55
[truncated: 76,426 more rows]

## Sheet: S1C_Ci_NGS_total reads
sgRNA position	Gene symbol	Ci_reads_count	Ci_reads_count_normalized
13		13	12.5228
21		15	14.4494
24		1004	967.144
59		7	6.74303		Ci (with IPTG induction)
69		78	75.1366
80		3	2.88987
130	dnaA	1	0.96329
172	dnaA	28	26.9721
193	dnaA	7	6.74303
212	dnaA	23	22.1557
220	dnaA	10	9.6329
331	dnaA	118	113.668
441	dnaA	48	46.2379
450	dnaA	43	41.4215
484	dnaA	15	14.4494
515	dnaA	39	37.5683
555	dnaA	13	12.5228
572	dnaA	254	244.676
573	dnaA	175	168.576
594	dnaA	20	19.2658
625	dnaA	17	16.3759
654	dnaA	32	30.8253
710	dnaA	6	5.77974
716	dnaA	26	25.0455
752	dnaA	17	16.3759
814	dnaA	5	4.81645
848	dnaA	1	0.96329
875	dnaA	37	35.6417
880	dnaA	28	26.9721
887	dnaA	16	15.4126
894	dnaA	79	76.0999
952	dnaA	41	39.4949
966	dnaA	31	29.862
969	dnaA	18	17.3392
970	dnaA	85	81.8797
991	dnaA	39	37.5683
1032	dnaA	3	2.88987
1035	dnaA	24	23.119
1061	dnaA	10	9.6329
1079	dnaA	27	26.0088
1096	dnaA	37	35.6417
1120	dnaA	29	27.9354
1130	dnaA	9	8.66961
1162	dnaA	0	0
1168	dnaA	53	51.0544
1194	dnaA	10	9.6329
1212	dnaA	22	21.1924
1226	dnaA	11	10.5962
1318	dnaA	8	7.70632
1351	dnaA	119	114.632
1352	dnaA	60	57.7974
1356	dnaA	14	13.4861
1468		6	5.77974
1490		110	105.962
1518		51	49.1278
1528		24	23.119
1553		10	9.6329
1592		25	24.0823
1594		67	64.5405
1600		0	0
1701	dnaN	24	23.119
1728	dnaN	9	8.66961
1729	dnaN	59	56.8341
1760	dnaN	65	62.6139
1842	dnaN	4	3.85316
1858	dnaN	31	29.862
1869	dnaN	301	289.95
1912	dnaN	48	46.2379
1922	dnaN	529	509.581
1923	dnaN	617	594.35
1950	dnaN	36	34.6785
1985	dnaN	789	760.036
2014	dnaN	1210	1165.58
2015	dnaN	480	462.379
2016	dnaN	336	323.666
2044	dnaN	1049	1010.49
2122	dnaN	99	95.3657
2193	dnaN	341	328.482
2202	dnaN	413	397.839
2253	dnaN	16	15.4126
2254	dnaN	43	41.4215
2343	dnaN	119	114.632
2392	dnaN	136	131.007
2454	dnaN	148	142.567
2510	dnaN	85	81.8797
2546	dnaN	156	150.273
2547	dnaN	754	726.321
2560	dnaN	170	163.759
2634	dnaN	116	111.742
2635	dnaN	131	126.191
2639	dnaN	145	139.677
2643	dnaN	57	54.9075
2682	dnaN	111	106.925
2701	dnaN	53	51.0544
2710	dnaN	205	197.475
2725	dnaN	172	165.686
2761		999	962.327
2764		208	200.364
2782		800	770.632
2783		597	575.084
2797		107	103.072
2802		456	439.26
2838	HSISS4_00003	294	283.207
2869	HSISS4_00003	267	257.199
2882	HSISS4_00003	57	54.9075
2924	HSISS4_00003	733	706.092
2925	HSISS4_00003	959	923.795
3008		435	419.031
3104		1001	964.254
3105		624	601.093
3119		547	526.92
3120		1159	1116.45
3134		551	530.773
3143		698	672.377
3171		97	93.4392
3177		320	308.253
3193		84	80.9164
3206		347	334.262
3264	HSISS4_00004	108	104.035
3330	HSISS4_00004	436	419.995
3348	HSISS4_00004	349	336.188
3372	HSISS4_00004	694	668.524
3409	HSISS4_00004	1036	997.969
3410	HSISS4_00004	448	431.554
3411	HSISS4_00004	458	441.187
3426	HSISS4_00004	370	356.417
3430	HSISS4_00004	146	140.64
3536	HSISS4_00004	547	526.92
3595	HSISS4_00004	803	773.522
3606	HSISS4_00004	217	209.034
3613	HSISS4_00004	217	209.034
3632	HSISS4_00004	480	462.379
3653	HSISS4_00004	79	76.0999
3756	HSISS4_00004	183	176.282
3833	HSISS4_00004	267	257.199
3849	HSISS4_00004	202	194.585
3881	HSISS4_00004	229	220.593
3894	HSISS4_00004	555	534.626
4031	HSISS4_00004	241	232.153
4075	HSISS4_00004	389	374.72
4138	HSISS4_00004	344	331.372
4161	HSISS4_00004	593	571.231
4181	HSISS4_00004	439	422.884
4208	HSISS4_00004	449	432.517
4219	HSISS4_00004	436	419.995
4280	HSISS4_00004	645	621.322
4310	HSISS4_00004	852	820.723
4328		646	622.286
4334		493	474.902
4370		135	130.044
4392		116	111.742
4397		275	264.905
4452	pth	315	303.436
4466	pth	590	568.341
4505	pth	40	38.5316
4531	pth	840	809.164
4549	pth	9	8.66961
4573	pth	278	267.795
4608	pth	129	124.264
4615	pth	306	294.767
4671	pth	125	120.411
4672	pth	122	117.521
4808	pth	221	212.887
4832	pth	295	284.171
4833	pth	283	272.611
4865	pth	598	576.048
4894	pth	157	151.237
4930	pth	808	778.339
4931	pth	1440	1387.14
4943	pth	341	328.482
4951	pth	164	157.98
4969	trcF	177	170.502
4994	trcF	714	687.789
4995	trcF	593	571.231
5020	trcF	1156	1113.56
5090	trcF	359	345.821
5117	trcF	586	564.488
5118	trcF	233	224.447
5134	trcF	512	493.205
5272	trcF	304	292.84
5282	trcF	1120	1078.89
5283	trcF	563	542.332
5327	trcF	1246	1200.26
5374	trcF	387	372.793
5379	trcF	172	165.686
5380	trcF	122	117.521
5472	trcF	286	275.501
5497	trcF	192	184.952
5556	trcF	172	165.686
5557	trcF	97	93.4392
5558	trcF	461	444.077
5562	trcF	462	445.04
5659	trcF	818	787.972
5694	trcF	430	414.215
5711	trcF	2134	2055.66
5712	trcF	265	255.272
5743	trcF	641	617.469
5757	trcF	677	652.148
5793	trcF	488	470.086
5846	trcF	387	372.793
5859	trcF	447	430.591
5863	trcF	252	242.749
5875	trcF	326	314.033
5910	trcF	151	145.457
5913	trcF	901	867.925
6031	trcF	78	75.1366
6108	trcF	380	366.05
6109	trcF	787	758.11
6129	trcF	812	782.192
6135	trcF	492	473.939
6136	trcF	475	457.563
6167	trcF	123	118.485
6233	trcF	552	531.736
6259	trcF	433	417.105
6260	trcF	1185	1141.5
6261	trcF	211	203.254
6285	trcF	308	296.693
6286	trcF	335	322.702
6295	trcF	725	698.386
6320	trcF	878	845.769
6407	trcF	569	548.112
6419	trcF	906	872.741
6477	trcF	575	553.892
6551	trcF	1132	1090.44
6555	trcF	573	551.965
6586	trcF	804	774.485
6640	trcF	585	563.525
6716	trcF	722	695.496
6775	trcF	459	442.15
6789	trcF	476	458.526
6815	trcF	529	509.581
6883	trcF	29	27.9354
6884	trcF	333	320.776
6947	trcF	277	266.831
6984	trcF	321	309.216
6991	trcF	1533	1476.72
7007	trcF	427	411.325
7008	trcF	404	389.169
7011	trcF	183	176.282
7151	trcF	562	541.369
7152	trcF	501	482.608
7155	trcF	491	472.976
7158	trcF	393	378.573
7166	trcF	1167	1124.16
7294	trcF	454	437.334
7300	trcF	667	642.515
7360	trcF	1358	1308.15
7364	trcF	1300	1252.28
7368	trcF	699	673.34
7375	trcF	581	559.672
7400	trcF	1456	1402.55
7405	trcF	960	924.759
7443	trcF	53	51.0544
7452	trcF	183	176.282
7484	trcF	375	361.234
7521	trcF	682	656.964
7522	trcF	632	608.8
7580	trcF	117	112.705
7581	trcF	674	649.258
7628	trcF	1104	1063.47
7655	trcF	566	545.222
7757	trcF	1432	1379.43
7774	trcF	1554	1496.95
7859	trcF	555	534.626
7886	trcF	573	551.965
8001	trcF	1287	1239.75
8043	trcF	380	366.05
8046	trcF	154	148.347
8047	trcF	720	693.569
8073	trcF	650	626.139
8133	trcF	1058	1019.16
8154	trcF	668	643.478
8170	trcF	774	745.587
8175	trcF	1440	1387.14
8183	trcF	713	686.826
8213	trcF	868	836.136
8228	trcF	660	635.772
8285	trcF	779	750.403
8324	trcF	248	238.896
8364	trcF	409	393.986
8519		102	98.2556
8520		333	320.776
8528		5258	5064.98
8555		935	900.676
8560		167	160.869
8614		29	27.9354
8620		38	36.605
8652		54	52.0177
8720	HSISS4_00007	20	19.2658
8724	HSISS4_00007	31	29.862
8810	HSISS4_00007	28	26.9721
8849	HSISS4_00007	48	46.2379
8947	divIC	45	43.3481
8987	divIC	46	44.3114
9014	divIC	69	66.467
9082	divIC	12	11.5595
9086	divIC	11	10.5962
9104	divIC	43	41.4215
9227	divIC	6	5.77974
9283	divIC	486	468.159
9289	HSISS4_00009	55	52.981
9301	HSISS4_00009	8	7.70632
9302	HSISS4_00009	36	34.6785
9343	HSISS4_00009	0	0
9355	HSISS4_00009	137	131.971
9405	HSISS4_00009	239	230.226
9481	HSISS4_00010	23	22.1557
9482	HSISS4_00010	243	234.08
9483	HSISS4_00010	75	72.2468
9484	HSISS4_00010	244	235.043
9497	HSISS4_00010	346	333.298
9522	HSISS4_00010	39	37.5683
9523	HSISS4_00010	205	197.475
9535	HSISS4_00010	35	33.7152
9587	HSISS4_00010	113	108.852
9596	HSISS4_00010	95	91.5126
9616	HSISS4_00010	138	132.934
9654	HSISS4_00010	159	153.163
9661	HSISS4_00010	137	131.971
9672	HSISS4_00010	68	65.5037
9716	HSISS4_00010	25	24.0823
9724	HSISS4_00010	117	112.705
9750	HSISS4_00010	247	237.933
9797	HSISS4_00010	238	229.263
9810	HSISS4_00010	185	178.209
9848	HSISS4_00010	338	325.592
9879	HSISS4_00010	88	84.7696
9899	HSISS4_00010	64	61.6506
9900	HSISS4_00010	36	34.6785
9913	HSISS4_00010	129	124.264
9939	HSISS4_00010	98	94.4025
10024	HSISS4_00010	206	198.438
10087	HSISS4_00010	67	64.5405
10137	HSISS4_00010	83	79.9531
10215	HSISS4_00010	59	56.8341
10235	HSISS4_00010	16	15.4126
10242	HSISS4_00010	1794	1728.14
10250	HSISS4_00010	202	194.585
10280	HSISS4_00010	61	58.7607
10326	HSISS4_00010	241	232.153
10327	HSISS4_00010	48	46.2379
10374	HSISS4_00010	157	151.237
10392	HSISS4_00010	9	8.66961
10396	HSISS4_00010	45	43.3481
10416	HSISS4_00010	43	41.4215
10464	HSISS4_00010	203	195.548
10554	HSISS4_00010	173	166.649
10571	HSISS4_00010	74	71.2835
10596	HSISS4_00010	127	122.338
10640	HSISS4_00010	38	36.605
10641	HSISS4_00010	56	53.9443
10689	HSISS4_00010	123	118.485
10757	HSISS4_00011	133	128.118
10773	HSISS4_00011	80	77.0632
10845	HSISS4_00011	104	100.182
10890	HSISS4_00011	1002	965.217
10959	HSISS4_00011	243	234.08
10960	HSISS4_00011	668	643.478
10976	HSISS4_00011	378	364.124
11006	HSISS4_00011	96	92.4759
11007	HSISS4_00011	110	105.962
11012	HSISS4_00011	174	167.613
11075	HSISS4_00011	228	219.63
11076	HSISS4_00011	120	115.595
11142	HSISS4_00011	352	339.078
11167	HSISS4_00011	167	160.869
11194	HSISS4_00011	124	119.448
11195	HSISS4_00011	401	386.279
11224	HSISS4_00011	102	98.2556
11225	HSISS4_00011	190	183.025
11235	HSISS4_00011	292	281.281
11267	HSISS4_00011	1048	1009.53
11294	HSISS4_00011	178	171.466
11302	HSISS4_00011	237	228.3
11306	HSISS4_00011	63	60.6873
11323	HSISS4_00011	352	339.078
11340	HSISS4_00011	326	314.033
11354	HSISS4_00011	99	95.3657
11446	HSISS4_00011	186	179.172
11451	HSISS4_00011	208	200.364
11483	HSISS4_00011	209	201.328
11488	HSISS4_00011	56	53.9443
11511	HSISS4_00011	98	94.4025
11563	HSISS4_00011	116	111.742
11564	HSISS4_00011	517	498.021
11565	HSISS4_00011	187	180.135
11607	HSISS4_00011	291	280.317
11639	HSISS4_00011	902	868.888
11640	HSISS4_00011	354	341.005
11641	HSISS4_00011	123	118.485
11644	HSISS4_00011	146	140.64
11690	HSISS4_00011	172	165.686
11753	HSISS4_00011	135	130.044
11754	HSISS4_00011	85	81.8797
11755	HSISS4_00011	272	262.015
11796	HSISS4_00011	68	65.5037
11808	HSISS4_00011	122	117.521
11870	HSISS4_00011	203	195.548
11941	HSISS4_00011	112	107.889
11989		1690	1627.96
11999		32	30.8253
12020		326	314.033
12021		645	621.322
12068	hpt	200	192.658
12069	hpt	247	237.933
12099	hpt	397	382.426
12107	hpt	296	285.134
12108	hpt	103	99.2189
12178	hpt	926	892.007
12211	hpt	948	913.199
12245	hpt	318	306.326
12246	hpt	73	70.3202
12396	hpt	547	526.92
12423	hpt	7	6.74303
12431	hpt	504	485.498
12466	hpt	0	0
12517	hpt	144	138.714
12564	hpt	29	27.9354
12570	hpt	442	425.774
12573	hpt	345	332.335
12574	hpt	841	810.127
12588	hpt	420	404.582
12708	ftsH	1144	1102
12736	ftsH	238	229.263
12742	ftsH	783	754.256
12743	ftsH	1934	1863
12818	ftsH	464	446.967
12861	ftsH	799	769.669
12890	ftsH	698	672.377
12957	ftsH	808	778.339
13057	ftsH	738	710.908
13061	ftsH	208	200.364
13087	ftsH	1292	1244.57
13102	ftsH	1134	1092.37
13114	ftsH	1236	1190.63
13135	ftsH	175	168.576
13141	ftsH	79	76.0999
13240	ftsH	107	103.072
13250	ftsH	219	210.961
13282	ftsH	1317	1268.65
13283	ftsH	555	534.626
13297	ftsH	544	524.03
13306	ftsH	1007	970.033
13307	ftsH	1723	1659.75
13310	ftsH	427	411.325
13364	ftsH	1163	1120.31
13458	ftsH	753	725.358
13501	ftsH	318	306.326
13551	ftsH	1080	1040.35
13552	ftsH	1089	1049.02
13558	ftsH	942	907.42
13620	ftsH	788	759.073
13624	ftsH	429	413.252
13643	ftsH	584	562.562
13647	ftsH	981	944.988
13648	ftsH	1255	1208.93
13651	ftsH	1203	1158.84
13658	ftsH	564	543.296
13672	ftsH	1004	967.144
13693	ftsH	380	366.05
13694	ftsH	936	901.64
13708	ftsH	1548	1491.17
13729	ftsH	92	88.6227
13734	ftsH	514	495.131
13745	ftsH	763	734.991
13765	ftsH	516	497.058
13790	ftsH	1318	1269.62
13836	ftsH	1439	1386.17
13837	ftsH	943	908.383
13916	ftsH	1181	1137.65
13930	ftsH	1389	1338.01
13933	ftsH	592	570.268
13969	ftsH	391	376.647
14042	ftsH	358	344.858
14050	ftsH	547	526.92
14078	ftsH	1498	1443.01
14181	ftsH	365	351.601
14267	ftsH	448	431.554
14272	ftsH	1337	1287.92
14300	ftsH	1489	1434.34
14419	ftsH	646	622.286
14513	ftsH	908	874.668
14553	ftsH	143	137.751
14554	ftsH	932	897.787
14676		249	239.859
14760		4573	4405.13
14841		2948	2839.78
14842		4894	4714.34
14898		2691	2592.21
14953	HSISS4_r00001	1132	1090.44
14959	HSISS4_r00001	6847	6595.65
14970	HSISS4_r00001	4251	4094.95
14973	HSISS4_r00001	7463	7189.04
15010	HSISS4_r00001	5768	5556.26
15026	HSISS4_r00001	5904	5687.27
15041	HSISS4_r00001	3938	3793.44
15042	HSISS4_r00001	3838	3697.11
15057	HSISS4_r00001	4288	4130.59
15075	HSISS4_r00001	8402	8093.57
15076	HSISS4_r00001	3909	3765.5
15077	HSISS4_r00001	5194	5003.33
15078	HSISS4_r00001	4531	4364.67
15089	HSISS4_r00001	1495	1440.12
15118	HSISS4_r00001	4593	4424.39
15144	HSISS4_r00001	3945	3800.18
15145	HSISS4_r00001	2331	2245.43
15146	HSISS4_r00001	5021	4836.68
15168	HSISS4_r00001	6946	6691.01
15192	HSISS4_r00001	1333	1284.07
15197	HSISS4_r00001	5361	5164.2
15203	HSISS4_r00001	3777	3638.35
15213	HSISS4_r00001	11305	10890
15239	HSISS4_r00001	2096	2019.06
15240	HSISS4_r00001	3360	3236.66
15247	HSISS4_r00001	10747	10352.5
15256	HSISS4_r00001	7981	7688.02
15257	HSISS4_r00001	6982	6725.69
15269	HSISS4_r00001	2483	2391.85
15284	HSISS4_r00001	6948	6692.94
15285	HSISS4_r00001	9877	9514.42
15288	HSISS4_r00001	4480	4315.54
15298	HSISS4_r00001	6041	5819.24
15299	HSISS4_r00001	1898	1828.33
15308	HSISS4_r00001	5095	4907.96
15314	HSISS4_r00001	4132	3980.32
15315	HSISS4_r00001	3811	3671.1
15316	HSISS4_r00001	5486	5284.61
15317	HSISS4_r00001	3497	3368.63
15354	HSISS4_r00001	4552	4384.9
15361	HSISS4_r00001	5830	5615.98
15404	HSISS4_r00001	4884	4704.71
15423	HSISS4_r00001	7957	7664.9
15439	HSISS4_r00001	6557	6316.29
15440	HSISS4_r00001	5895	5678.6
15444	HSISS4_r00001	4296	4138.3
15468	HSISS4_r00001	2460	2369.69
15479	HSISS4_r00001	5438	5238.37
15496	HSISS4_r00001	5581	5376.12
15505	HSISS4_r00001	6506	6267.17
15506	HSISS4_r00001	9727	9369.93
15523	HSISS4_r00001	505	486.462
15526	HSISS4_r00001	4707	4534.21
15549	HSISS4_r00001	3775	3636.42
15555	HSISS4_r00001	5233	5040.9
15576	HSISS4_r00001	7049	6790.23
15602	HSISS4_r00001	6898	6644.78
15603	HSISS4_r00001	4662	4490.86
15604	HSISS4_r00001	6833	6582.16
15611	HSISS4_r00001	1767	1702.13
15628	HSISS4_r00001	7377	7106.19
15648	HSISS4_r00001	5186	4995.62
15651	HSISS4_r00001	3836	3695.18
15659	HSISS4_r00001	3959	3813.67
15662	HSISS4_r00001	3344	3221.24
15671	HSISS4_r00001	5687	5478.23
15679	HSISS4_r00001	6365	6131.34
15698	HSISS4_r00001	5733	5522.54
15711	HSISS4_r00001	9286	8945.11
15712	HSISS4_r00001	12350	11896.6
15713	HSISS4_r00001	8641	8323.79
15723	HSISS4_r00001	3343	3220.28
15737	HSISS4_r00001	2651	2553.68
15767	HSISS4_r00001	6227	5998.41
15773	HSISS4_r00001	3958	3812.7
15784	HSISS4_r00001	7436	7163.03
15785	HSISS4_r00001	4676	4504.35
15824	HSISS4_r00001	4284	4126.74
15825	HSISS4_r00001	1717	1653.97
15826	HSISS4_r00001	1719	1655.9
15841	HSISS4_r00001	4739	4565.03
15855	HSISS4_r00001	4287	4129.63
15864	HSISS4_r00001	2616	2519.97
15865	HSISS4_r00001	1830	1762.82
15866	HSISS4_r00001	5577	5372.27
15867	HSISS4_r00001	3152	3036.29
15880	HSISS4_r00001	2819	2715.52
15883	HSISS4_r00001	2739	2638.45
15892	HSISS4_r00001	6627	6383.73
15926	HSISS4_r00001	2307	2222.31
15971	HSISS4_r00001	1771	1705.99
15979	HSISS4_r00001	5141	4952.28
15986	HSISS4_r00001	7538	7261.28
15989	HSISS4_r00001	6159	5932.91
15996	HSISS4_r00001	2468	2377.4
16026	HSISS4_r00001	4881	4701.82
16027	HSISS4_r00001	6360	6126.53
16080	HSISS4_r00001	8962	8633.01
16081	HSISS4_r00001	4536	4369.49
16101	HSISS4_r00001	3627	3493.85
16112	HSISS4_r00001	2191	2110.57
16115	HSISS4_r00001	6161	5934.83
16119	HSISS4_r00001	7248	6981.93
16122	HSISS4_r00001	2316	2230.98
16123	HSISS4_r00001	2779	2676.98
16124	HSISS4_r00001	2656	2558.5
16158	HSISS4_r00001	6514	6274.87
16159	HSISS4_r00001	2674	2575.84
16179	HSISS4_r00001	9986	9619.42
16183	HSISS4_r00001	5000	4816.45
16203	HSISS4_r00001	7953	7661.05
16209	HSISS4_r00001	7506	7230.46
16242	HSISS4_r00001	4723	4549.62
16250	HSISS4_r00001	1515	1459.38
16275	HSISS4_r00001	5687	5478.23
16293	HSISS4_r00001	6146	5920.38
16308	HSISS4_r00001	1524	1468.05
16323	HSISS4_r00001	4941	4759.62
16324	HSISS4_r00001	5889	5672.82
16376	HSISS4_r00001	5654	5446.44
16381	HSISS4_r00001	4447	4283.75
16392	HSISS4_r00001	7120	6858.63
16408	HSISS4_r00001	917	883.337
16411	HSISS4_r00001	5388	5190.21
16412	HSISS4_r00001	5684	5475.34
16424	HSISS4_r00001	1519	1463.24
16425	HSISS4_r00001	3527	3397.53
16426	HSISS4_r00001	5624	5417.54
16442	HSISS4_r00001	1637	1576.91
16454	HSISS4_r00001	1600	1541.26
16458	HSISS4_r00001	4602	4433.06
16463	HSISS4_r00001	3486	3358.03
16467	HSISS4_r00001	10916	10515.3
16485	HSISS4_r00001	8543	8229.39
16493	HSISS4_r00001	2914	2807.03
16527		5612	5405.99
16535		598	576.048
16536		1720	1656.86
16537		3045	2933.22
16552		3718	3581.51
16553		3882	3739.49
16576	HSISS4_r00002	7091	6830.69
16579	HSISS4_r00002	4310	4151.78
16586	HSISS4_r00002	1482	1427.6
16601	HSISS4_r00002	9589	9236.99
16735		3565	3434.13
16754		3982	3835.82
16768		3288	3167.3
16769		1743	1679.02
16776	HSISS4_r00003	5506	5303.88
16779	HSISS4_r00003	4743	4568.89
16788	HSISS4_r00003	2758	2656.75
16807	HSISS4_r00003	6370	6136.16
16833	HSISS4_r00003	5906	5689.19
16834	HSISS4_r00003	4684	4512.05
16835	HSISS4_r00003	3431	3305.05
16873	HSISS4_r00003	6637	6393.36
16874	HSISS4_r00003	10507	10121.3
16875	HSISS4_r00003	9355	9011.58
16876	HSISS4_r00003	5400	5201.77
16883	HSISS4_r00003	4421	4258.71
16887	HSISS4_r00003	8563	8248.66
16915	HSISS4_r00003	3652	3517.94
16926	HSISS4_r00003	5901	5684.38
16963	HSISS4_r00003	2836	2731.89
16996	HSISS4_r00003	1420	1367.87
17008	HSISS4_r00003	2214	2132.72
17015	HSISS4_r00003	5302	5107.37
17016	HSISS4_r00003	5326	5130.48
17040	HSISS4_r00003	3453	3326.24
17041	HSISS4_r00003	3952	3806.92
17042	HSISS4_r00003	2621	2524.78
17049	HSISS4_r00003	3228	3109.5
17061	HSISS4_r00003	4923	4742.28
17089	HSISS4_r00003	2500	2408.23
17090	HSISS4_r00003	665	640.588
17094	HSISS4_r00003	2711	2611.48
17098	HSISS4_r00003	4578	4409.94
17161	HSISS4_r00003	1428	1375.58
17184	HSISS4_r00003	3862	3720.23
17191	HSISS4_r00003	3908	3764.54
17192	HSISS4_r00003	3653	3518.9
17195	HSISS4_r00003	3853	3711.56
17252	HSISS4_r00003	5312	5117
17253	HSISS4_r00003	2888	2781.98
17258	HSISS4_r00003	5890	5673.78
17273	HSISS4_r00003	6835	6584.09
17274	HSISS4_r00003	4423	4260.63
17277	HSISS4_r00003	6895	6641.89
17278	HSISS4_r00003	864	832.283
17279	HSISS4_r00003	5254	5061.13
17333	HSISS4_r00003	3037	2925.51
17334	HSISS4_r00003	2540	2446.76
17364	HSISS4_r00003	7706	7423.12
17386	HSISS4_r00003	9806	9446.03
17403	HSISS4_r00003	6912	6658.26
17412	HSISS4_r00003	3105	2991.02
17413	HSISS4_r00003	2665	2567.17
17431	HSISS4_r00003	3616	3483.26
17432	HSISS4_r00003	2871	2765.61
17485	HSISS4_r00003	4709	4536.13
17492	HSISS4_r00003	2930	2822.44
17497	HSISS4_r00003	1307	1259.02
17510	HSISS4_r00003	8116	7818.06
17513	HSISS4_r00003	8884	8557.87
17524	HSISS4_r00003	6625	6381.8
17525	HSISS4_r00003	2937	2829.18
17544	HSISS4_r00003	5012	4828.01
17555	HSISS4_r00003	4287	4129.63
17556	HSISS4_r00003	4871	4692.19
17562	HSISS4_r00003	8347	8040.58
17583	HSISS4_r00003	4617	4447.51
17593	HSISS4_r00003	4089	3938.89
17615	HSISS4_r00003	1279	1232.05
17616	HSISS4_r00003	1665	1603.88
17641	HSISS4_r00003	4672	4500.49
17644	HSISS4_r00003	9873	9510.57
17659	HSISS4_r00003	4124	3972.61
17660	HSISS4_r00003	3941	3796.33
17665	HSISS4_r00003	7439	7165.92
17666	HSISS4_r00003	4384	4223.06
17667	HSISS4_r00003	5909	5692.08
17677	HSISS4_r00003	1668	1606.77
17723	HSISS4_r00003	6256	6026.34
17761	HSISS4_r00003	5206	5014.89
17762	HSISS4_r00003	2788	2685.65
17787	HSISS4_r00003	5124	4935.9
17809	HSISS4_r00003	4287	4129.63
17815	HSISS4_r00003	3081	2967.9
17821	HSISS4_r00003	5060	4874.25
17822	HSISS4_r00003	2639	2542.12
17823	HSISS4_r00003	1503	1447.83
17840	HSISS4_r00003	7656	7374.95
17922	HSISS4_r00003	4531	4364.67
17923	HSISS4_r00003	2556	2462.17
17924	HSISS4_r00003	634	610.726
17949	HSISS4_r00003	2381	2293.59
17962	HSISS4_r00003	4141	3988.99
17967	HSISS4_r00003	3182	3065.19
17971	HSISS4_r00003	5826	5612.13
17995	HSISS4_r00003	4054	3905.18
18007	HSISS4_r00003	8000	7706.32
18015	HSISS4_r00003	9904	9540.43
18039	HSISS4_r00003	3221	3102.76
18059	HSISS4_r00003	5380	5182.5
18088	HSISS4_r00003	5663	5455.11
18096	HSISS4_r00003	4208	4053.53
18097	HSISS4_r00003	1694	1631.81
18098	HSISS4_r00003	1675	1613.51
18102	HSISS4_r00003	3259	3139.36
18116	HSISS4_r00003	3570	3438.95
18117	HSISS4_r00003	4971	4788.52
18125	HSISS4_r00003	5872	5656.44
18126	HSISS4_r00003	7877	7587.84
18134	HSISS4_r00003	700	674.303
18147	HSISS4_r00003	4498	4332.88
18159	HSISS4_r00003	9775	9416.16
18167	HSISS4_r00003	6720	6473.31
18200	HSISS4_r00003	3735	3597.89
18203	HSISS4_r00003	2736	2635.56
18204	HSISS4_r00003	1180	1136.68
18214	HSISS4_r00003	1838	1770.53
18235	HSISS4_r00003	4843	4665.22
18245	HSISS4_r00003	1410	1358.24
18258	HSISS4_r00003	8124	7825.77
18305	HSISS4_r00003	3755	3617.16
18306	HSISS4_r00003	2130	2051.81
18307	HSISS4_r00003	1167	1124.16
18400	HSISS4_r00003	1931	1860.11
18409	HSISS4_r00003	6393	6158.32
18423	HSISS4_r00003	5670	5461.86
18447	HSISS4_r00003	8153	7853.71
18454	HSISS4_r00003	6101	5877.03
18462	HSISS4_r00003	3018	2907.21
18476	HSISS4_r00003	3623	3490
18477	HSISS4_r00003	3806	3666.28
18483	HSISS4_r00003	6619	6376.02
18484	HSISS4_r00003	7354	7084.04
18485	HSISS4_r00003	3290	3169.23
18498	HSISS4_r00003	1504	1448.79
18516	HSISS4_r00003	2278	2194.38
18575	HSISS4_r00003	4991	4807.78
18576	HSISS4_r00003	2393	2305.15
18577	HSISS4_r00003	4268	4111.32
18578	HSISS4_r00003	3724	3587.29
18592	HSISS4_r00003	3935	3790.55
18598	HSISS4_r00003	8243	7940.4
18602	HSISS4_r00003	9945	9579.92
18610	HSISS4_r00003	1317	1268.65
18631	HSISS4_r00003	7888	7598.43
18656	HSISS4_r00003	6009	5788.41
18659	HSISS4_r00003	3356	3232.8
18674	HSISS4_r00003	5035	4850.17
18682	HSISS4_r00003	3294	3173.08
18701	HSISS4_r00003	5678	5469.56
18702	HSISS4_r00003	8527	8213.98
18725	HSISS4_r00003	5047	4861.73
18738	HSISS4_r00003	11364	10946.8
18739	HSISS4_r00003	4247	4091.09
18762	HSISS4_r00003	3447	3320.46
18791	HSISS4_r00003	1730	1666.49
18805	HSISS4_r00003	5826	5612.13
18809	HSISS4_r00003	9577	9225.43
18822	HSISS4_r00003	3631	3497.71
18868	HSISS4_r00003	3152	3036.29
18873	HSISS4_r00003	6533	6293.18
18877	HSISS4_r00003	2571	2476.62
18892	HSISS4_r00003	5578	5373.23
18893	HSISS4_r00003	4388	4226.92
18912	HSISS4_r00003	3799	3659.54
18921	HSISS4_r00003	5654	5446.44
18922	HSISS4_r00003	7759	7474.17
18942	HSISS4_r00003	4345	4185.5
18961	HSISS4_r00003	6620	6376.98
18974	HSISS4_r00003	1514	1458.42
18990	HSISS4_r00003	2482	2390.89
18991	HSISS4_r00003	6041	5819.24
19003	HSISS4_r00003	6379	6144.83
19004	HSISS4_r00003	5933	5715.2
19005	HSISS4_r00003	2741	2640.38
19008	HSISS4_r00003	7453	7179.4
19023	HSISS4_r00003	7876	7586.87
19029	HSISS4_r00003	8983	8653.24
19032	HSISS4_r00003	7789	7503.07
19042	HSISS4_r00003	8453	8142.69
19056	HSISS4_r00003	7875	7585.91
19060	HSISS4_r00003	8143	7844.07
19083	HSISS4_r00003	4156	4003.43
19090	HSISS4_r00003	4961	4778.88
19091	HSISS4_r00003	2110	2032.54
19123	HSISS4_r00003	3237	3118.17
19124	HSISS4_r00003	6346	6113.04
19135	HSISS4_r00003	6384	6149.65
19136	HSISS4_r00003	4002	3855.09
19149	HSISS4_r00003	3698	3562.25
19152	HSISS4_r00003	5300	5105.44
19162	HSISS4_r00003	6087	5863.55
19166	HSISS4_r00003	8260	7956.78
19167	HSISS4_r00003	6659	6414.55
19181	HSISS4_r00003	3397	3272.3
19197	HSISS4_r00003	5462	5261.49
19198	HSISS4_r00003	4514	4348.29
19199	HSISS4_r00003	6035	5813.46
19207	HSISS4_r00003	6119	5894.37
19237	HSISS4_r00003	3970	3824.26
19238	HSISS4_r00003	2675	2576.8
19239	HSISS4_r00003	2943	2834.96
19242	HSISS4_r00003	4797	4620.9
19247	HSISS4_r00003	5001	4817.42
19261	HSISS4_r00003	12610	12147.1
19276	HSISS4_r00003	10291	9913.22
19277	HSISS4_r00003	9360	9016.4
19278	HSISS4_r00003	9774	9415.2
19288	HSISS4_r00003	5897	5680.52
19296	HSISS4_r00003	7191	6927.02
19297	HSISS4_r00003	4213	4058.34
19301	HSISS4_r00003	8305	8000.13
19302	HSISS4_r00003	6743	6495.47
19322	HSISS4_r00003	4330	4171.05
19334	HSISS4_r00003	2319	2233.87
19335	HSISS4_r00003	1860	1791.72
19360	HSISS4_r00003	3640	3506.38
19376	HSISS4_r00003	8919	8591.59
19377	HSISS4_r00003	12111	11666.4
19383	HSISS4_r00003	3276	3155.74
19395	HSISS4_r00003	6342	6109.19
19416	HSISS4_r00003	14423	13893.5
19426	HSISS4_r00003	2588	2493
19438	HSISS4_r00003	1528	1471.91
19470	HSISS4_r00003	8046	7750.63
19471	HSISS4_r00003	5531	5327.96
19483	HSISS4_r00003	4273	4116.14
19484	HSISS4_r00003	3590	3458.21
19488	HSISS4_r00003	8227	7924.99
19489	HSISS4_r00003	3739	3601.74
19580	HSISS4_r00003	3779	3640.27
19588	HSISS4_r00003	6971	6715.1
19598	HSISS4_r00003	6394	6159.28
19606	HSISS4_r00003	3201	3083.49
19621	HSISS4_r00003	8711	8391.22
19642	HSISS4_r00003	4768	4592.97
19686		4689	4516.87
19755		283	272.611
19816	HSISS4_r00004	2100	2022.91
19817	HSISS4_r00004	4719	4545.77
19818	HSISS4_r00004	8031	7736.18
19819	HSISS4_r00004	2499	2407.26
19839	HSISS4_r00004	10704	10311.1
19858	HSISS4_r00004	2282	2198.23
19859	HSISS4_r00004	1271	1224.34
19875		1180	1136.68
19876		614	591.46
19901	HSISS4_r00005	3061	2948.63
19902	HSISS4_r00005	4552	4384.9
19909	HSISS4_r00005	1768	1703.1
19933	HSISS4_r00005	2844	2739.6
19941	HSISS4_r00005	3256	3136.47
19949	HSISS4_r00005	91	87.6594
19971	HSISS4_r00006	5321	5125.67
19983	HSISS4_r00006	1753	1688.65
19984	HSISS4_r00006	1092	1051.91
19999	HSISS4_r00006	1915	1844.7
20000	HSISS4_r00006	4055	3906.14
20041		3240	3121.06
20067	HSISS4_r00007	1713	1650.12
20068	HSISS4_r00007	1996	1922.73
20075	HSISS4_r00007	2704	2604.74
20091	HSISS4_r00007	2506	2414.01
20092	HSISS4_r00007	2552	2458.32
20104	HSISS4_r00007	747	719.578
20105	HSISS4_r00007	34	32.7519
20110	HSISS4_r00007	2592	2496.85
20113	HSISS4_r00007	2951	2842.67
20119		1904	1834.1
20138	HSISS4_r00008	3449	3322.39
20144	HSISS4_r00008	2345	2258.92
20154	HSISS4_r00008	844	813.017
20159	HSISS4_r00008	5172	4982.14
20160	HSISS4_r00008	3926	3781.88
20161	HSISS4_r00008	4845	4667.14
20162	HSISS4_r00008	3795	3655.69
20199	HSISS4_r00008	721	694.532
20213		3064	2951.52
20239	HSISS4_r00009	2269	2185.71
20240	HSISS4_r00009	3789	3649.91
20265	HSISS4_r00009	4891	4711.45
20291		1289	1241.68
20312	HSISS4_r00010	824	793.751
20315	HSISS4_r00010	3253	3133.58
20316	HSISS4_r00010	3139	3023.77
20317	HSISS4_r00010	2543	2449.65
20318	HSISS4_r00010	1381	1330.3
20324	HSISS4_r00010	1810	1743.56
20325	HSISS4_r00010	2558	2464.1
20350	HSISS4_r00010	3404	3279.04
20356	HSISS4_r00010	258	248.529
20357	HSISS4_r00010	1323	1274.43
20358	HSISS4_r00010	950	915.126
20361	HSISS4_r00010	2642	2545.01
20364	HSISS4_r00010	1441	1388.1
20370		1384	1333.19
20382	HSISS4_r00011	3006	2895.65
20402	HSISS4_r00011	2410	2321.53
20417	HSISS4_r00011	3200	3082.53
20428	HSISS4_r00011	980	944.025
20435	HSISS4_r00011	2262	2178.96
20470		911	877.558
20495	HSISS4_r00012	1164	1121.27
20498	HSISS4_r00012	2726	2625.93
20505	HSISS4_r00012	761	733.064
20520	HSISS4_r00012	2228	2146.21
20521	HSISS4_r00012	2341	2255.06
20534	HSISS4_r00012	2026	1951.63
20535	HSISS4_r00012	979	943.061
20551		1579	1521.04
20563	HSISS4_r00013	2325	2239.65
20568	HSISS4_r00013	2468	2377.4
20569	HSISS4_r00013	1108	1067.33
20576	HSISS4_r00013	3533	3403.3
20577	HSISS4_r00013	2683	2584.51
20578	HSISS4_r00013	2460	2369.69
20585	HSISS4_r00013	1625	1565.35
20612	HSISS4_r00013	1115	1074.07
20615	HSISS4_r00013	156	150.273
20629		473	455.636
20637	HSISS4_r00014	22	21.1924
20642	HSISS4_r00014	1085	1045.17
20645	HSISS4_r00014	50	48.1645
20646	HSISS4_r00014	223	214.814
20653	HSISS4_r00014	1012	974.85
20654	HSISS4_r00014	936	901.64
20657	HSISS4_r00014	840	809.164
20661	HSISS4_r00014	663	638.662
20662	HSISS4_r00014	1245	1199.3
20663	HSISS4_r00014	353	340.041
20664	HSISS4_r00014	304	292.84
20683	HSISS4_r00014	8	7.70632
20693	HSISS4_r00014	882	849.622
20694	HSISS4_r00014	63	60.6873
20702	HSISS4_r00014	292	281.281
20715		174	167.613
20716		126	121.375
20717		512	493.205
20719		1061	1022.05
20723		130	125.228
20732	HSISS4_r00015	1016	978.703
20747	HSISS4_r00015	1060	1021.09
20748	HSISS4_r00015	866	834.209
20754	HSISS4_r00015	824	793.751
20770	HSISS4_r00015	1895	1825.44
20784	HSISS4_r00015	83	79.9531
20795	HSISS4_r00015	300	288.987
20798		425	409.398
20806		25	24.0823
20813		21	20.2291
20816		144	138.714
20820	HSISS4_r00016	1062	1023.01
20821	HSISS4_r00016	240	231.19
20826	HSISS4_r00016	164	157.98
20843	HSISS4_r00016	3100	2986.2
20847	HSISS4_r00016	19	18.3025
20848	HSISS4_r00016	46	44.3114
20854	HSISS4_r00016	313	301.51
20862	HSISS4_r00016	693	667.56
20863	HSISS4_r00016	3407	3281.93
20880	HSISS4_r00016	818	787.972
20897	HSISS4_r00016	662	637.698
20898	HSISS4_r00016	732	705.129
20902	HSISS4_r00016	1689	1627
20912		1284	1236.86
20915		60	57.7974
20916	HSISS4_r00017	336	323.666
20922	HSISS4_r00017	47	45.2746
20923	HSISS4_r00017	2889	2782.95
20924	HSISS4_r00017	2763	2661.57
20925	HSISS4_r00017	740	712.835
20939	HSISS4_r00017	1642	1581.72
20946	HSISS4_r00017	2324	2238.69
20971	HSISS4_r00017	1601	1542.23
20976	HSISS4_r00017	732	705.129
20977	HSISS4_r00017	57	54.9075
20988		1978	1905.39
20998	HSISS4_r00018	154	148.347
20999	HSISS4_r00018	2937	2829.18
21004	HSISS4_r00018	132	127.154
21005	HSISS4_r00018	177	170.502
21019	HSISS4_r00018	3164	3047.85
21022	HSISS4_r00018	1374	1323.56
21053	HSISS4_r00018	1839	1771.49
21056	HSISS4_r00018	1331	1282.14
21057	HSISS4_r00018	736	708.982
21070		694	668.524
21074		24	23.119
21084	HSISS4_r00019	118	113.668
21126	HSISS4_r00019	80	77.0632
21130	HSISS4_r00019	143	137.751
21131	HSISS4_r00019	1239	1193.52
21156		398	383.39
21157		149	143.53
21162		11	10.5962
21163		39	37.5683
21173		1944	1872.64
21185	HSISS4_r00020	41	39.4949
21201	HSISS4_r00020	1848	1780.16
21205	HSISS4_r00020	2739	2638.45
21208	HSISS4_r00020	948	913.199
21230	HSISS4_r00020	21	20.2291
21234	HSISS4_r00020	1590	1531.63
21250		411	395.912
21259	HSISS4_r00021	788	759.073
21260	HSISS4_r00021	57	54.9075
21263	HSISS4_r00021	909	875.631
21269	HSISS4_r00021	17	16.3759
21270	HSISS4_r00021	984	947.878
21280	HSISS4_r00021	796	766.779
21284	HSISS4_r00021	944	909.346
21285	HSISS4_r00021	834	803.384
21292	HSISS4_r00021	981	944.988
21297	HSISS4_r00021	1847	1779.2
21298	HSISS4_r00021	1563	1505.62
21299	HSISS4_r00021	1306	1258.06
21300	HSISS4_r00021	1373	1322.6
21333	HSISS4_r00021	895	862.145
21352		115	110.778
21353		178	171.466
21354		232	223.483
21355		209	201.328
21362		319	307.29
21371		882	849.622
21520	mreC	310	298.62
21556	mreC	1088	1048.06
21582	mreC	773	744.623
21634	mreC	714	687.789
21798	mreC	860	828.43
21965	mreC	1747	1682.87
21998	mreC	295	284.171
22137	mreC	384	369.903
22197	mreC	103	99.2189
22265	mreD	1041	1002.79
22282	mreD	348	335.225
22303	mreD	431	415.178
22354	mreD	686	660.817
22440	mreD	308	296.693
22469	mreD	247	237.933
22510	mreD	727	700.312
22610	mreD	1199	1154.99
22628	mreD	202	194.585
22646	mreD	1906	1836.03
22687	mreD	851	819.76
22729	mreD	361	347.748
22789		224	215.777
22803		153	147.383
22810		231	222.52
22907	pcsB1	1293	1245.53
22983	pcsB1	802	772.559
23028	pcsB1	340	327.519
23358	pcsB1	341	328.482
23677	pcsB1	496	477.792
23711	pcsB1	827	796.641
23731	pcsB1	252	242.749
23767	pcsB1	469	451.783
23800	pcsB1	664	639.625
23812	pcsB1	882	849.622
23825	pcsB1	499	480.682
23845	pcsB1	871	839.026
23854	pcsB1	697	671.413
23875	pcsB1	578	556.782
23890	pcsB1	1316	1267.69
23908	pcsB1	785	756.183
23914	pcsB1	693	667.56
23929	pcsB1	437	420.958
23950	pcsB1	395	380.5
23983	pcsB1	1014	976.776
23989	pcsB1	644	620.359
24004	pcsB1	617	594.35
24020	pcsB1	554	533.663
24028	pcsB1	172	165.686
24040	pcsB1	277	266.831
24141	pcsB1	362	348.711
24160	pcsB1	465	447.93
24167	pcsB1	406	391.096
24187	pcsB1	70	67.4303
24300	pcsB1	207	199.401
24316	pcsB1	47	45.2746
24357		119	114.632
24358		384	369.903
24390		282	271.648
24406		703	677.193
24407		419	403.619
24419		93	89.586
24425		974	938.245
24497		23	22.1557
24505		19	18.3025
24522		52	50.0911
24525		207	199.401
24616	prsA1	46	44.3114
24724	prsA1	68	65.5037
24764	prsA1	30	28.8987
24848	prsA1	67	64.5405
24874	prsA1	5	4.81645
24896	prsA1	91	87.6594
24964	prsA1	30	28.8987
24967	prsA1	74	71.2835
25001	prsA1	89	85.7328
25009	prsA1	137	131.971
25025	prsA1	16	15.4126
25088	prsA1	57	54.9075
25093	prsA1	140	134.861
25142	prsA1	26	25.0455
25323	prsA1	48	46.2379
25336	prsA1	140	134.861
25337	prsA1	180	173.392
25352	prsA1	36	34.6785
25418	prsA1	35	33.7152
25505	prsA1	69	66.467
25514	prsA1	207	199.401
25527		92	88.6227
25531		23	22.1557
25552		13	12.5228
25564		531	511.507
25580		388	373.757
25592		378	364.124
25701	araT	425	409.398
25720	araT	209	201.328
25750	araT	1075	1035.54
25765	araT	799	769.669
25809	araT	46	44.3114
25840	araT	654	629.992
25900	araT	446	429.627
25940	araT	443	426.738
25941	araT	495	476.829
25972	araT	300	288.987
25993	araT	589	567.378
25999	araT	327	314.996
26003	araT	414	398.802
26008	araT	113	108.852
26020	araT	206	198.438
26089	araT	115	110.778
26154	araT	175	168.576
26155	araT	581	559.672
26163	araT	572	551.002
26164	araT	852	820.723
26277	araT	220	211.924
26305	araT	353	340.041
26383	araT	371	357.381
26418	araT	308	296.693
26471	araT	152	146.42
26495	araT	219	210.961
26496	araT	388	373.757
26500	araT	226	217.704
26578	araT	315	303.436
26611	araT	2	1.92658
26633	araT	516	497.058
26682	araT	417	401.692
26683	araT	275	264.905
26824	recO	95	91.5126
26874	recO	247	237.933
26945	recO	537	517.287
26952	recO	1081	1041.32
27013	recO	258	248.529
27024	recO	474	456.6
27217	recO	698	672.377
27259	recO	858	826.503
27271	recO	223	214.814
27275	recO	201	193.621
27314	recO	1019	981.593
27356	recO	766	737.88
27365	recO	438	421.921
27466	recO	450	433.481
27557		651	627.102
27567		547	526.92
27581		571	550.039
27582		656	631.918
27583		1184	1140.54
27650		1137	1095.26
27651		1580	1522
27712		687	661.78
27718		880	847.696
27726		611	588.57
27727		524	504.764
27822	plsX	946	911.273
27848	plsX	318	306.326
27881	plsX	954	918.979
27913	plsX	1317	1268.65
27981	plsX	718	691.642
27991	plsX	1070	1030.72
28060	plsX	837	806.274
28087	plsX	541	521.14
28088	plsX	404	389.169
28140	plsX	1380	1329.34
28161	plsX	622	599.167
28179	plsX	46	44.3114
28180	plsX	877	844.806
28285	plsX	1571	1513.33
28289	plsX	2058	1982.45
28290	plsX	739	711.872
28304	plsX	862	830.356
28377	plsX	352	339.078
28459	plsX	1790	1724.29
28513	plsX	576	554.855
28514	plsX	532	512.47
28561	plsX	1197	1153.06
28565	plsX	319	307.29
28580	plsX	1472	1417.96
28650	plsX	2600	2504.55
28651	plsX	1300	1252.28
28756	plsX	230	221.557
28764	acpP1	382	367.977
28860	acpP1	513	494.168
28869	acpP1	638	614.579
28953	acpP1	369	355.454
28969	acpP1	843	812.054
29041		268	258.162
29048		375	361.234
29070		540	520.177
29130		290	279.354
29133		210	202.291
29185		416	400.729
29192		613	590.497
29199		820	789.898
29204		1154	1111.64
29232		375	361.234
29286	purC	349	336.188
29296	purC	538	518.25
29374	purC	840	809.164
29382	purC	510	491.278
29514	purC	1146	1103.93
29546	purC	742	714.761
29630	purC	244	235.043
29671	purC	828	797.604
29672	purC	482	464.306
29712	purC	317	305.363
29870	purC	466	448.893
29881	purC	504	485.498
29884	purC	1515	1459.38
29905	purC	1251	1205.08
29926	purC	626	603.02
29974		432	416.141
29996		25	24.0823
30010		495	476.829
30021		476	458.526
30329	purL	1459	1405.44
30343	purL	1284	1236.86
30475	purL	710	683.936
30484	purL	1170	1127.05
30485	purL	643	619.396
30555	purL	741	713.798
30560	purL	710	683.936
30630	purL	1517	1461.31
30646	purL	291	280.317
30689	purL	837	806.274
30733	purL	723	696.459
30739	purL	742	714.761
30834	purL	636	612.653
30866	purL	802	772.559
30873	purL	587	565.451
31004	purL	616	593.387
31039	purL	1960	1888.05
31042	purL	671	646.368
31043	purL	104	100.182
31058	purL	416	400.729
31092	purL	957	921.869
31102	purL	560	539.443
31103	purL	1714	1651.08
31129	purL	467	449.857
31134	purL	410	394.949
31169	purL	0	0
31199	purL	908	874.668
31252	purL	1343	1293.7
31272	purL	1743	1679.02
31291	purL	870	838.063
31294	purL	251	241.786
31295	purL	341	328.482
31329	purL	577	555.819
31346	purL	530	510.544
31363	purL	584	562.562
31373	purL	207	199.401
31509	purL	791	761.963
31540	purL	1388	1337.05
31655	purL	833	802.421
31666	purL	263	253.345
31692	purL	276	265.868
31733	purL	662	637.698
31749	purL	295	284.171
31814	purL	1159	1116.45
31845	purL	1218	1173.29
31870	purL	304	292.84
31934	purL	792	762.926
31962	purL	1440	1387.14
31963	purL	509	490.315
31996	purL	241	232.153
32002	purL	420	404.582
32007	purL	643	619.396
32028	purL	396	381.463
32068	purL	2332	2246.39
32069	purL	1349	1299.48
32086	purL	1238	1192.55
32096	purL	536	516.324
32123	purL	1123	1081.78
32128	purL	1140	1098.15
32176	purL	1123	1081.78
32177	purL	573	551.965
32198	purL	964	928.612
32235	purL	194	186.878
32336	purL	3238	3119.13
32387	purL	1318	1269.62
32421	purL	1184	1140.54
32441	purL	184	177.245
32444	purL	1175	1131.87
32448	purL	743	715.725
32482	purL	341	328.482
32491	purL	452	435.407
32498	purL	182	175.319
32536	purL	315	303.436
32537	purL	1319	1270.58
32608	purL	264	254.309
32659	purL	1131	1089.48
32673	purL	783	754.256
32674	purL	1021	983.519
32703	purL	479	461.416
32712	purL	1918	1847.59
32713	purL	647	623.249
32733	purL	910	876.594
32771	purL	445	428.664
32793	purL	731	704.165
32871	purL	1650	1589.43
32875	purL	539	519.213
32899	purL	1187	1143.43
32900	purL	1178	1134.76
32939	purL	1456	1402.55
32990	purL	536	516.324
33004	purL	520	500.911
33005	purL	752	724.394
33013	purL	516	497.058
33014	purL	1467	1413.15
33048	purL	992	955.584
33083	purL	1335	1285.99
33129	purL	134	129.081
33189	purL	779	750.403
33197	purL	326	314.033
33310	purL	853	821.687
33338	purL	1148	1105.86
33369	purL	378	364.124
33374	purL	972	936.318
33378	purL	818	787.972
33379	purL	1383	1332.23
33396	purL	1403	1351.5
33400	purL	1162	1119.34
33435	purL	1396	1344.75
33449	purL	384	369.903
33459	purL	1218	1173.29
33481	purL	573	551.965
33486	purL	1180	1136.68
33490	purL	414	398.802
33491	purL	668	643.478
33570	purL	1198	1154.02
33571	purL	1014	976.776
33596	purL	532	512.47
33620	purL	839	808.201
33658	purL	621	598.203
33718	purL	194	186.878
33728	purL	969	933.428
33742	purL	1383	1332.23
33748	purL	542	522.103
33790		1082	1042.28
33795		426	410.362
33836		688	662.744
33861		758	730.174
33869		134	129.081
33889		248	238.896
33902		246	236.969
34001	purF	639	615.543
34002	purF	484	466.233
34012	purF	1559	1501.77
34043	purF	1225	1180.03
34049	purF	599	577.011
34143	purF	1120	1078.89
34147	purF	551	530.773
34233	purF	659	634.808
34273	purF	479	461.416
34274	purF	507	488.388
34369	purF	2513	2420.75
34370	purF	1095	1054.8
34388	purF	787	758.11
34394	purF	1235	1189.66
34395	purF	496	477.792
34399	purF	1897	1827.36
34423	purF	553	532.7
34454	purF	2197	2116.35
34457	purF	1737	1673.24
34486	purF	510	491.278
34494	purF	1597	1538.37
34505	purF	1165	1122.23
34509	purF	1271	1224.34
34510	purF	855	823.613
34511	purF	1337	1287.92
34531	purF	588	566.415
34561	purF	914	880.447
34567	purF	405	390.133
34608	purF	1484	1429.52
34669	purF	483	465.269
34670	purF	63	60.6873
34708	purF	858	826.503
34709	purF	310	298.62
34713	purF	716	689.716
34727	purF	802	772.559
34742	purF	198	190.731
34818	purF	945	910.309
34840	purF	789	760.036
34869	purF	408	393.022
34895	purF	1040	1001.82
34912	purF	886	853.475
34919	purF	823	792.788
34923	purF	1438	1385.21
34969	purF	530	510.544
35042	purF	260	250.455
35102	purF	638	614.579
35103	purF	404	389.169
35107	purF	670	645.405
35108	purF	297	286.097
35113	purF	649	625.175
35117	purF	653	629.029
35118	purF	747	719.578
35167	purF	1330	1281.18
35271	purF	1458	1404.48
35282	purF	1521	1465.16
35313	purF	1466	1412.18
35319	purF	1091	1050.95
35361		228	219.63
35435		263	253.345
35449		294	283.207
35450		680	655.037
35451		593	571.231
35486		333	320.776
35487		315	303.436
35494		169	162.796
35509		8	7.70632
35538		878	845.769
35736	purM	588	566.415
35761	purM	415	399.765
35893	purM	860	828.43
35894	purM	556	535.589
35895	purM	807	777.375
35904	purM	31	29.862
35935	purM	831	800.494
35996	purM	1033	995.079
35997	purM	609	586.644
36025	purM	993	956.547
36156	purM	608	585.681
36220	purM	992	955.584
36262	purM	1129	1087.55
36292	purM	269	259.125
36326	purM	1193	1149.21
36327	purM	1449	1395.81
36361	purM	743	715.725
36411	purM	420	404.582
36412	purM	1348	1298.52
36421	purM	267	257.199
36434	purM	822	791.825
36435	purM	466	448.893
36517	purM	1689	1627
36556	purM	431	415.178
36640	purN	1070	1030.72
36662	purN	527	507.654
36684	purN	432	416.141
36710	purN	954	918.979
36718	purN	693	667.56
36736	purN	776	747.513
36758	purN	791	761.963
36763	purN	1089	1049.02
36833	purN	2	1.92658
36878	purN	863	831.32
36879	purN	1080	1040.35
36883	purN	1303	1255.17
36920	purN	307	295.73
36923	purN	208	200.364
36924	purN	894	861.182
36936	purN	107	103.072
36945	purN	894	861.182
37033	purN	758	730.174
37055	purN	284	273.574
37062	purN	1415	1363.06
37067	purN	158	152.2
37081	purN	1146	1103.93
37082	purN	931	896.823
37106	purN	593	571.231
37131	purN	625	602.056
37175		176	169.539
37176		156	150.273
37188		307	295.73
37300	purH	278	267.795
37301	purH	474	456.6
37357	purH	436	419.995
37358	purH	451	434.444
37387	purH	1671	1609.66
37409	purH	546	525.957
37410	purH	1295	1247.46
37442	purH	749	721.504
37445	purH	1284	1236.86
37446	purH	1738	1674.2
37454	purH	1367	1316.82
37466	purH	866	834.209
37481	purH	554	533.663
37490	purH	812	782.192
37493	purH	458	441.187
37532	purH	770	741.734
37547	purH	1562	1504.66
37553	purH	1146	1103.93
37554	purH	949	914.163
37567	purH	2435	2345.61
37571	purH	611	588.57
37578	purH	1232	1186.77
37626	purH	1622	1562.46
37655	purH	346	333.298
37682	purH	651	627.102
37683	purH	1014	976.776
37748	purH	606	583.754
37772	purH	618	595.313
37839	purH	534	514.397
37858	purH	624	601.093
37865	purH	612	589.534
37875	purH	1740	1676.13
37895	purH	669	644.441
37896	purH	1076	1036.5
37919	purH	931	896.823
37932	purH	288	277.428
37997	purH	1399	1347.64
38011	purH	1328	1279.25
38018	purH	417	401.692
38027	purH	1667	1605.81
38042	purH	1545	1488.28
38046	purH	1580	1522
38075	purH	1076	1036.5
38076	purH	1169	1126.09
38138	purH	116	111.742
38139	purH	296	285.134
38168	purH	966	930.538
38174	purH	1440	1387.14
38219	purH	1028	990.262
38238	purH	696	670.45
38297	purH	1103	1062.51
38307	purH	599	577.011
38369	purH	1137	1095.26
38381	purH	1191	1147.28
38403	purH	649	625.175
38432	purH	1601	1542.23
38436	purH	1385	1334.16
38522	purH	830	799.531
38543	purH	193	185.915
38544	purH	1575	1517.18
38558	purH	316	304.4
38573	purH	1162	1119.34
38588	purH	266	256.235
38600	purH	1513	1457.46
38632	purH	850	818.797
38639	purH	544	524.03
38640	purH	1221	1176.18
38668	purH	208	200.364
38693	purH	843	812.054
38697	purH	1705	1642.41
38717	purH	428	412.288
38775		265	255.272
38776		414	398.802
38795		422	406.509
38803		436	419.995
38836		223	214.814
38892	HSISS4_00028	932	897.787
38958	HSISS4_00028	655	630.955
39033	HSISS4_00028	76	73.2101
39087	HSISS4_00028	203	195.548
39171	HSISS4_00028	256	246.602
39177	HSISS4_00028	460	443.114
39269	HSISS4_00028	108	104.035
39282	HSISS4_00028	375	361.234
39438	HSISS4_00028	735	708.018
39519	HSISS4_00028	392	377.61
39520	HSISS4_00028	1243	1197.37
39546	HSISS4_00028	386	371.83
39630	HSISS4_00028	818	787.972
39640	HSISS4_00028	612	589.534
39846	HSISS4_00028	395	380.5
39987	HSISS4_00028	871	839.026
40083	HSISS4_00028	528	508.617
40113	HSISS4_00028	1209	1164.62
40165	HSISS4_00028	1011	973.887
40184	HSISS4_00028	891	858.292
40313	HSISS4_00028	183	176.282
40480	HSISS4_00028	305	293.804
40635	HSISS4_00028	197	189.768
40645	HSISS4_00028	391	376.647
40727		202	194.585
40728		872	839.989
40738		291	280.317
40739		1307	1259.02
40760		56	53.9443
40775		752	724.394
40776		1023	985.446
40809		453	436.371
40813		445	428.664
40818	cbpD1	306	294.767
40819	cbpD1	265	255.272
40848	cbpD1	1469	1415.07
40854	cbpD1	1153	1110.67
40868	cbpD1	856	824.577
40871	cbpD1	974	938.245
40872	cbpD1	955	919.942
40879	cbpD1	814	784.118
40901	cbpD1	866	834.209
40912	cbpD1	499	480.682
40922	cbpD1	605	582.791
40929	cbpD1	1847	1779.2
40935	cbpD1	907	873.704
40946	cbpD1	500	481.645
40975	cbpD1	710	683.936
40976	cbpD1	1400	1348.61
40982	cbpD1	461	444.077
41002	cbpD1	1246	1200.26
41006	cbpD1	1231	1185.81
41028	cbpD1	1684	1622.18
41038	cbpD1	342	329.445
41064	cbpD1	898	865.035
41068	cbpD1	1948	1876.49
41082	cbpD1	581	559.672
41117	cbpD1	914	880.447
41138	cbpD1	765	736.917
41145	cbpD1	549	528.846
41157	cbpD1	1024	986.409
41210	cbpD1	556	535.589
41326	cbpD1	1176	1132.83
41341	cbpD1	677	652.148
41345	cbpD1	600	577.974
41361	cbpD1	210	202.291
41371	cbpD1	468	450.82
41398	cbpD1	1196	1152.1
41417	cbpD1	393	378.573
41434	cbpD1	302	290.914
41452	cbpD1	2017	1942.96
41461	cbpD1	1263	1216.64
41485	cbpD1	429	413.252
41492	cbpD1	760	732.101
41524	cbpD1	1127	1085.63
41528	cbpD1	211	203.254
41544	cbpD1	646	622.286
41603	cbpD1	1446	1392.92
41668		725	698.386
41683		575	553.892
41686		249	239.859
41689		575	553.892
41693		678	653.111
41739		526	506.691
41742		758	730.174
41743		288	277.428
41769		1082	1042.28
41772		691	665.634
41775		473	455.636
41781		1079	1039.39
41805		418	402.655
41806		492	473.939
41818		403	388.206
41829		456	439.26
41841		927	892.97
41858		402	387.243
41859		245	236.006
41867		163	157.016
41897		1045	1006.64
41898		508	489.351
41905		322	310.179
41921		836	805.311
41929		137	131.971
41950		201	193.621
41951		44	42.3848
41952		688	662.744
41959		554	533.663
42030	purD	374	360.271
42077	purD	405	390.133
42132	purD	626	603.02
42183	purD	820	789.898
42194	purD	147	141.604
42204	purD	307	295.73
42205	purD	62	59.724
42260	purD	647	623.249
42264	purD	80	77.0632
42332	purD	491	472.976
42342	purD	318	306.326
42372	purD	12	11.5595
42378	purD	575	553.892
42401	purD	585	563.525
42429	purD	804	774.485
42430	purD	967	931.502
42471	purD	1557	1499.84
42547	purD	1251	1205.08
42576	purD	1674	1612.55
42608	purD	18	17.3392
42622	purD	1	0.96329
42633	purD	415	399.765
42653	purD	110	105.962
42675	purD	1204	1159.8
42683	purD	1541	1484.43
42689	purD	531	511.507
42698	purD	1488	1433.38
42729	purD	1003	966.18
42740	purD	233	224.447
42773	purD	1313	1264.8
42778	purD	952	917.052
42787	purD	957	921.869
42821	purD	665	640.588
42856	purD	877	844.806
42857	purD	623	600.13
42878	purD	1173	1129.94
42935	purD	1479	1424.71
42984	purD	911	877.558
42997	purD	930	895.86
42998	purD	623	600.13
43028	purD	495	476.829
43032	purD	1029	991.226
43096	purD	642	618.432
43099	purD	1289	1241.68
43146	purD	775	746.55
43159	purD	1292	1244.57
43189	purD	728	701.275
43204	purD	778	749.44
43226		734	707.055
43254		1098	1057.69
43281		400	385.316
43302		371	357.381
43303		1148	1105.86
43304		662	637.698
43311		967	931.502
43322		481	463.343
43335		1747	1682.87
43351		125	120.411
43354		1343	1293.7
43370		629	605.91
43380		1273	1226.27
43389		645	621.322
43396		279	268.758
43405		1630	1570.16
43406		904	870.814
43409		1121	1079.85
43410		754	726.321
43418		48	46.2379
43466	purE	308	296.693
43476	purE	1581	1522.96
43509	purE	1106	1065.4
43521	purE	827	796.641
43531	purE	1062	1023.01
43572	purE	1585	1526.82
43575	purE	642	618.432
43576	purE	675	650.221
43579	purE	457	440.224
43586	purE	402	387.243
43591	purE	847	815.907
43608	purE	1053	1014.34
43624	purE	815	785.082
43665	purE	367	353.528
43666	purE	711	684.899
43673	purE	1024	986.409
43698	purE	699	673.34
43699	purE	989	952.694
43703	purE	1191	1147.28
43718	purE	384	369.903
43734	purE	1692	1629.89
43735	purE	939	904.53
43775	purE	1265	1218.56
43787	purE	70	67.4303
43833	purE	758	730.174
43834	purE	495	476.829
43842	purE	1248	1202.19
43843	purE	1200	1155.95
43846	purE	1083	1043.24
43852	purE	494	475.865
43872	purE	1687	1625.07
43951	purK	994	957.511
43973	purK	1298	1250.35
44015	purK	843	812.054
44029	purK	1469	1415.07
44030	purK	861	829.393
44037	purK	890	857.328
44052	purK	1265	1218.56
44085	purK	708	682.01
44086	purK	495	476.829
44104	purK	999	962.327
44105	purK	969	933.428
44123	purK	1330	1281.18
44202	purK	725	698.386
44216	purK	1667	1605.81
44237	purK	1510	1454.57
44258	purK	517	498.021
44289	purK	719	692.606
44312	purK	647	623.249
44333	purK	657	632.882
44407	purK	920	886.227
44446	purK	914	880.447
44480	purK	226	217.704
44531	purK	785	756.183
44532	purK	584	562.562
44549	purK	795	765.816
44552	purK	289	278.391
44564	purK	352	339.078
44583	purK	455	438.297
44641	purK	339	326.555
44654	purK	260	250.455
44665	purK	344	331.372
44666	purK	504	485.498
44719	purK	709	682.973
44720	purK	746	718.615
44721	purK	16	15.4126
44726	purK	1429	1376.54
44727	purK	531	511.507
44741	purK	559	538.479
44789	purK	793	763.889
44808	purK	1232	1186.77
44814	purK	1290	1242.64
44822	purK	756	728.248
44825	purK	744	716.688
44828	purK	802	772.559
44835	purK	1350	1300.44
44855	purK	1431	1378.47
44861	purK	1523	1467.09
44901	purK	136	131.007
44908	purK	45	43.3481
44909	purK	445	428.664
44915	purK	289	278.391
44948	purK	773	744.623
44985	purK	505	486.462
45007		281	270.685
45017		283	272.611
45202	HSISS4_00033	448	431.554
45205	HSISS4_00033	417	401.692
45388	HSISS4_00033	539	519.213
45908	HSISS4_00033	86	82.843
45929	HSISS4_00033	9	8.66961
45940		150	144.494
45965		259	249.492
46016		205	197.475
46066		341	328.482
46138		609	586.644
46139		303	291.877
46140		261	251.419
46169		92	88.6227
46170		182	175.319
46173		576	554.855
46178		390	375.683
46186		798	768.706
46198		529	509.581
46205		201	193.621
46206		284	273.574
46285	HSISS4_00034	315	303.436
46312	HSISS4_00034	75	72.2468
46313	HSISS4_00034	272	262.015
46349	HSISS4_00034	41	39.4949
46387	HSISS4_00034	28	26.9721
46550	HSISS4_00034	207	199.401
46579	HSISS4_00034	120	115.595
46618	HSISS4_00034	152	146.42
46635	HSISS4_00034	107	103.072
46636	HSISS4_00034	376	362.197
46712	HSISS4_00034	58	55.8708
46758	HSISS4_00034	2	1.92658
46858	HSISS4_00034	308	296.693
47032	HSISS4_00034	276	265.868
47044	HSISS4_00034	100	96.329
47119	HSISS4_00034	296	285.134
47125	HSISS4_00034	289	278.391
47176	HSISS4_00034	167	160.869
47211	HSISS4_00034	231	222.52
47277	HSISS4_00034	127	122.338
47419	HSISS4_00034	41	39.4949
47641	HSISS4_00034	184	177.245
47642	HSISS4_00034	341	328.482
47756	HSISS4_00034	75	72.2468
47757	HSISS4_00034	98	94.4025
47875	HSISS4_00034	51	49.1278
47966	HSISS4_00034	46	44.3114
47988		740	712.835
48060	purB1	589	567.378
48061	purB1	353	340.041
48099	purB1	322	310.179
48128	purB1	265	255.272
48160	purB1	98	94.4025
48210	purB1	283	272.611
48254	purB1	235	226.373
48341	purB1	87	83.8063
48351	purB1	319	307.29
48378	purB1	306	294.767
48387	purB1	545	524.993
48399	purB1	412	396.876
48478	purB1	83	79.9531
48602	purB1	721	694.532
48609	purB1	126	121.375
48610	purB1	188	181.099
48613	purB1	547	526.92
48651	purB1	190	183.025
48678	purB1	603	580.864
48682	purB1	418	402.655
48690	purB1	253	243.712
48759	purB1	184	177.245
48806	purB1	251	241.786
48835	purB1	213	205.181
48849	purB1	290	279.354
48850	purB1	620	597.24
48891	purB1	405	390.133
48926	purB1	173	166.649
48927	purB1	283	272.611
48979	purB1	250	240.823
49014	purB1	474	456.6
49050	purB1	189	182.062
49051	purB1	225	216.74
49065	purB1	165	158.943
49101	purB1	290	279.354
49109	purB1	27	26.0088
49158	purB1	489	471.049
49168	purB1	111	106.925
49178	purB1	212	204.218
49179	purB1	148	142.567
49194	purB1	328	315.959
49210	purB1	52	50.0911
49228	purB1	237	228.3
49245	purB1	886	853.475
49250	purB1	644	620.359
49251	purB1	323	311.143
49278	purB1	99	95.3657
49279	purB1	215	207.107
49320		721	694.532
49321		332	319.812
49342		496	477.792
49370		506	487.425
49412		598	576.048
49416		1089	1049.02
49422		315	303.436
49438		892	859.255
49458		995	958.474
49470		1274	1227.23
49499		341	328.482
49510		596	574.121
49519		1066	1026.87
49541		771	742.697
49543		725	698.386
49554		156	150.273
49567		558	537.516
49576		317	305.363
49577		393	378.573
49578		910	876.594
49604		647	623.249
49614		518	498.984
49700		795	765.816
49707		1154	1111.64
49711		617	594.35
49753		171	164.723
49772		572	551.002
49773		482	464.306
49774		969	933.428
49784		878	845.769
49824		108	104.035
49852		136	131.007
49853		457	440.224
49854		280	269.721
49858		407	392.059
49860		362	348.711
49869		1212	1167.51
49872		1252	1206.04
49878		482	464.306
49887		992	955.584
49891		1785	1719.47
49892		2165	2085.52
49908		378	364.124
49921		687	661.78
49928		258	248.529
49940		941	906.456
49950		1268	1221.45
[truncated: 76,426 more rows]

## Sheet: S1D_Ci+C_NGS_total reads
sgRNA position	Gene symbol	Ci_C_reads_count	Ci_C_reads_count_normalized
13		3	2.97545
21		12	11.9018
24		811	804.363
59		5	4.95908		Ci_C (with IPTG and Xylose induction)
69		91	90.2553
80		0	0
130	dnaA	0	0
172	dnaA	8	7.93453
193	dnaA	0	0
212	dnaA	22	21.82
220	dnaA	1	0.991817
331	dnaA	100	99.1817
441	dnaA	28	27.7709
450	dnaA	22	21.82
484	dnaA	2	1.98363
515	dnaA	7	6.94272
555	dnaA	1	0.991817
572	dnaA	149	147.781
573	dnaA	104	103.149
594	dnaA	11	10.91
625	dnaA	7	6.94272
654	dnaA	3	2.97545
710	dnaA	0	0
716	dnaA	2	1.98363
752	dnaA	6	5.9509
814	dnaA	1	0.991817
848	dnaA	0	0
875	dnaA	11	10.91
880	dnaA	3	2.97545
887	dnaA	9	8.92635
894	dnaA	63	62.4845
952	dnaA	17	16.8609
966	dnaA	23	22.8118
969	dnaA	5	4.95908
970	dnaA	43	42.6481
991	dnaA	14	13.8854
1032	dnaA	5	4.95908
1035	dnaA	3	2.97545
1061	dnaA	0	0
1079	dnaA	5	4.95908
1096	dnaA	5	4.95908
1120	dnaA	22	21.82
1130	dnaA	0	0
1162	dnaA	2	1.98363
1168	dnaA	15	14.8773
1194	dnaA	1	0.991817
1212	dnaA	2	1.98363
1226	dnaA	8	7.93453
1318	dnaA	2	1.98363
1351	dnaA	64	63.4763
1352	dnaA	41	40.6645
1356	dnaA	7	6.94272
1468		4	3.96727
1490		79	78.3535
1518		44	43.6399
1528		17	16.8609
1553		9	8.92635
1592		6	5.9509
1594		59	58.5172
1600		0	0
1701	dnaN	3	2.97545
1728	dnaN	1	0.991817
1729	dnaN	25	24.7954
1760	dnaN	21	20.8282
1842	dnaN	2	1.98363
1858	dnaN	10	9.91817
1869	dnaN	133	131.912
1912	dnaN	12	11.9018
1922	dnaN	311	308.455
1923	dnaN	383	379.866
1950	dnaN	32	31.7381
1985	dnaN	486	482.023
2014	dnaN	1009	1000.74
2015	dnaN	282	279.692
2016	dnaN	188	186.462
2044	dnaN	731	725.018
2122	dnaN	45	44.6318
2193	dnaN	182	180.511
2202	dnaN	240	238.036
2253	dnaN	2	1.98363
2254	dnaN	20	19.8363
2343	dnaN	79	78.3535
2392	dnaN	80	79.3453
2454	dnaN	84	83.3126
2510	dnaN	20	19.8363
2546	dnaN	76	75.3781
2547	dnaN	527	522.687
2560	dnaN	97	96.2062
2634	dnaN	105	104.141
2635	dnaN	93	92.239
2639	dnaN	65	64.4681
2643	dnaN	3	2.97545
2682	dnaN	68	67.4435
2701	dnaN	29	28.7627
2710	dnaN	105	104.141
2725	dnaN	57	56.5336
2761		969	961.071
2764		90	89.2635
2782		807	800.396
2783		586	581.205
2797		59	58.5172
2802		368	364.989
2838	HSISS4_00003	279	276.717
2869	HSISS4_00003	269	266.799
2882	HSISS4_00003	52	51.5745
2924	HSISS4_00003	635	629.804
2925	HSISS4_00003	939	931.316
3008		391	387.8
3104		983	974.956
3105		608	603.025
3119		526	521.696
3120		994	985.866
3134		552	547.483
3143		586	581.205
3171		60	59.509
3177		197	195.388
3193		44	43.6399
3206		275	272.75
3264	HSISS4_00004	71	70.419
3330	HSISS4_00004	394	390.776
3348	HSISS4_00004	222	220.183
3372	HSISS4_00004	628	622.861
3409	HSISS4_00004	938	930.324
3410	HSISS4_00004	425	421.522
3411	HSISS4_00004	377	373.915
3426	HSISS4_00004	172	170.593
3430	HSISS4_00004	64	63.4763
3536	HSISS4_00004	463	459.211
3595	HSISS4_00004	718	712.125
3606	HSISS4_00004	187	185.47
3613	HSISS4_00004	110	109.1
3632	HSISS4_00004	375	371.931
3653	HSISS4_00004	28	27.7709
3756	HSISS4_00004	131	129.928
3833	HSISS4_00004	136	134.887
3849	HSISS4_00004	89	88.2717
3881	HSISS4_00004	120	119.018
3894	HSISS4_00004	362	359.038
4031	HSISS4_00004	109	108.108
4075	HSISS4_00004	273	270.766
4138	HSISS4_00004	277	274.733
4161	HSISS4_00004	505	500.868
4181	HSISS4_00004	261	258.864
4208	HSISS4_00004	354	351.103
4219	HSISS4_00004	256	253.905
4280	HSISS4_00004	598	593.106
4310	HSISS4_00004	519	514.753
4328		687	681.378
4334		383	379.866
4370		139	137.863
4392		96	95.2144
4397		248	245.971
4452	pth	163	161.666
4466	pth	426	422.514
4505	pth	19	18.8445
4531	pth	700	694.272
4549	pth	3	2.97545
4573	pth	168	166.625
4608	pth	52	51.5745
4615	pth	246	243.987
4671	pth	78	77.3617
4672	pth	51	50.5827
4808	pth	87	86.2881
4832	pth	170	168.609
4833	pth	128	126.953
4865	pth	648	642.697
4894	pth	80	79.3453
4930	pth	550	545.499
4931	pth	1298	1287.38
4943	pth	319	316.39
4951	pth	86	85.2963
4969	trcF	93	92.239
4994	trcF	449	445.326
4995	trcF	500	495.908
5020	trcF	1142	1132.65
5090	trcF	321	318.373
5117	trcF	562	557.401
5118	trcF	244	242.003
5134	trcF	497	492.933
5272	trcF	179	177.535
5282	trcF	1050	1041.41
5283	trcF	515	510.786
5327	trcF	1222	1212
5374	trcF	430	426.481
5379	trcF	146	144.805
5380	trcF	121	120.01
5472	trcF	273	270.766
5497	trcF	195	193.404
5556	trcF	138	136.871
5557	trcF	94	93.2308
5558	trcF	400	396.727
5562	trcF	384	380.858
5659	trcF	725	719.067
5694	trcF	399	395.735
5711	trcF	2090	2072.9
5712	trcF	309	306.471
5743	trcF	572	567.319
5757	trcF	600	595.09
5793	trcF	468	464.17
5846	trcF	305	302.504
5859	trcF	393	389.784
5863	trcF	231	229.11
5875	trcF	295	292.586
5910	trcF	137	135.879
5913	trcF	799	792.462
6031	trcF	116	115.051
6108	trcF	350	347.136
6109	trcF	749	742.871
6129	trcF	723	717.084
6135	trcF	467	463.178
6136	trcF	446	442.35
6167	trcF	97	96.2062
6233	trcF	487	483.015
6259	trcF	401	397.719
6260	trcF	1044	1035.46
6261	trcF	176	174.56
6285	trcF	285	282.668
6286	trcF	291	288.619
6295	trcF	651	645.673
6320	trcF	869	861.889
6407	trcF	556	551.45
6419	trcF	778	771.634
6477	trcF	499	494.917
6551	trcF	1055	1046.37
6555	trcF	555	550.458
6586	trcF	661	655.591
6640	trcF	532	527.647
6716	trcF	645	639.722
6775	trcF	485	481.031
6789	trcF	447	443.342
6815	trcF	540	535.581
6883	trcF	37	36.6972
6884	trcF	299	296.553
6947	trcF	292	289.611
6984	trcF	292	289.611
6991	trcF	1402	1390.53
7007	trcF	433	429.457
7008	trcF	375	371.931
7011	trcF	174	172.576
7151	trcF	480	476.072
7152	trcF	511	506.818
7155	trcF	437	433.424
7158	trcF	366	363.005
7166	trcF	1132	1122.74
7294	trcF	363	360.03
7300	trcF	565	560.377
7360	trcF	1227	1216.96
7364	trcF	1080	1071.16
7368	trcF	681	675.427
7375	trcF	503	498.884
7400	trcF	1402	1390.53
7405	trcF	927	919.414
7443	trcF	65	64.4681
7452	trcF	155	153.732
7484	trcF	403	399.702
7521	trcF	625	619.886
7522	trcF	700	694.272
7580	trcF	96	95.2144
7581	trcF	617	611.951
7628	trcF	1042	1033.47
7655	trcF	507	502.851
7757	trcF	1379	1367.72
7774	trcF	1459	1447.06
7859	trcF	600	595.09
7886	trcF	553	548.475
8001	trcF	1230	1219.93
8043	trcF	404	400.694
8046	trcF	178	176.543
8047	trcF	767	760.724
8073	trcF	570	565.336
8133	trcF	1041	1032.48
8154	trcF	611	606
8170	trcF	643	637.738
8175	trcF	1332	1321.1
8183	trcF	635	629.804
8213	trcF	830	823.208
8228	trcF	614	608.976
8285	trcF	665	659.558
8324	trcF	199	197.372
8364	trcF	339	336.226
8519		65	64.4681
8520		341	338.21
8528		5209	5166.37
8555		910	902.553
8560		73	72.4026
8614		2	1.98363
8620		2	1.98363
8652		18	17.8527
8720	HSISS4_00007	6	5.9509
8724	HSISS4_00007	13	12.8936
8810	HSISS4_00007	12	11.9018
8849	HSISS4_00007	1	0.991817
8947	divIC	25	24.7954
8987	divIC	1	0.991817
9014	divIC	27	26.7791
9082	divIC	2	1.98363
9086	divIC	0	0
9104	divIC	4	3.96727
9227	divIC	0	0
9283	divIC	459	455.244
9289	HSISS4_00009	28	27.7709
9301	HSISS4_00009	8	7.93453
9302	HSISS4_00009	28	27.7709
9343	HSISS4_00009	0	0
9355	HSISS4_00009	68	67.4435
9405	HSISS4_00009	248	245.971
9481	HSISS4_00010	11	10.91
9482	HSISS4_00010	151	149.764
9483	HSISS4_00010	32	31.7381
9484	HSISS4_00010	119	118.026
9497	HSISS4_00010	210	208.282
9522	HSISS4_00010	18	17.8527
9523	HSISS4_00010	136	134.887
9535	HSISS4_00010	19	18.8445
9587	HSISS4_00010	44	43.6399
9596	HSISS4_00010	65	64.4681
9616	HSISS4_00010	89	88.2717
9654	HSISS4_00010	106	105.133
9661	HSISS4_00010	48	47.6072
9672	HSISS4_00010	58	57.5254
9716	HSISS4_00010	18	17.8527
9724	HSISS4_00010	55	54.5499
9750	HSISS4_00010	118	117.034
9797	HSISS4_00010	107	106.124
9810	HSISS4_00010	130	128.936
9848	HSISS4_00010	235	233.077
9879	HSISS4_00010	30	29.7545
9899	HSISS4_00010	24	23.8036
9900	HSISS4_00010	42	41.6563
9913	HSISS4_00010	72	71.4108
9939	HSISS4_00010	42	41.6563
10024	HSISS4_00010	145	143.813
10087	HSISS4_00010	28	27.7709
10137	HSISS4_00010	24	23.8036
10215	HSISS4_00010	27	26.7791
10235	HSISS4_00010	7	6.94272
10242	HSISS4_00010	1666	1652.37
10250	HSISS4_00010	131	129.928
10280	HSISS4_00010	28	27.7709
10326	HSISS4_00010	263	260.848
10327	HSISS4_00010	38	37.689
10374	HSISS4_00010	65	64.4681
10392	HSISS4_00010	2	1.98363
10396	HSISS4_00010	49	48.599
10416	HSISS4_00010	15	14.8773
10464	HSISS4_00010	154	152.74
10554	HSISS4_00010	72	71.4108
10571	HSISS4_00010	24	23.8036
10596	HSISS4_00010	59	58.5172
10640	HSISS4_00010	19	18.8445
10641	HSISS4_00010	34	33.7218
10689	HSISS4_00010	64	63.4763
10757	HSISS4_00011	64	63.4763
10773	HSISS4_00011	49	48.599
10845	HSISS4_00011	49	48.599
10890	HSISS4_00011	968	960.079
10959	HSISS4_00011	229	227.126
10960	HSISS4_00011	700	694.272
10976	HSISS4_00011	280	277.709
11006	HSISS4_00011	37	36.6972
11007	HSISS4_00011	71	70.419
11012	HSISS4_00011	142	140.838
11075	HSISS4_00011	125	123.977
11076	HSISS4_00011	55	54.5499
11142	HSISS4_00011	228	226.134
11167	HSISS4_00011	116	115.051
11194	HSISS4_00011	64	63.4763
11195	HSISS4_00011	245	242.995
11224	HSISS4_00011	59	58.5172
11225	HSISS4_00011	109	108.108
11235	HSISS4_00011	202	200.347
11267	HSISS4_00011	997	988.841
11294	HSISS4_00011	129	127.944
11302	HSISS4_00011	118	117.034
11306	HSISS4_00011	23	22.8118
11323	HSISS4_00011	215	213.241
11340	HSISS4_00011	149	147.781
11354	HSISS4_00011	56	55.5417
11446	HSISS4_00011	75	74.3863
11451	HSISS4_00011	114	113.067
11483	HSISS4_00011	123	121.993
11488	HSISS4_00011	24	23.8036
11511	HSISS4_00011	51	50.5827
11563	HSISS4_00011	89	88.2717
11564	HSISS4_00011	416	412.596
11565	HSISS4_00011	130	128.936
11607	HSISS4_00011	197	195.388
11639	HSISS4_00011	774	767.666
11640	HSISS4_00011	322	319.365
11641	HSISS4_00011	85	84.3044
11644	HSISS4_00011	77	76.3699
11690	HSISS4_00011	131	129.928
11753	HSISS4_00011	95	94.2226
11754	HSISS4_00011	28	27.7709
11755	HSISS4_00011	177	175.552
11796	HSISS4_00011	36	35.7054
11808	HSISS4_00011	73	72.4026
11870	HSISS4_00011	113	112.075
11941	HSISS4_00011	91	90.2553
11989		1097	1088.02
11999		7	6.94272
12020		198	196.38
12021		501	496.9
12068	hpt	128	126.953
12069	hpt	113	112.075
12099	hpt	147	145.797
12107	hpt	142	140.838
12108	hpt	70	69.4272
12178	hpt	509	504.835
12211	hpt	394	390.776
12245	hpt	176	174.56
12246	hpt	30	29.7545
12396	hpt	297	294.57
12423	hpt	3	2.97545
12431	hpt	209	207.29
12466	hpt	0	0
12517	hpt	61	60.5008
12564	hpt	1	0.991817
12570	hpt	182	180.511
12573	hpt	191	189.437
12574	hpt	601	596.082
12588	hpt	172	170.593
12708	ftsH	749	742.871
12736	ftsH	130	128.936
12742	ftsH	483	479.048
12743	ftsH	1124	1114.8
12818	ftsH	250	247.954
12861	ftsH	434	430.449
12890	ftsH	394	390.776
12957	ftsH	439	435.408
13057	ftsH	384	380.858
13061	ftsH	105	104.141
13087	ftsH	760	753.781
13102	ftsH	573	568.311
13114	ftsH	750	743.863
13135	ftsH	137	135.879
13141	ftsH	33	32.73
13240	ftsH	49	48.599
13250	ftsH	124	122.985
13282	ftsH	895	887.676
13283	ftsH	341	338.21
13297	ftsH	393	389.784
13306	ftsH	683	677.411
13307	ftsH	1194	1184.23
13310	ftsH	269	266.799
13364	ftsH	661	655.591
13458	ftsH	383	379.866
13501	ftsH	174	172.576
13551	ftsH	661	655.591
13552	ftsH	793	786.511
13558	ftsH	529	524.671
13620	ftsH	402	398.71
13624	ftsH	245	242.995
13643	ftsH	393	389.784
13647	ftsH	677	671.46
13648	ftsH	802	795.437
13651	ftsH	727	721.051
13658	ftsH	330	327.3
13672	ftsH	562	557.401
13693	ftsH	173	171.584
13694	ftsH	556	551.45
13708	ftsH	819	812.298
13729	ftsH	52	51.5745
13734	ftsH	307	304.488
13745	ftsH	459	455.244
13765	ftsH	292	289.611
13790	ftsH	741	734.936
13836	ftsH	696	690.305
13837	ftsH	497	492.933
13916	ftsH	580	575.254
13930	ftsH	866	858.913
13933	ftsH	301	298.537
13969	ftsH	250	247.954
14042	ftsH	169	167.617
14050	ftsH	291	288.619
14078	ftsH	852	845.028
14181	ftsH	220	218.2
14267	ftsH	264	261.84
14272	ftsH	725	719.067
14300	ftsH	788	781.552
14419	ftsH	385	381.849
14513	ftsH	475	471.113
14553	ftsH	72	71.4108
14554	ftsH	576	571.287
14676		269	266.799
14760		3441	3412.84
14841		2316	2297.05
14842		3767	3736.17
14898		2121	2103.64
14953	HSISS4_r00001	863	855.938
14959	HSISS4_r00001	5310	5266.55
14970	HSISS4_r00001	3706	3675.67
14973	HSISS4_r00001	6342	6290.1
15010	HSISS4_r00001	5006	4965.04
15026	HSISS4_r00001	5359	5315.15
15041	HSISS4_r00001	3676	3645.92
15042	HSISS4_r00001	3288	3261.09
15057	HSISS4_r00001	4061	4027.77
15075	HSISS4_r00001	7834	7769.89
15076	HSISS4_r00001	3608	3578.48
15077	HSISS4_r00001	4910	4869.82
15078	HSISS4_r00001	4139	4105.13
15089	HSISS4_r00001	1023	1014.63
15118	HSISS4_r00001	4222	4187.45
15144	HSISS4_r00001	3683	3652.86
15145	HSISS4_r00001	2302	2283.16
15146	HSISS4_r00001	4840	4800.39
15168	HSISS4_r00001	6757	6701.71
15192	HSISS4_r00001	1297	1286.39
15197	HSISS4_r00001	4975	4934.29
15203	HSISS4_r00001	2995	2970.49
15213	HSISS4_r00001	11178	11086.5
15239	HSISS4_r00001	1951	1935.03
15240	HSISS4_r00001	3512	3483.26
15247	HSISS4_r00001	10758	10670
15256	HSISS4_r00001	6643	6588.64
15257	HSISS4_r00001	6279	6227.62
15269	HSISS4_r00001	2567	2545.99
15284	HSISS4_r00001	6494	6440.86
15285	HSISS4_r00001	9352	9275.47
15288	HSISS4_r00001	4065	4031.74
15298	HSISS4_r00001	5637	5590.87
15299	HSISS4_r00001	1424	1412.35
15308	HSISS4_r00001	4142	4108.11
15314	HSISS4_r00001	3771	3740.14
15315	HSISS4_r00001	3581	3551.7
15316	HSISS4_r00001	4991	4950.16
15317	HSISS4_r00001	2951	2926.85
15354	HSISS4_r00001	4094	4060.5
15361	HSISS4_r00001	4930	4889.66
15404	HSISS4_r00001	4223	4188.44
15423	HSISS4_r00001	7517	7455.49
15439	HSISS4_r00001	5279	5235.8
15440	HSISS4_r00001	5398	5353.83
15444	HSISS4_r00001	3442	3413.83
15468	HSISS4_r00001	2507	2486.48
15479	HSISS4_r00001	4616	4578.23
15496	HSISS4_r00001	4782	4742.87
15505	HSISS4_r00001	6130	6079.84
15506	HSISS4_r00001	9195	9119.76
15523	HSISS4_r00001	222	220.183
15526	HSISS4_r00001	3835	3803.62
15549	HSISS4_r00001	3635	3605.25
15555	HSISS4_r00001	5185	5142.57
15576	HSISS4_r00001	6105	6055.04
15602	HSISS4_r00001	6646	6591.61
15603	HSISS4_r00001	3935	3902.8
15604	HSISS4_r00001	5463	5418.3
15611	HSISS4_r00001	979	970.989
15628	HSISS4_r00001	7025	6967.51
15648	HSISS4_r00001	5285	5241.75
15651	HSISS4_r00001	3395	3367.22
15659	HSISS4_r00001	3178	3151.99
15662	HSISS4_r00001	2616	2594.59
15671	HSISS4_r00001	4706	4667.49
15679	HSISS4_r00001	5566	5520.45
15698	HSISS4_r00001	4990	4949.17
15711	HSISS4_r00001	8971	8897.59
15712	HSISS4_r00001	10696	10608.5
15713	HSISS4_r00001	8113	8046.61
15723	HSISS4_r00001	2809	2786.01
15737	HSISS4_r00001	2335	2315.89
15767	HSISS4_r00001	5842	5794.19
15773	HSISS4_r00001	3246	3219.44
15784	HSISS4_r00001	7733	7669.72
15785	HSISS4_r00001	4846	4806.34
15824	HSISS4_r00001	4107	4073.39
15825	HSISS4_r00001	1139	1129.68
15826	HSISS4_r00001	1460	1448.05
15841	HSISS4_r00001	3766	3735.18
15855	HSISS4_r00001	4304	4268.78
15864	HSISS4_r00001	2032	2015.37
15865	HSISS4_r00001	1348	1336.97
15866	HSISS4_r00001	5019	4977.93
15867	HSISS4_r00001	2868	2844.53
15880	HSISS4_r00001	2528	2507.31
15883	HSISS4_r00001	2089	2071.91
15892	HSISS4_r00001	6138	6087.77
15926	HSISS4_r00001	1726	1711.88
15971	HSISS4_r00001	1494	1481.77
15979	HSISS4_r00001	4218	4183.48
15986	HSISS4_r00001	7021	6963.55
15989	HSISS4_r00001	5708	5661.29
15996	HSISS4_r00001	1707	1693.03
16026	HSISS4_r00001	4661	4622.86
16027	HSISS4_r00001	5722	5675.18
16080	HSISS4_r00001	7886	7821.47
16081	HSISS4_r00001	3828	3796.67
16101	HSISS4_r00001	2083	2065.95
16112	HSISS4_r00001	2136	2118.52
16115	HSISS4_r00001	6173	6122.49
16119	HSISS4_r00001	7319	7259.11
16122	HSISS4_r00001	2204	2185.96
16123	HSISS4_r00001	2053	2036.2
16124	HSISS4_r00001	1865	1849.74
16158	HSISS4_r00001	5945	5896.35
16159	HSISS4_r00001	2459	2438.88
16179	HSISS4_r00001	8778	8706.17
16183	HSISS4_r00001	4183	4148.77
16203	HSISS4_r00001	6447	6394.24
16209	HSISS4_r00001	6964	6907.01
16242	HSISS4_r00001	3645	3615.17
16250	HSISS4_r00001	1389	1377.63
16275	HSISS4_r00001	5424	5379.61
16293	HSISS4_r00001	5756	5708.9
16308	HSISS4_r00001	1227	1216.96
16323	HSISS4_r00001	4214	4179.52
16324	HSISS4_r00001	4818	4778.57
16376	HSISS4_r00001	5199	5156.46
16381	HSISS4_r00001	3773	3742.13
16392	HSISS4_r00001	5858	5810.06
16408	HSISS4_r00001	485	481.031
16411	HSISS4_r00001	4414	4377.88
16412	HSISS4_r00001	4218	4183.48
16424	HSISS4_r00001	1271	1260.6
16425	HSISS4_r00001	2476	2455.74
16426	HSISS4_r00001	3994	3961.32
16442	HSISS4_r00001	1277	1266.55
16454	HSISS4_r00001	1360	1348.87
16458	HSISS4_r00001	3780	3749.07
16463	HSISS4_r00001	2590	2568.81
16467	HSISS4_r00001	11171	11079.6
16485	HSISS4_r00001	7319	7259.11
16493	HSISS4_r00001	3014	2989.34
16527		5333	5289.36
16535		519	514.753
16536		1201	1191.17
16537		2045	2028.27
16552		2885	2861.39
16553		2797	2774.11
16576	HSISS4_r00002	6463	6410.11
16579	HSISS4_r00002	3920	3887.92
16586	HSISS4_r00002	992	983.882
16601	HSISS4_r00002	8858	8785.51
16735		3388	3360.28
16754		3365	3337.46
16768		2514	2493.43
16769		1370	1358.79
16776	HSISS4_r00003	3790	3758.99
16779	HSISS4_r00003	3846	3814.53
16788	HSISS4_r00003	1675	1661.29
16807	HSISS4_r00003	6052	6002.48
16833	HSISS4_r00003	5188	5145.55
16834	HSISS4_r00003	4197	4162.66
16835	HSISS4_r00003	2542	2521.2
16873	HSISS4_r00003	5355	5311.18
16874	HSISS4_r00003	7989	7923.62
16875	HSISS4_r00003	7128	7069.67
16876	HSISS4_r00003	4417	4380.86
16883	HSISS4_r00003	2605	2583.68
16887	HSISS4_r00003	6965	6908
16915	HSISS4_r00003	3041	3016.12
16926	HSISS4_r00003	5533	5487.72
16963	HSISS4_r00003	2253	2234.56
16996	HSISS4_r00003	1300	1289.36
17008	HSISS4_r00003	1456	1444.09
17015	HSISS4_r00003	4419	4382.84
17016	HSISS4_r00003	4193	4158.69
17040	HSISS4_r00003	2575	2553.93
17041	HSISS4_r00003	4060	4026.78
17042	HSISS4_r00003	2589	2567.81
17049	HSISS4_r00003	2340	2320.85
17061	HSISS4_r00003	3386	3358.29
17089	HSISS4_r00003	2356	2336.72
17090	HSISS4_r00003	617	611.951
17094	HSISS4_r00003	2021	2004.46
17098	HSISS4_r00003	3003	2978.43
17161	HSISS4_r00003	732	726.01
17184	HSISS4_r00003	3740	3709.4
17191	HSISS4_r00003	3651	3621.12
17192	HSISS4_r00003	3265	3238.28
17195	HSISS4_r00003	3634	3604.26
17252	HSISS4_r00003	3938	3905.77
17253	HSISS4_r00003	2047	2030.25
17258	HSISS4_r00003	5277	5233.82
17273	HSISS4_r00003	4975	4934.29
17274	HSISS4_r00003	2845	2821.72
17277	HSISS4_r00003	6670	6615.42
17278	HSISS4_r00003	400	396.727
17279	HSISS4_r00003	4197	4162.66
17333	HSISS4_r00003	2247	2228.61
17334	HSISS4_r00003	1958	1941.98
17364	HSISS4_r00003	6987	6929.82
17386	HSISS4_r00003	8813	8740.88
17403	HSISS4_r00003	4498	4461.19
17412	HSISS4_r00003	2784	2761.22
17413	HSISS4_r00003	2166	2148.28
17431	HSISS4_r00003	2999	2974.46
17432	HSISS4_r00003	2034	2017.36
17485	HSISS4_r00003	4036	4002.97
17492	HSISS4_r00003	2845	2821.72
17497	HSISS4_r00003	903	895.611
17510	HSISS4_r00003	6280	6228.61
17513	HSISS4_r00003	8554	8484
17524	HSISS4_r00003	4712	4673.44
17525	HSISS4_r00003	2287	2268.29
17544	HSISS4_r00003	4293	4257.87
17555	HSISS4_r00003	3679	3648.89
17556	HSISS4_r00003	4278	4242.99
17562	HSISS4_r00003	6422	6369.45
17583	HSISS4_r00003	4019	3986.11
17593	HSISS4_r00003	3651	3621.12
17615	HSISS4_r00003	1133	1123.73
17616	HSISS4_r00003	1348	1336.97
17641	HSISS4_r00003	4216	4181.5
17644	HSISS4_r00003	8143	8076.36
17659	HSISS4_r00003	2999	2974.46
17660	HSISS4_r00003	2473	2452.76
17665	HSISS4_r00003	6149	6098.68
17666	HSISS4_r00003	3173	3147.03
17667	HSISS4_r00003	4188	4153.73
17677	HSISS4_r00003	822	815.273
17723	HSISS4_r00003	4875	4835.11
17761	HSISS4_r00003	5075	5033.47
17762	HSISS4_r00003	2582	2560.87
17787	HSISS4_r00003	3723	3692.53
17809	HSISS4_r00003	4206	4171.58
17815	HSISS4_r00003	2931	2907.02
17821	HSISS4_r00003	4261	4226.13
17822	HSISS4_r00003	1502	1489.71
17823	HSISS4_r00003	605	600.049
17840	HSISS4_r00003	6076	6026.28
17922	HSISS4_r00003	3733	3702.45
17923	HSISS4_r00003	2069	2052.07
17924	HSISS4_r00003	453	449.293
17949	HSISS4_r00003	2282	2263.33
17962	HSISS4_r00003	3365	3337.46
17967	HSISS4_r00003	2691	2668.98
17971	HSISS4_r00003	5663	5616.66
17995	HSISS4_r00003	3662	3632.03
18007	HSISS4_r00003	6578	6524.17
18015	HSISS4_r00003	7301	7241.25
18039	HSISS4_r00003	2331	2311.93
18059	HSISS4_r00003	4917	4876.76
18088	HSISS4_r00003	4871	4831.14
18096	HSISS4_r00003	3806	3774.86
18097	HSISS4_r00003	1601	1587.9
18098	HSISS4_r00003	1120	1110.83
18102	HSISS4_r00003	2796	2773.12
18116	HSISS4_r00003	2298	2279.2
18117	HSISS4_r00003	3999	3966.28
18125	HSISS4_r00003	5565	5519.46
18126	HSISS4_r00003	7724	7660.79
18134	HSISS4_r00003	477	473.097
18147	HSISS4_r00003	3347	3319.61
18159	HSISS4_r00003	8076	8009.91
18167	HSISS4_r00003	6151	6100.67
18200	HSISS4_r00003	3121	3095.46
18203	HSISS4_r00003	2388	2368.46
18204	HSISS4_r00003	754	747.83
18214	HSISS4_r00003	917	909.496
18235	HSISS4_r00003	4198	4163.65
18245	HSISS4_r00003	1168	1158.44
18258	HSISS4_r00003	6706	6651.12
18305	HSISS4_r00003	3306	3278.95
18306	HSISS4_r00003	1554	1541.28
18307	HSISS4_r00003	616	610.959
18400	HSISS4_r00003	1432	1420.28
18409	HSISS4_r00003	5233	5190.18
18423	HSISS4_r00003	4286	4250.93
18447	HSISS4_r00003	7621	7558.64
18454	HSISS4_r00003	5386	5341.93
18462	HSISS4_r00003	2779	2756.26
18476	HSISS4_r00003	3277	3250.18
18477	HSISS4_r00003	3365	3337.46
18483	HSISS4_r00003	6143	6092.73
18484	HSISS4_r00003	7036	6978.42
18485	HSISS4_r00003	2991	2966.52
18498	HSISS4_r00003	875	867.84
18516	HSISS4_r00003	1546	1533.35
18575	HSISS4_r00003	4203	4168.61
18576	HSISS4_r00003	1494	1481.77
18577	HSISS4_r00003	3343	3315.64
18578	HSISS4_r00003	2858	2834.61
18592	HSISS4_r00003	3007	2982.39
18598	HSISS4_r00003	7420	7359.28
18602	HSISS4_r00003	9078	9003.71
18610	HSISS4_r00003	1074	1065.21
18631	HSISS4_r00003	5358	5314.15
18656	HSISS4_r00003	5281	5237.78
18659	HSISS4_r00003	2525	2504.34
18674	HSISS4_r00003	4015	3982.14
18682	HSISS4_r00003	3093	3067.69
18701	HSISS4_r00003	4447	4410.61
18702	HSISS4_r00003	6460	6407.14
18725	HSISS4_r00003	4254	4219.19
18738	HSISS4_r00003	9081	9006.69
18739	HSISS4_r00003	3166	3140.09
18762	HSISS4_r00003	2835	2811.8
18791	HSISS4_r00003	1113	1103.89
18805	HSISS4_r00003	4287	4251.92
18809	HSISS4_r00003	7877	7812.54
18822	HSISS4_r00003	2738	2715.59
18868	HSISS4_r00003	2575	2553.93
18873	HSISS4_r00003	6004	5954.87
18877	HSISS4_r00003	2016	1999.5
18892	HSISS4_r00003	2457	2436.89
18893	HSISS4_r00003	2752	2729.48
18912	HSISS4_r00003	2414	2394.25
18921	HSISS4_r00003	4542	4504.83
18922	HSISS4_r00003	6132	6081.82
18942	HSISS4_r00003	3799	3767.91
18961	HSISS4_r00003	4972	4931.31
18974	HSISS4_r00003	1215	1205.06
18990	HSISS4_r00003	1952	1936.03
18991	HSISS4_r00003	4448	4411.6
19003	HSISS4_r00003	5498	5453.01
19004	HSISS4_r00003	5275	5231.83
19005	HSISS4_r00003	1958	1941.98
19008	HSISS4_r00003	4820	4780.56
19023	HSISS4_r00003	7776	7712.37
19029	HSISS4_r00003	7553	7491.19
19032	HSISS4_r00003	6922	6865.36
19042	HSISS4_r00003	7272	7212.49
19056	HSISS4_r00003	6317	6265.31
19060	HSISS4_r00003	6642	6587.65
19083	HSISS4_r00003	3825	3793.7
19090	HSISS4_r00003	4103	4069.42
19091	HSISS4_r00003	1758	1743.61
19123	HSISS4_r00003	2814	2790.97
19124	HSISS4_r00003	4509	4472.1
19135	HSISS4_r00003	5191	5148.52
19136	HSISS4_r00003	3358	3330.52
19149	HSISS4_r00003	3068	3042.89
19152	HSISS4_r00003	4348	4312.42
19162	HSISS4_r00003	5106	5064.22
19166	HSISS4_r00003	7020	6962.55
19167	HSISS4_r00003	5420	5375.65
19181	HSISS4_r00003	2468	2447.8
19197	HSISS4_r00003	4883	4843.04
19198	HSISS4_r00003	4016	3983.14
19199	HSISS4_r00003	4632	4594.1
19207	HSISS4_r00003	4219	4184.48
19237	HSISS4_r00003	3268	3241.26
19238	HSISS4_r00003	2394	2374.41
19239	HSISS4_r00003	2408	2388.3
19242	HSISS4_r00003	3340	3312.67
19247	HSISS4_r00003	4148	4114.06
19261	HSISS4_r00003	11950	11852.2
19276	HSISS4_r00003	8901	8828.16
19277	HSISS4_r00003	7568	7506.07
19278	HSISS4_r00003	8019	7953.38
19288	HSISS4_r00003	4891	4850.98
19296	HSISS4_r00003	7245	7185.71
19297	HSISS4_r00003	3483	3454.5
19301	HSISS4_r00003	5934	5885.44
19302	HSISS4_r00003	5770	5722.78
19322	HSISS4_r00003	3839	3807.58
19334	HSISS4_r00003	1841	1825.93
19335	HSISS4_r00003	1184	1174.31
19360	HSISS4_r00003	2461	2440.86
19376	HSISS4_r00003	7719	7655.83
19377	HSISS4_r00003	10447	10361.5
19383	HSISS4_r00003	2984	2959.58
19395	HSISS4_r00003	4858	4818.25
19416	HSISS4_r00003	13910	13796.2
19426	HSISS4_r00003	1919	1903.3
19438	HSISS4_r00003	1491	1478.8
19470	HSISS4_r00003	7228	7168.85
19471	HSISS4_r00003	4409	4372.92
19483	HSISS4_r00003	3312	3284.9
19484	HSISS4_r00003	3139	3113.31
19488	HSISS4_r00003	6190	6139.35
19489	HSISS4_r00003	2892	2868.33
19580	HSISS4_r00003	1983	1966.77
19588	HSISS4_r00003	5235	5192.16
19598	HSISS4_r00003	5325	5281.42
19606	HSISS4_r00003	2096	2078.85
19621	HSISS4_r00003	7529	7467.39
19642	HSISS4_r00003	4172	4137.86
19686		3987	3954.37
19755		290	287.627
19816	HSISS4_r00004	1705	1691.05
19817	HSISS4_r00004	3802	3770.89
19818	HSISS4_r00004	6278	6226.63
19819	HSISS4_r00004	1968	1951.9
19839	HSISS4_r00004	10026	9943.96
19858	HSISS4_r00004	2195	2177.04
19859	HSISS4_r00004	1375	1363.75
19875		1066	1057.28
19876		555	550.458
19901	HSISS4_r00005	3225	3198.61
19902	HSISS4_r00005	4440	4403.67
19909	HSISS4_r00005	1745	1730.72
19933	HSISS4_r00005	2878	2854.45
19941	HSISS4_r00005	3079	3053.8
19949	HSISS4_r00005	93	92.239
19971	HSISS4_r00006	5049	5007.68
19983	HSISS4_r00006	1645	1631.54
19984	HSISS4_r00006	888	880.733
19999	HSISS4_r00006	1889	1873.54
20000	HSISS4_r00006	4104	4070.42
20041		3229	3202.58
20067	HSISS4_r00007	1754	1739.65
20068	HSISS4_r00007	1952	1936.03
20075	HSISS4_r00007	2543	2522.19
20091	HSISS4_r00007	2583	2561.86
20092	HSISS4_r00007	2477	2456.73
20104	HSISS4_r00007	667	661.542
20105	HSISS4_r00007	22	21.82
20110	HSISS4_r00007	2545	2524.17
20113	HSISS4_r00007	2917	2893.13
20119		1789	1774.36
20138	HSISS4_r00008	3290	3263.08
20144	HSISS4_r00008	2262	2243.49
20154	HSISS4_r00008	906	898.586
20159	HSISS4_r00008	5067	5025.54
20160	HSISS4_r00008	3999	3966.28
20161	HSISS4_r00008	4688	4649.64
20162	HSISS4_r00008	3759	3728.24
20199	HSISS4_r00008	751	744.854
20213		3303	3275.97
20239	HSISS4_r00009	2189	2171.09
20240	HSISS4_r00009	3730	3699.48
20265	HSISS4_r00009	4839	4799.4
20291		1320	1309.2
20312	HSISS4_r00010	834	827.175
20315	HSISS4_r00010	3262	3235.31
20316	HSISS4_r00010	3115	3089.51
20317	HSISS4_r00010	2505	2484.5
20318	HSISS4_r00010	1345	1333.99
20324	HSISS4_r00010	1930	1914.21
20325	HSISS4_r00010	2825	2801.88
20350	HSISS4_r00010	3475	3446.56
20356	HSISS4_r00010	178	176.543
20357	HSISS4_r00010	1348	1336.97
20358	HSISS4_r00010	982	973.964
20361	HSISS4_r00010	2864	2840.56
20364	HSISS4_r00010	1415	1403.42
20370		1183	1173.32
20382	HSISS4_r00011	2893	2869.33
20402	HSISS4_r00011	2517	2496.4
20417	HSISS4_r00011	2991	2966.52
20428	HSISS4_r00011	1049	1040.42
20435	HSISS4_r00011	2103	2085.79
20470		945	937.267
20495	HSISS4_r00012	1086	1077.11
20498	HSISS4_r00012	2724	2701.71
20505	HSISS4_r00012	733	727.002
20520	HSISS4_r00012	2306	2287.13
20521	HSISS4_r00012	2242	2223.65
20534	HSISS4_r00012	1761	1746.59
20535	HSISS4_r00012	929	921.398
20551		1588	1575.01
20563	HSISS4_r00013	2299	2280.19
20568	HSISS4_r00013	2476	2455.74
20569	HSISS4_r00013	1033	1024.55
20576	HSISS4_r00013	3465	3436.65
20577	HSISS4_r00013	2597	2575.75
20578	HSISS4_r00013	2378	2358.54
20585	HSISS4_r00013	1604	1590.87
20612	HSISS4_r00013	1096	1087.03
20615	HSISS4_r00013	152	150.756
20629		410	406.645
20637	HSISS4_r00014	18	17.8527
20642	HSISS4_r00014	1111	1101.91
20645	HSISS4_r00014	5	4.95908
20646	HSISS4_r00014	109	108.108
20653	HSISS4_r00014	982	973.964
20654	HSISS4_r00014	1065	1056.28
20657	HSISS4_r00014	887	879.742
20661	HSISS4_r00014	630	624.845
20662	HSISS4_r00014	1237	1226.88
20663	HSISS4_r00014	400	396.727
20664	HSISS4_r00014	317	314.406
20683	HSISS4_r00014	1	0.991817
20693	HSISS4_r00014	837	830.151
20694	HSISS4_r00014	33	32.73
20702	HSISS4_r00014	219	217.208
20715		176	174.56
20716		136	134.887
20717		499	494.917
20719		1022	1013.64
20723		97	96.2062
20732	HSISS4_r00015	924	916.439
20747	HSISS4_r00015	1098	1089.01
20748	HSISS4_r00015	883	875.774
20754	HSISS4_r00015	867	859.905
20770	HSISS4_r00015	1858	1842.8
20784	HSISS4_r00015	33	32.73
20795	HSISS4_r00015	264	261.84
20798		375	371.931
20806		4	3.96727
20813		6	5.9509
20816		132	130.92
20820	HSISS4_r00016	995	986.858
20821	HSISS4_r00016	276	273.741
20826	HSISS4_r00016	179	177.535
20843	HSISS4_r00016	3138	3112.32
20847	HSISS4_r00016	1	0.991817
20848	HSISS4_r00016	3	2.97545
20854	HSISS4_r00016	238	236.052
20862	HSISS4_r00016	721	715.1
20863	HSISS4_r00016	3297	3270.02
20880	HSISS4_r00016	597	592.115
20897	HSISS4_r00016	700	694.272
20898	HSISS4_r00016	672	666.501
20902	HSISS4_r00016	1721	1706.92
20912		821	814.282
20915		10	9.91817
20916	HSISS4_r00017	320	317.381
20922	HSISS4_r00017	8	7.93453
20923	HSISS4_r00017	2673	2651.13
20924	HSISS4_r00017	2801	2778.08
20925	HSISS4_r00017	786	779.568
20939	HSISS4_r00017	1624	1610.71
20946	HSISS4_r00017	2326	2306.97
20971	HSISS4_r00017	1553	1540.29
20976	HSISS4_r00017	684	678.403
20977	HSISS4_r00017	11	10.91
20988		1675	1661.29
20998	HSISS4_r00018	103	102.157
20999	HSISS4_r00018	2942	2917.93
21004	HSISS4_r00018	97	96.2062
21005	HSISS4_r00018	77	76.3699
21019	HSISS4_r00018	2997	2972.48
21022	HSISS4_r00018	1397	1385.57
21053	HSISS4_r00018	1430	1418.3
21056	HSISS4_r00018	1364	1352.84
21057	HSISS4_r00018	733	727.002
21070		556	551.45
21074		6	5.9509
21084	HSISS4_r00019	78	77.3617
21126	HSISS4_r00019	5	4.95908
21130	HSISS4_r00019	25	24.7954
21131	HSISS4_r00019	1265	1254.65
21156		380	376.89
21157		129	127.944
21162		0	0
21163		15	14.8773
21173		1960	1943.96
21185	HSISS4_r00020	5	4.95908
21201	HSISS4_r00020	1793	1778.33
21205	HSISS4_r00020	2705	2682.86
21208	HSISS4_r00020	927	919.414
21230	HSISS4_r00020	1	0.991817
21234	HSISS4_r00020	1558	1545.25
21250		363	360.03
21259	HSISS4_r00021	771	764.691
21260	HSISS4_r00021	3	2.97545
21263	HSISS4_r00021	860	852.963
21269	HSISS4_r00021	7	6.94272
21270	HSISS4_r00021	895	887.676
21280	HSISS4_r00021	785	778.576
21284	HSISS4_r00021	906	898.586
21285	HSISS4_r00021	797	790.478
21292	HSISS4_r00021	1096	1087.03
21297	HSISS4_r00021	1780	1765.43
21298	HSISS4_r00021	1542	1529.38
21299	HSISS4_r00021	1403	1391.52
21300	HSISS4_r00021	1451	1439.13
21333	HSISS4_r00021	829	822.216
21352		100	99.1817
21353		111	110.092
21354		228	226.134
21355		176	174.56
21362		247	244.979
21371		841	834.118
21520	mreC	329	326.308
21556	mreC	947	939.251
21582	mreC	810	803.372
21634	mreC	704	698.239
21798	mreC	738	731.961
21965	mreC	1331	1320.11
21998	mreC	278	275.725
22137	mreC	441	437.391
22197	mreC	105	104.141
22265	mreD	987	978.923
22282	mreD	332	329.283
22303	mreD	410	406.645
22354	mreD	608	603.025
22440	mreD	313	310.439
22469	mreD	203	201.339
22510	mreD	753	746.838
22610	mreD	1035	1026.53
22628	mreD	197	195.388
22646	mreD	1739	1724.77
22687	mreD	804	797.421
22729	mreD	312	309.447
22789		265	262.831
22803		111	110.092
22810		259	256.881
22907	pcsB1	1230	1219.93
22983	pcsB1	787	780.56
23028	pcsB1	241	239.028
23358	pcsB1	220	218.2
23677	pcsB1	498	493.925
23711	pcsB1	768	761.715
23731	pcsB1	243	241.011
23767	pcsB1	435	431.44
23800	pcsB1	735	728.985
23812	pcsB1	543	538.557
23825	pcsB1	517	512.769
23845	pcsB1	836	829.159
23854	pcsB1	783	776.593
23875	pcsB1	513	508.802
23890	pcsB1	827	820.233
23908	pcsB1	595	590.131
23914	pcsB1	768	761.715
23929	pcsB1	446	442.35
23950	pcsB1	356	353.087
23983	pcsB1	768	761.715
23989	pcsB1	707	701.215
24004	pcsB1	506	501.859
24020	pcsB1	544	539.548
24028	pcsB1	195	193.404
24040	pcsB1	283	280.684
24141	pcsB1	347	344.16
24160	pcsB1	521	516.737
24167	pcsB1	364	361.021
24187	pcsB1	77	76.3699
24300	pcsB1	193	191.421
24316	pcsB1	35	34.7136
24357		88	87.2799
24358		487	483.015
24390		315	312.422
24406		790	783.535
24407		440	436.399
24419		72	71.4108
24425		1002	993.801
24497		3	2.97545
24505		3	2.97545
24522		17	16.8609
24525		161	159.683
24616	prsA1	3	2.97545
24724	prsA1	39	38.6809
24764	prsA1	6	5.9509
24848	prsA1	35	34.7136
24874	prsA1	0	0
24896	prsA1	31	30.7463
24964	prsA1	16	15.8691
24967	prsA1	30	29.7545
25001	prsA1	47	46.6154
25009	prsA1	21	20.8282
25025	prsA1	1	0.991817
25088	prsA1	6	5.9509
25093	prsA1	64	63.4763
25142	prsA1	6	5.9509
25323	prsA1	21	20.8282
25336	prsA1	51	50.5827
25337	prsA1	73	72.4026
25352	prsA1	24	23.8036
25418	prsA1	4	3.96727
25505	prsA1	27	26.7791
25514	prsA1	245	242.995
25527		78	77.3617
25531		2	1.98363
25552		19	18.8445
25564		486	482.023
25580		309	306.471
25592		320	317.381
25701	araT	348	345.152
25720	araT	164	162.658
25750	araT	919	911.48
25765	araT	678	672.452
25809	araT	43	42.6481
25840	araT	653	647.656
25900	araT	403	399.702
25940	araT	385	381.849
25941	araT	452	448.301
25972	araT	257	254.897
25993	araT	532	527.647
25999	araT	298	295.561
26003	araT	306	303.496
26008	araT	105	104.141
26020	araT	213	211.257
26089	araT	104	103.149
26154	araT	158	156.707
26155	araT	529	524.671
26163	araT	448	444.334
26164	araT	813	806.347
26277	araT	180	178.527
26305	araT	297	294.57
26383	araT	371	367.964
26418	araT	250	247.954
26471	araT	134	132.903
26495	araT	186	184.478
26496	araT	377	373.915
26500	araT	198	196.38
26578	araT	329	326.308
26611	araT	0	0
26633	araT	384	380.858
26682	araT	342	339.201
26683	araT	241	239.028
26824	recO	85	84.3044
26874	recO	199	197.372
26945	recO	438	434.416
26952	recO	988	979.915
27013	recO	262	259.856
27024	recO	408	404.661
27217	recO	614	608.976
27259	recO	789	782.544
27271	recO	209	207.29
27275	recO	169	167.617
27314	recO	721	715.1
27356	recO	676	670.468
27365	recO	395	391.768
27466	recO	371	367.964
27557		464	460.203
27567		362	359.038
27581		346	343.169
27582		490	485.99
27583		694	688.321
27650		698	692.288
27651		928	920.406
27712		713	707.165
27718		887	879.742
27726		581	576.246
27727		361	358.046
27822	plsX	518	513.761
27848	plsX	195	193.404
27881	plsX	514	509.794
27913	plsX	802	795.437
27981	plsX	421	417.555
27991	plsX	901	893.627
28060	plsX	511	506.818
28087	plsX	355	352.095
28088	plsX	284	281.676
28140	plsX	775	768.658
28161	plsX	431	427.473
28179	plsX	22	21.82
28180	plsX	553	548.475
28285	plsX	899	891.643
28289	plsX	1233	1222.91
28290	plsX	474	470.121
28304	plsX	495	490.949
28377	plsX	195	193.404
28459	plsX	1032	1023.56
28513	plsX	355	352.095
28514	plsX	355	352.095
28561	plsX	747	740.887
28565	plsX	199	197.372
28580	plsX	914	906.521
28650	plsX	1597	1583.93
28651	plsX	687	681.378
28756	plsX	138	136.871
28764	acpP1	214	212.249
28860	acpP1	290	287.627
28869	acpP1	358	355.07
28953	acpP1	214	212.249
28969	acpP1	513	508.802
29041		216	214.232
29048		344	341.185
29070		523	518.72
29130		286	283.66
29133		170	168.609
29185		426	422.514
29192		548	543.516
29199		750	743.863
29204		1074	1065.21
29232		312	309.447
29286	purC	349	346.144
29296	purC	593	588.147
29374	purC	872	864.864
29382	purC	501	496.9
29514	purC	1084	1075.13
29546	purC	718	712.125
29630	purC	247	244.979
29671	purC	782	775.601
29672	purC	461	457.228
29712	purC	307	304.488
29870	purC	437	433.424
29881	purC	479	475.08
29884	purC	1461	1449.04
29905	purC	1207	1197.12
29926	purC	572	567.319
29974		434	430.449
29996		24	23.8036
30010		501	496.9
30021		447	443.342
30329	purL	1554	1541.28
30343	purL	1267	1256.63
30475	purL	650	644.681
30484	purL	1005	996.776
30485	purL	675	669.476
30555	purL	781	774.609
30560	purL	734	727.994
30630	purL	1535	1522.44
30646	purL	285	282.668
30689	purL	892	884.701
30733	purL	719	713.116
30739	purL	668	662.534
30834	purL	617	611.951
30866	purL	859	851.971
30873	purL	570	565.336
31004	purL	527	522.687
31039	purL	1879	1863.62
31042	purL	604	599.057
31043	purL	84	83.3126
31058	purL	382	378.874
31092	purL	1008	999.751
31102	purL	619	613.935
31103	purL	1649	1635.51
31129	purL	419	415.571
31134	purL	352	349.12
31169	purL	2	1.98363
31199	purL	880	872.799
31252	purL	1316	1305.23
31272	purL	1602	1588.89
31291	purL	937	929.332
31294	purL	218	216.216
31295	purL	313	310.439
31329	purL	597	592.115
31346	purL	503	498.884
31363	purL	534	529.63
31373	purL	166	164.642
31509	purL	813	806.347
31540	purL	1281	1270.52
31655	purL	857	849.987
31666	purL	243	241.011
31692	purL	279	276.717
31733	purL	595	590.131
31749	purL	297	294.57
31814	purL	1181	1171.34
31845	purL	1117	1107.86
31870	purL	259	256.881
31934	purL	734	727.994
31962	purL	1426	1414.33
31963	purL	502	497.892
31996	purL	217	215.224
32002	purL	381	377.882
32007	purL	703	697.247
32028	purL	342	339.201
32068	purL	2229	2210.76
32069	purL	1358	1346.89
32086	purL	1259	1248.7
32096	purL	591	586.164
32123	purL	1195	1185.22
32128	purL	1065	1056.28
32176	purL	1127	1117.78
32177	purL	623	617.902
32198	purL	896	888.668
32235	purL	213	211.257
32336	purL	3152	3126.21
32387	purL	1262	1251.67
32421	purL	1158	1148.52
32441	purL	212	210.265
32444	purL	1166	1156.46
32448	purL	811	804.363
32482	purL	300	297.545
32491	purL	429	425.489
32498	purL	184	182.494
32536	purL	370	366.972
32537	purL	1459	1447.06
32608	purL	270	267.791
32659	purL	1131	1121.74
32673	purL	782	775.601
32674	purL	968	960.079
32703	purL	515	510.786
32712	purL	1693	1679.15
32713	purL	622	616.91
32733	purL	857	849.987
32771	purL	427	423.506
32793	purL	677	671.46
32871	purL	1722	1707.91
32875	purL	486	482.023
32899	purL	1113	1103.89
32900	purL	1082	1073.15
32939	purL	1363	1351.85
32990	purL	552	547.483
33004	purL	487	483.015
33005	purL	671	665.509
33013	purL	500	495.908
33014	purL	1390	1378.63
33048	purL	1024	1015.62
33083	purL	1360	1348.87
33129	purL	114	113.067
33189	purL	738	731.961
33197	purL	307	304.488
33310	purL	878	870.815
33338	purL	1062	1053.31
33369	purL	416	412.596
33374	purL	939	931.316
33378	purL	759	752.789
33379	purL	1226	1215.97
33396	purL	1415	1403.42
33400	purL	1196	1186.21
33435	purL	1363	1351.85
33449	purL	391	387.8
33459	purL	1114	1104.88
33481	purL	596	591.123
33486	purL	1349	1337.96
33490	purL	389	385.817
33491	purL	769	762.707
33570	purL	1166	1156.46
33571	purL	906	898.586
33596	purL	488	484.007
33620	purL	820	813.29
33658	purL	611	606
33718	purL	135	133.895
33728	purL	897	889.66
33742	purL	1404	1392.51
33748	purL	437	433.424
33790		1101	1091.99
33795		456	452.268
33836		656	650.632
33861		764	757.748
33869		108	107.116
33889		248	245.971
33902		308	305.48
34001	purF	684	678.403
34002	purF	466	462.187
34012	purF	1463	1451.03
34043	purF	1134	1124.72
34049	purF	659	653.607
34143	purF	1098	1089.01
34147	purF	540	535.581
34233	purF	576	571.287
34273	purF	447	443.342
34274	purF	518	513.761
34369	purF	2586	2564.84
34370	purF	1130	1120.75
34388	purF	725	719.067
34394	purF	1095	1086.04
34395	purF	504	499.876
34399	purF	1993	1976.69
34423	purF	491	486.982
34454	purF	2061	2044.13
34457	purF	1805	1790.23
34486	purF	436	432.432
34494	purF	1483	1470.86
34505	purF	1130	1120.75
34509	purF	1166	1156.46
34510	purF	922	914.455
34511	purF	1463	1451.03
34531	purF	588	583.188
34561	purF	952	944.21
34567	purF	389	385.817
34608	purF	1407	1395.49
34669	purF	496	491.941
34670	purF	50	49.5908
34708	purF	858	850.979
34709	purF	277	274.733
34713	purF	746	739.895
34727	purF	867	859.905
34742	purF	215	213.241
34818	purF	949	941.234
34840	purF	807	800.396
34869	purF	319	316.39
34895	purF	1007	998.76
34912	purF	897	889.66
34919	purF	798	791.47
34923	purF	1426	1414.33
34969	purF	534	529.63
35042	purF	243	241.011
35102	purF	604	599.057
35103	purF	348	345.152
35107	purF	680	674.435
35108	purF	318	315.398
35113	purF	621	615.918
35117	purF	671	665.509
35118	purF	709	703.198
35167	purF	1297	1286.39
35271	purF	1572	1559.14
35282	purF	1398	1386.56
35313	purF	1406	1394.49
35319	purF	1136	1126.7
35361		198	196.38
35435		290	287.627
35449		311	308.455
35450		720	714.108
35451		557	552.442
35486		323	320.357
35487		314	311.43
35494		201	199.355
35509		13	12.8936
35538		765	758.74
35736	purM	599	594.098
35761	purM	411	407.637
35893	purM	871	863.872
35894	purM	579	574.262
35895	purM	821	814.282
35904	purM	40	39.6727
35935	purM	796	789.486
35996	purM	757	750.805
35997	purM	607	602.033
36025	purM	905	897.594
36156	purM	614	608.976
36220	purM	925	917.431
36262	purM	1084	1075.13
36292	purM	289	286.635
36326	purM	1163	1153.48
36327	purM	1408	1396.48
36361	purM	791	784.527
36411	purM	350	347.136
36412	purM	1365	1353.83
36421	purM	307	304.488
36434	purM	815	808.331
36435	purM	478	474.088
36517	purM	1718	1703.94
36556	purM	476	472.105
36640	purN	1075	1066.2
36662	purN	499	494.917
36684	purN	407	403.669
36710	purN	942	934.291
36718	purN	665	659.558
36736	purN	847	840.069
36758	purN	856	848.995
36763	purN	1086	1077.11
36833	purN	8	7.93453
36878	purN	933	925.365
36879	purN	813	806.347
36883	purN	1315	1304.24
36920	purN	307	304.488
36923	purN	223	221.175
36924	purN	851	844.036
36936	purN	96	95.2144
36945	purN	978	969.997
37033	purN	801	794.445
37055	purN	265	262.831
37062	purN	1299	1288.37
37067	purN	67	66.4517
37081	purN	1081	1072.15
37082	purN	984	975.948
37106	purN	509	504.835
37131	purN	449	445.326
37175		188	186.462
37176		173	171.584
37188		332	329.283
37300	purH	272	269.774
37301	purH	472	468.138
37357	purH	420	416.563
37358	purH	409	405.653
37387	purH	1640	1626.58
37409	purH	539	534.589
37410	purH	1227	1216.96
37442	purH	713	707.165
37445	purH	1286	1275.48
37446	purH	1744	1729.73
37454	purH	1038	1029.51
37466	purH	867	859.905
37481	purH	514	509.794
37490	purH	847	840.069
37493	purH	405	401.686
37532	purH	873	865.856
37547	purH	1449	1437.14
37553	purH	1043	1034.46
37554	purH	931	923.382
37567	purH	2600	2578.72
37571	purH	674	668.485
37578	purH	1129	1119.76
37626	purH	1625	1611.7
37655	purH	351	348.128
37682	purH	658	652.615
37683	purH	954	946.193
37748	purH	629	623.853
37772	purH	609	604.016
37839	purH	465	461.195
37858	purH	558	553.434
37865	purH	571	566.327
37875	purH	1696	1682.12
37895	purH	727	721.051
37896	purH	1067	1058.27
37919	purH	982	973.964
37932	purH	264	261.84
37997	purH	1329	1318.12
38011	purH	1227	1216.96
38018	purH	414	410.612
38027	purH	1593	1579.96
38042	purH	1592	1578.97
38046	purH	1556	1543.27
38075	purH	1132	1122.74
38076	purH	1264	1253.66
38138	purH	153	151.748
38139	purH	259	256.881
38168	purH	855	848.003
38174	purH	1429	1417.31
38219	purH	1000	991.817
38238	purH	748	741.879
38297	purH	1062	1053.31
38307	purH	523	518.72
38369	purH	1192	1182.25
38381	purH	1178	1168.36
38403	purH	627	621.869
38432	purH	1627	1613.69
38436	purH	1538	1525.41
38522	purH	799	792.462
38543	purH	244	242.003
38544	purH	1603	1589.88
38558	purH	288	285.643
38573	purH	1083	1074.14
38588	purH	251	248.946
38600	purH	1539	1526.41
38632	purH	756	749.814
38639	purH	570	565.336
38640	purH	1174	1164.39
38668	purH	222	220.183
38693	purH	1022	1013.64
38697	purH	1771	1756.51
38717	purH	499	494.917
38775		266	263.823
38776		394	390.776
38795		398	394.743
38803		383	379.866
38836		214	212.249
38892	HSISS4_00028	925	917.431
38958	HSISS4_00028	597	592.115
39033	HSISS4_00028	61	60.5008
39087	HSISS4_00028	203	201.339
39171	HSISS4_00028	216	214.232
39177	HSISS4_00028	446	442.35
39269	HSISS4_00028	89	88.2717
39282	HSISS4_00028	388	384.825
39438	HSISS4_00028	640	634.763
39519	HSISS4_00028	293	290.602
39520	HSISS4_00028	1138	1128.69
39546	HSISS4_00028	335	332.259
39630	HSISS4_00028	794	787.503
39640	HSISS4_00028	630	624.845
39846	HSISS4_00028	387	383.833
39987	HSISS4_00028	863	855.938
40083	HSISS4_00028	507	502.851
40113	HSISS4_00028	1305	1294.32
40165	HSISS4_00028	960	952.144
40184	HSISS4_00028	751	744.854
40313	HSISS4_00028	169	167.617
40480	HSISS4_00028	284	281.676
40635	HSISS4_00028	159	157.699
40645	HSISS4_00028	369	365.98
40727		251	248.946
40728		820	813.29
40738		328	325.316
40739		1205	1195.14
40760		54	53.5581
40775		774	767.666
40776		1003	994.792
40809		472	468.138
40813		421	417.555
40818	cbpD1	340	337.218
40819	cbpD1	280	277.709
40848	cbpD1	1506	1493.68
40854	cbpD1	1197	1187.2
40868	cbpD1	831	824.2
40871	cbpD1	1023	1014.63
40872	cbpD1	1031	1022.56
40879	cbpD1	841	834.118
40901	cbpD1	837	830.151
40912	cbpD1	585	580.213
40922	cbpD1	672	666.501
40929	cbpD1	2141	2123.48
40935	cbpD1	1057	1048.35
40946	cbpD1	598	593.106
40975	cbpD1	710	704.19
40976	cbpD1	1563	1550.21
40982	cbpD1	530	525.663
41002	cbpD1	1308	1297.3
41006	cbpD1	1356	1344.9
41028	cbpD1	1866	1850.73
41038	cbpD1	383	379.866
41064	cbpD1	991	982.891
41068	cbpD1	2122	2104.64
41082	cbpD1	619	613.935
41117	cbpD1	971	963.054
41138	cbpD1	802	795.437
41145	cbpD1	548	543.516
41157	cbpD1	1165	1155.47
41210	cbpD1	482	478.056
41326	cbpD1	1387	1375.65
41341	cbpD1	703	697.247
41345	cbpD1	684	678.403
41361	cbpD1	231	229.11
41371	cbpD1	405	401.686
41398	cbpD1	1223	1212.99
41417	cbpD1	401	397.719
41434	cbpD1	369	365.98
41452	cbpD1	2142	2124.47
41461	cbpD1	1405	1393.5
41485	cbpD1	417	413.588
41492	cbpD1	848	841.061
41524	cbpD1	1134	1124.72
41528	cbpD1	202	200.347
41544	cbpD1	658	652.615
41603	cbpD1	1626	1612.69
41668		719	713.116
41683		653	647.656
41686		252	249.938
41689		573	568.311
41693		777	770.642
41739		584	579.221
41742		601	596.082
41743		251	248.946
41769		989	980.907
41772		617	611.951
41775		414	410.612
41781		1295	1284.4
41805		422	418.547
41806		491	486.982
41818		417	413.588
41829		401	397.719
41841		910	902.553
41858		435	431.44
41859		208	206.298
41867		150	148.773
41897		902	894.619
41898		552	547.483
41905		293	290.602
41921		843	836.102
41929		171	169.601
41950		203	201.339
41951		57	56.5336
41952		658	652.615
41959		548	543.516
42030	purD	362	359.038
42077	purD	345	342.177
42132	purD	591	586.164
42183	purD	862	854.946
42194	purD	128	126.953
42204	purD	327	324.324
42205	purD	58	57.5254
42260	purD	655	649.64
42264	purD	45	44.6318
42332	purD	535	530.622
42342	purD	351	348.128
42372	purD	14	13.8854
42378	purD	626	620.877
42401	purD	563	558.393
42429	purD	622	616.91
42430	purD	820	813.29
42471	purD	1473	1460.95
42547	purD	1202	1192.16
42576	purD	1707	1693.03
42608	purD	11	10.91
42622	purD	0	0
42633	purD	208	206.298
42653	purD	115	114.059
42675	purD	1205	1195.14
42683	purD	1539	1526.41
42689	purD	465	461.195
42698	purD	1457	1445.08
42729	purD	943	935.283
42740	purD	226	224.151
42773	purD	1272	1261.59
42778	purD	995	986.858
42787	purD	966	958.095
42821	purD	635	629.804
42856	purD	836	829.159
42857	purD	635	629.804
42878	purD	1217	1207.04
42935	purD	1573	1560.13
42984	purD	884	876.766
42997	purD	888	880.733
42998	purD	592	587.156
43028	purD	530	525.663
43032	purD	1136	1126.7
43096	purD	671	665.509
43099	purD	1411	1399.45
43146	purD	831	824.2
43159	purD	1184	1174.31
43189	purD	722	716.092
43204	purD	706	700.223
43226		748	741.879
43254		1117	1107.86
43281		418	414.579
43302		390	386.809
43303		1086	1077.11
43304		636	630.796
43311		978	969.997
43322		449	445.326
43335		1773	1758.49
43351		116	115.051
43354		1479	1466.9
43370		622	616.91
43380		1299	1288.37
43389		578	573.27
43396		309	306.471
43405		1804	1789.24
43406		851	844.036
43409		1055	1046.37
43410		668	662.534
43418		58	57.5254
43466	purE	294	291.594
43476	purE	1617	1603.77
43509	purE	1066	1057.28
43521	purE	873	865.856
43531	purE	1012	1003.72
43572	purE	1687	1673.2
43575	purE	563	558.393
43576	purE	707	701.215
43579	purE	457	453.26
43586	purE	394	390.776
43591	purE	787	780.56
43608	purE	1123	1113.81
43624	purE	790	783.535
43665	purE	358	355.07
43666	purE	730	724.026
43673	purE	836	829.159
43698	purE	706	700.223
43699	purE	973	965.038
43703	purE	1209	1199.11
43718	purE	369	365.98
43734	purE	1630	1616.66
43735	purE	945	937.267
43775	purE	1197	1187.2
43787	purE	67	66.4517
43833	purE	755	748.822
43834	purE	523	518.72
43842	purE	1181	1171.34
43843	purE	1177	1167.37
43846	purE	1031	1022.56
43852	purE	456	452.268
43872	purE	1598	1584.92
43951	purK	964	956.111
43973	purK	1320	1309.2
44015	purK	808	801.388
44029	purK	1592	1578.97
44030	purK	842	835.11
44037	purK	892	884.701
44052	purK	1258	1247.71
44085	purK	693	687.329
44086	purK	513	508.802
44104	purK	1007	998.76
44105	purK	1008	999.751
44123	purK	1053	1044.38
44202	purK	741	734.936
44216	purK	1623	1609.72
44237	purK	1638	1624.6
44258	purK	511	506.818
44289	purK	805	798.413
44312	purK	561	556.409
44333	purK	563	558.393
44407	purK	882	874.782
44446	purK	947	939.251
44480	purK	208	206.298
44531	purK	845	838.085
44532	purK	564	559.385
44549	purK	752	745.846
44552	purK	319	316.39
44564	purK	354	351.103
44583	purK	461	457.228
44641	purK	344	341.185
44654	purK	245	242.995
44665	purK	334	331.267
44666	purK	471	467.146
44719	purK	706	700.223
44720	purK	797	790.478
44721	purK	26	25.7872
44726	purK	1403	1391.52
44727	purK	506	501.859
44741	purK	577	572.278
44789	purK	796	789.486
44808	purK	1232	1221.92
44814	purK	1349	1337.96
44822	purK	748	741.879
44825	purK	779	772.625
44828	purK	833	826.183
44835	purK	1311	1300.27
44855	purK	1422	1410.36
44861	purK	1584	1571.04
44901	purK	125	123.977
44908	purK	31	30.7463
44909	purK	454	450.285
44915	purK	280	277.709
44948	purK	712	706.174
44985	purK	469	465.162
45007		278	275.725
45017		264	261.84
45202	HSISS4_00033	413	409.62
45205	HSISS4_00033	385	381.849
45388	HSISS4_00033	491	486.982
45908	HSISS4_00033	73	72.4026
45929	HSISS4_00033	13	12.8936
45940		124	122.985
45965		394	390.776
46016		204	202.331
46066		328	325.316
46138		648	642.697
46139		279	276.717
46140		247	244.979
46169		58	57.5254
46170		183	181.502
46173		604	599.057
46178		400	396.727
46186		853	846.02
46198		537	532.606
46205		220	218.2
46206		297	294.57
46285	HSISS4_00034	266	263.823
46312	HSISS4_00034	85	84.3044
46313	HSISS4_00034	229	227.126
46349	HSISS4_00034	38	37.689
46387	HSISS4_00034	40	39.6727
46550	HSISS4_00034	191	189.437
46579	HSISS4_00034	128	126.953
46618	HSISS4_00034	175	173.568
46635	HSISS4_00034	107	106.124
46636	HSISS4_00034	367	363.997
46712	HSISS4_00034	38	37.689
46758	HSISS4_00034	2	1.98363
46858	HSISS4_00034	294	291.594
47032	HSISS4_00034	286	283.66
47044	HSISS4_00034	110	109.1
47119	HSISS4_00034	270	267.791
47125	HSISS4_00034	199	197.372
47176	HSISS4_00034	162	160.674
47211	HSISS4_00034	200	198.363
47277	HSISS4_00034	142	140.838
47419	HSISS4_00034	39	38.6809
47641	HSISS4_00034	134	132.903
47642	HSISS4_00034	331	328.291
47756	HSISS4_00034	51	50.5827
47757	HSISS4_00034	119	118.026
47875	HSISS4_00034	39	38.6809
47966	HSISS4_00034	45	44.6318
47988		771	764.691
48060	purB1	553	548.475
48061	purB1	310	307.463
48099	purB1	269	266.799
48128	purB1	254	251.921
48160	purB1	144	142.822
48210	purB1	230	228.118
48254	purB1	233	231.093
48341	purB1	77	76.3699
48351	purB1	326	323.332
48378	purB1	281	278.701
48387	purB1	516	511.778
48399	purB1	415	411.604
48478	purB1	73	72.4026
48602	purB1	735	728.985
48609	purB1	104	103.149
48610	purB1	222	220.183
48613	purB1	576	571.287
48651	purB1	162	160.674
48678	purB1	559	554.426
48682	purB1	412	408.629
48690	purB1	255	252.913
48759	purB1	212	210.265
48806	purB1	221	219.192
48835	purB1	203	201.339
48849	purB1	257	254.897
48850	purB1	646	640.714
48891	purB1	335	332.259
48926	purB1	150	148.773
48927	purB1	293	290.602
48979	purB1	247	244.979
49014	purB1	433	429.457
49050	purB1	160	158.691
49051	purB1	205	203.322
49065	purB1	158	156.707
49101	purB1	272	269.774
49109	purB1	44	43.6399
49158	purB1	486	482.023
49168	purB1	95	94.2226
49178	purB1	211	209.273
49179	purB1	149	147.781
49194	purB1	336	333.25
49210	purB1	14	13.8854
49228	purB1	237	235.061
49245	purB1	917	909.496
49250	purB1	614	608.976
49251	purB1	344	341.185
49278	purB1	140	138.854
49279	purB1	201	199.355
49320		630	624.845
49321		319	316.39
49342		428	424.498
49370		551	546.491
49412		685	679.395
49416		1048	1039.42
49422		288	285.643
49438		865	857.922
49458		930	922.39
49470		1245	1234.81
49499		348	345.152
49510		393	389.784
49519		998	989.833
49541		842	835.11
49543		705	699.231
49554		180	178.527
49567		476	472.105
49576		285	282.668
49577		427	423.506
49578		927	919.414
49604		621	615.918
49614		519	514.753
49700		844	837.093
49707		1073	1064.22
49711		583	578.229
49753		160	158.691
49772		588	583.188
49773		431	427.473
49774		1000	991.817
49784		814	807.339
49824		104	103.149
49852		134	132.903
49853		389	385.817
49854		254	251.921
49858		395	391.768
49860		314	311.43
49869		1165	1155.47
49872		1171	1161.42
49878		494	489.958
49887		1078	1069.18
49891		1745	1730.72
49892		2146	2128.44
49908		385	381.849
49921		675	669.476
49928		232	230.102
49940		1013	1004.71
49950		1236	1225.89
[truncated: 76,426 more rows]

## Sheet: S1E_scores_genes(mock_vs_Ci)
id	Negative Rank	Score	FDR
HSISS4_r00031	409	-4.3663	0.016898
acpP	350	-4.2166	0.000563
nrdH	388	-4.2162	0.012155
secG	344	-4.1513	0.000536
ftsL	276	-4.1237	1.6e-05
HSISS4_00488	284	-4.0754	1.6e-05
mraW	70	-4.0637	1.6e-05
HSISS4_00007	355	-4.0415	0.000927
HSISS4_r00059	321	-4.032	4.6e-05
pfkA	82	-3.9878	1.6e-05
murG	89	-3.9806	1.6e-05
HSISS4_r00073	341	-3.9492	0.000222
divIB	229	-3.9449	1.6e-05
pbp2X	8	-3.9265	1.6e-05
ssbB	233	-3.9253	1.6e-05
argS	9	-3.9231	1.6e-05
rpsD	166	-3.9208	1.6e-05
tmk	200	-3.907	1.6e-05
lysS	17	-3.9023	1.6e-05
aspC1	72	-3.901	1.6e-05
aspS	12	-3.8987	1.6e-05
murB	111	-3.8939	1.6e-05
murD	68	-3.8911	1.6e-05
secE	399	-3.8899	0.02386
cdsA	98	-3.8889	1.6e-05
rpsE	256	-3.8839	1.6e-05
rpsK	288	-3.8786	1.6e-05
HSISS4_00690	325	-3.8748	1.6e-05
rpmG1	313	-3.8647	1.6e-05
dnaB	55	-3.8592	1.6e-05
gltX	36	-3.856	1.6e-05
rplP	236	-3.8537	1.6e-05
divIC	317	-3.8533	7.7e-05
glr	62	-3.8489	1.6e-05
rpsS	316	-3.837	1.6e-05
divIVA	212	-3.833	1.6e-05
murF	42	-3.8319	1.6e-05
tuf	60	-3.8276	1.6e-05
prsA1	170	-3.8243	1.6e-05
ftsZ	90	-3.8223	1.6e-05
ftsW	74	-3.8105	1.6e-05
rpsF	332	-3.8082	0.000135
HSISS4_00688	259	-3.8047	1.6e-05
rplA	210	-3.8026	1.6e-05
eep	29	-3.7947	1.6e-05
uppS	107	-3.7908	1.6e-05
rplE	222	-3.774	1.6e-05
rpsJ	253	-3.7734	1.6e-05
proS	25	-3.772	1.6e-05
rplK	264	-3.769	1.6e-05
phaB	173	-3.768	1.6e-05
rpsO	263	-3.7663	1.6e-05
asnC	45	-3.7557	1.6e-05
hisS2	64	-3.7551	1.6e-05
rpmC	396	-3.7501	0.026365
rplW	415	-3.7491	0.058662
HSISS4_00271	408	-3.7487	0.047552
HSISS4_00509	124	-3.7426	1.6e-05
thrC	53	-3.7406	1.6e-05
HSISS4_00185	308	-3.7335	1.6e-05
rpsQ	269	-3.7117	1.6e-05
rplN	298	-3.71	1.6e-05
gatB	15	-3.705	1.6e-05
HSISS4_00535	257	-3.7012	1.6e-05
accB	148	-3.7007	1.6e-05
rplC	146	-3.687	1.6e-05
leuS	6	-3.6835	1.6e-05
pgsA	343	-3.6746	0.000818
HSISS4_r00070	382	-3.6741	0.006295
rplM	285	-3.6706	1.6e-05
gmk	168	-3.6699	1.6e-05
rplB	100	-3.6681	1.6e-05
fus	14	-3.6616	1.6e-05
rpsP	261	-3.6578	1.6e-05
HSISS4_01049	302	-3.6506	1.6e-05
gatA	23	-3.6256	1.6e-05
secA2	10	-3.6139	1.6e-05
HSISS4_00841	144	-3.61	1.6e-05
rpsL	177	-3.6015	1.6e-05
atpH	248	-3.5868	1.6e-05
rpmE2	249	-3.5852	1.6e-05
HSISS4_00396	260	-3.5836	1.6e-05
ileS	18	-3.5823	1.6e-05
rpsN	307	-3.5746	1.6e-05
cysS	51	-3.5697	1.6e-05
dnaG	30	-3.5586	1.6e-05
HSISS4_r00074	368	-3.5575	0.002557
ftsA	95	-3.556	1.6e-05
HSISS4_00189	94	-3.536	1.6e-05
tyrS	66	-3.5334	1.6e-05
gpsA	114	-3.527	1.6e-05
HSISS4_00373	286	-3.521	1.6e-05
gatC	215	-3.5198	1.6e-05
fabD	123	-3.5178	1.6e-05
infA	358	-3.5154	0.001095
rplX	287	-3.5117	1.6e-05
dapB	180	-3.5066	1.6e-05
dnaA	43	-3.4927	1.6e-05
atpC	191	-3.4908	1.6e-05
metA	127	-3.4841	1.6e-05
HSISS4_00277	31	-3.4753	1.6e-05
nrdR	218	-3.4601	1.6e-05
rplJ	338	-3.4597	0.000423
mraY	92	-3.4589	1.6e-05
rpsC	213	-3.4481	1.6e-05
rplD	224	-3.446	1.6e-05
HSISS4_00336	226	-3.446	1.6e-05
rgpC	202	-3.4423	1.6e-05
HSISS4_00691	209	-3.4383	1.6e-05
rpsI	267	-3.4316	1.6e-05
HSISS4_00808	149	-3.4295	1.6e-05
prsA2	86	-3.429	1.6e-05
rpsB	204	-3.4263	1.6e-05
gyrB	21	-3.4235	1.6e-05
rpsM	291	-3.4197	1.6e-05
thrS	19	-3.4195	1.6e-05
pnpA	16	-3.4053	1.6e-05
murM	57	-3.4043	1.6e-05
fabF	69	-3.3973	1.6e-05
HSISS4_r00071	329	-3.3967	0.000135
HSISS4_00510	217	-3.3961	1.6e-05
rplF	271	-3.3946	1.6e-05
dnaH	221	-3.3934	1.6e-05
valS	7	-3.379	1.6e-05
pyk	141	-3.3784	1.6e-05
secY2	133	-3.3663	1.6e-05
accC	35	-3.3649	1.6e-05
atpF	294	-3.3535	1.6e-05
HSISS4_01468	73	-3.3496	1.6e-05
HSISS4_00065	117	-3.3478	1.6e-05
hom	137	-3.3266	1.6e-05
ftsY	50	-3.3241	1.6e-05
nifS3	20	-3.3221	1.6e-05
rpoA	101	-3.3192	1.6e-05
rplV	334	-3.3187	0.000107
gapA1	186	-3.3147	1.6e-05
HSISS4_00202	274	-3.3109	1.6e-05
rplR	330	-3.3101	0.000251
holB	71	-3.3076	1.6e-05
parC	24	-3.3065	1.6e-05
metG	28	-3.3022	1.6e-05
eno	110	-3.3016	1.6e-05
HSISS4_00689	211	-3.2925	1.6e-05
HSISS4_00516	174	-3.2899	1.6e-05
fabK	109	-3.2792	1.6e-05
rpoC	3	-3.2745	1.6e-05
HSISS4_01517	126	-3.2478	1.6e-05
alaS	26	-3.2354	1.6e-05
rgpD	162	-3.2208	1.6e-05
lysC	41	-3.2137	1.6e-05
rpsG	279	-3.1975	1.6e-05
rpmJ	371	-3.1891	0.003169
mvaK1	97	-3.1837	1.6e-05
pheS	145	-3.1601	1.6e-05
atpE	277	-3.1457	1.6e-05
murC	102	-3.1429	1.6e-05
cysE1	93	-3.1322	1.6e-05
thrB	77	-3.1276	1.6e-05
HSISS4_00395	198	-3.1271	1.6e-05
fabG	311	-3.1214	4.6e-05
HSISS4_00713	38	-3.112	1.6e-05
rpmD	419	-3.1096	0.096816
HSISS4_00337	182	-3.1053	1.6e-05
HSISS4_00394	125	-3.101	1.6e-05
gapN	121	-3.093	1.6e-05
thyA	122	-3.0904	1.6e-05
HSISS4_00067	422	-3.0896	0.077961
HSISS4_r00068	2	-3.0879	1.6e-05
rpoB	5	-3.0837	1.6e-05
rpoD	99	-3.0815	1.6e-05
papL	106	-3.0806	1.6e-05
hflX	85	-3.0719	1.6e-05
dnaI	87	-3.0634	1.6e-05
aroG1	134	-3.0597	1.6e-05
aroG2	76	-3.0548	1.6e-05
fabZ	243	-3.0543	1.6e-05
rplT	361	-3.0536	0.00128
rpsA	235	-3.0527	1.6e-05
infC	301	-3.044	1.6e-05
rpsR	392	-3.0374	0.021225
glyS	52	-3.0324	1.6e-05
HSISS4_01420	118	-3.0284	1.6e-05
pheT	33	-3.0248	1.6e-05
HSISS4_01083	192	-3.0158	1.6e-05
guaA2	32	-3.0156	1.6e-05
apt	230	-3.0154	1.6e-05
rgpB	153	-3.014	1.6e-05
glyQ	108	-3.009	1.6e-05
adk	184	-3.0069	1.6e-05
tsf	220	-2.9996	1.6e-05
HSISS4_01878	46	-2.9846	1.6e-05
HSISS4_01146	227	-2.9818	1.6e-05
rplO	290	-2.9617	1.6e-05
trpS	190	-2.9377	1.6e-05
parE	39	-2.9367	1.6e-05
rplU	391	-2.9337	0.018855
HSISS4_r00067	327	-2.9287	1.6e-05
rpmH	374	-2.9065	0.004114
atpG	143	-2.9037	1.6e-05
murN	161	-2.8916	1.6e-05
HSISS4_00494	185	-2.8812	1.6e-05
dnaX	47	-2.8711	1.6e-05
rplI	272	-2.8695	1.6e-05
ptsH	336	-2.8609	0.000194
engA	48	-2.8598	1.6e-05
rbgA	115	-2.8581	1.6e-05
HSISS4_r00066	1	-2.8573	1.6e-05
rnpA	461	-2.8397	0.464662
recU	183	-2.8241	1.6e-05
rpmI	349	-2.8216	0.000844
ppnK	67	-2.817	1.6e-05
tdk	245	-2.8105	1.6e-05
rpsH	309	-2.8053	4.6e-05
dnaD	179	-2.7942	1.6e-05
pgi	130	-2.7852	1.6e-05
HSISS4_00270	390	-2.7802	0.018672
ldh	150	-2.7433	1.6e-05
dnaE	4	-2.7398	1.6e-05
murE	78	-2.7377	1.6e-05
infB	11	-2.7252	1.6e-05
serS	96	-2.721	1.6e-05
priA	13	-2.7093	1.6e-05
rplS	319	-2.7058	4.6e-05
acpS	299	-2.7025	1.6e-05
rheB	44	-2.6974	1.6e-05
HSISS4_r00076	273	-2.6426	1.6e-05
prfA	128	-2.6403	1.6e-05
HSISS4_01356	262	-2.6387	1.6e-05
atpD	37	-2.6196	1.6e-05
fabH	139	-2.6193	1.6e-05
HSISS4_00761	189	-2.6178	1.6e-05
rplQ	305	-2.6169	4.6e-05
HSISS4_r00019	359	-2.6128	0.001121
HSISS4_r00072	404	-2.6083	0.037839
HSISS4_r00065	164	-2.6038	1.6e-05
guaB	151	-2.5937	1.6e-05
asd	116	-2.5616	1.6e-05
rnr	27	-2.5195	1.6e-05
HSISS4_01370	142	-2.5123	1.6e-05
accD	169	-2.5042	1.6e-05
HSISS4_00316	466	-2.4963	0.517427
gnlR	296	-2.4929	1.6e-05
elaC	138	-2.4788	1.6e-05
atpA	40	-2.4759	1.6e-05
atpB	129	-2.4682	1.6e-05
ccpA	136	-2.4329	1.6e-05
gcaD	154	-2.4224	1.6e-05
rpmG2	369	-2.4171	0.003096
fmt	158	-2.3977	1.6e-05
HSISS4_00307	268	-2.3891	1.6e-05
trmD	181	-2.3713	1.6e-05
rgpA2	156	-2.3673	1.6e-05
fba	234	-2.3497	1.6e-05
HSISS4_r00055	395	-2.3454	0.025154
accA	175	-2.3314	1.6e-05
ffh	88	-2.3107	1.6e-05
HSISS4_01679	152	-2.2958	1.6e-05
dgk	377	-2.2765	0.007228
HSISS4_01374	283	-2.2756	1.6e-05
HSISS4_00009	362	-2.2755	0.001301
HSISS4_01563	241	-2.2606	1.6e-05
gyrA	56	-2.2507	1.6e-05
gnlA	75	-2.2459	1.6e-05
ddl	176	-2.2209	1.6e-05
obgE	81	-2.2192	1.6e-05
rimI	297	-2.1931	1.6e-05
HSISS4_01533	206	-2.188	1.6e-05
hstH	389	-2.1792	0.016112
HSISS4_00507	237	-2.1556	1.6e-05
cobQ	159	-2.152	1.6e-05
ligA	49	-2.133	1.6e-05
holA	258	-2.1236	1.6e-05
rmlD	231	-2.1122	1.6e-05
rpmA	331	-2.0774	0.000107
rpmF	403	-2.0713	0.030882
pepB/pepF	105	-2.06	1.6e-05
polC	22	-2.0541	1.6e-05
dnaN	104	-2.0538	1.6e-05
coaD	324	-2.0379	0.000107
ptsI	83	-2.0188	1.6e-05
metK	178	-1.9961	1.6e-05
HSISS4_01532	80	-1.9871	1.6e-05
HSISS4_r00075	449	-1.9805	0.252117
hlyIII	132	-1.9777	1.6e-05
HSISS4_00482	203	-1.9288	1.6e-05
HSISS4_00010	61	-1.9242	1.6e-05
mnmA	207	-1.9211	1.6e-05
HSISS4_01889	303	-1.9157	1.6e-05
rimM	340	-1.912	0.000337
HSISS4_00437	131	-1.9101	1.6e-05
folD	167	-1.8869	1.6e-05
glmS	247	-1.8838	1.6e-05
HSISS4_00716	205	-1.8812	1.6e-05
HSISS4_01875	397	-1.8644	0.027496
pfs	254	-1.8587	1.6e-05
HSISS4_01443	356	-1.8046	0.001171
efp	194	-1.7818	1.6e-05
HSISS4_00011	112	-1.7566	1.6e-05
mvaD	201	-1.7156	1.6e-05
ezrA	59	-1.7138	1.6e-05
HSISS4_01409	433	-1.6715	0.165889
HSISS4_00796	91	-1.6574	1.6e-05
HSISS4_00483	266	-1.6522	1.6e-05
nusA	157	-1.6451	1.6e-05
HSISS4_r00038	437	-1.6323	0.26403
HSISS4_01681	65	-1.625	1.6e-05
clpP	275	-1.6218	1.6e-05
csrR/covR	199	-1.6122	1.6e-05
HSISS4_r00064	364	-1.5957	0.001922
pbp1A	58	-1.591	1.6e-05
HSISS4_00499	398	-1.581	0.028422
trxB1C	225	-1.5444	1.6e-05
tkt	63	-1.5081	1.6e-05
mvaS	251	-1.4988	1.6e-05
def	228	-1.4764	1.6e-05
era	147	-1.4614	1.6e-05
codY	240	-1.4611	1.6e-05
mvaK2	197	-1.4596	1.6e-05
folQ	312	-1.4559	4.6e-05
HSISS4_00462	113	-1.4263	1.6e-05
HSISS4_r00069	453	-1.4194	0.445013
HSISS4_01645	315	-1.4019	4.6e-05
HSISS4_01680	384	-1.3885	0.011534
alr	244	-1.3828	1.6e-05
clpX	155	-1.3757	1.6e-05
scrB2	135	-1.367	1.6e-05
engB	246	-1.3558	1.6e-05
fhs	79	-1.3472	1.6e-05
groES	387	-1.3016	0.018855
gcp	171	-1.2868	1.6e-05
dctA	54	-1.2761	1.6e-05
HSISS4_01697	289	-1.2715	1.6e-05
HSISS4_r00042	438	-1.2399	0.282327
rpsU	468	-1.2325	0.595023
rnhB2	255	-1.2272	1.6e-05
rpoZ	342	-1.2176	0.000279
HSISS4_00034	140	-1.2024	1.6e-05
vicR	314	-1.2022	0.000135
HSISS4_00069	252	-1.1762	1.6e-05
rpiA	383	-1.1484	0.013076
HSISS4_r00027	444	-1.1469	0.451159
folE	292	-1.1399	1.6e-05
HSISS4_01458	103	-1.1249	1.6e-05
purB1	84	-1.1014	1.6e-05
HSISS4_00718	320	-1.068	7.7e-05
trxA1B	441	-1.0669	0.403573
gla	188	-1.0657	1.6e-05
mutM	250	-1.061	1.6e-05
HSISS4_r00077	470	-1.0534	0.629242
idi	216	-1.0425	1.6e-05
fld	375	-1.0366	0.006711
HSISS4_00268	238	-1.0169	1.6e-05
dnaJ	172	-0.99827	1.6e-05
HSISS4_01785	195	-0.99158	1.6e-05
HSISS4_01566	163	-0.99056	1.6e-05
xseA	160	-0.9827	1.6e-05
HSISS4_00553	193	-0.96635	1.6e-05
HSISS4_01567	120	-0.95049	1.6e-05
HSISS4_01464	278	-0.94911	1.6e-05
tig	196	-0.94253	1.6e-05
pyrH	348	-0.94006	0.001544
rgpE	354	-0.93536	0.002159
folA	333	-0.93172	0.000194
ftsK	34	-0.92562	1.6e-05
coaE	385	-0.92009	0.013792
typA	187	-0.9176	1.6e-05
HSISS4_01463	165	-0.9041	1.6e-05
HSISS4_00321	119	-0.8947	1.6e-05
ppaC	370	-0.88675	0.005219
folC2	239	-0.87968	1.6e-05
HSISS4_01768	318	-0.87411	4.6e-05
sipA	282	-0.87355	1.6e-05
HSISS4_01121	270	-0.86661	1.6e-05
pth	306	-0.85668	4.6e-05
hpt	351	-0.85344	0.001301
rmlB	322	-0.85069	0.000222
ptsK	337	-0.83802	0.000619
rnc	345	-0.83746	0.001353
gpmA	381	-0.8334	0.0144
xseB	401	-0.81213	0.031968
araT	223	-0.80421	1.6e-05
xerD	378	-0.79296	0.010807
nusB	328	-0.79235	0.000135
lspA	416	-0.77878	0.135814
cmk	326	-0.77128	0.000279
ispA	300	-0.75708	1.6e-05
pepP	281	-0.75442	1.6e-05
tpiA	412	-0.74091	0.112167
HSISS4_00194	295	-0.73181	1.6e-05
ruvB	219	-0.71402	1.6e-05
HSISS4_01833	413	-0.71172	0.117019
nadE	339	-0.69966	0.00045
rmlC	323	-0.69239	0.000165
HSISS4_00427	411	-0.69034	0.079944
HSISS4_r00060	421	-0.66621	0.107321
HSISS4_00004	353	-0.66605	0.002
HSISS4_01711	293	-0.65345	4.6e-05
pncB	214	-0.65035	1.6e-05
cppA	304	-0.64935	1.6e-05
HSISS4_00033	417	-0.63387	0.112564
scpB	418	-0.6299	0.155112
HSISS4_01112	429	-0.62751	0.240835
pepM	386	-0.62457	0.018288
HSISS4_00774	346	-0.61294	0.001171
HSISS4_00492	430	-0.60716	0.25296
dnaK1	310	-0.60418	4.6e-05
groEL	280	-0.60388	1.6e-05
nrdE	232	-0.59693	1.6e-05
nrdF	352	-0.5948	0.001817
topA	265	-0.58929	1.6e-05
pgk	367	-0.57955	0.006258
jag	372	-0.56578	0.007221
mvaA	242	-0.55262	1.6e-05
rmlA1	365	-0.54875	0.005793
hemK	376	-0.54101	0.011224
HSISS4_00245	402	-0.5379	0.06224
HSISS4_01407	457	-0.53472	0.87861
rpoE	459	-0.53288	0.999997
polA	208	-0.52693	1.6e-05
nusG	448	-0.52684	0.806724
HSISS4_00206	477	-0.52485	0.999997
amiD	435	-0.51977	0.472167
HSISS4_01375	366	-0.51947	0.006517
amiF1	440	-0.51918	0.743678
HSISS4_00353	335	-0.51572	0.00045
cinA	357	-0.51513	0.003187
HSISS4_00205	400	-0.51385	0.048515
rluD	380	-0.50928	0.016839
amiC	379	-0.5067	0.017339
HSISS4_r00053	490	-0.49759	0.999997
trmE	360	-0.49741	0.003287
HSISS4_00265	460	-0.48817	0.999997
HSISS4_00232	465	-0.4871	0.999997
trxB2	363	-0.48538	0.00456
rpe	407	-0.47875	0.082448
rexB	347	-0.47801	0.002263
dltC	498	-0.47586	0.999997
amiE	439	-0.47411	0.65723
frr	394	-0.4705	0.043631
HSISS4_01376	420	-0.46988	0.26403
scpA	479	-0.46465	0.999997
glyA	568	-0.45565	0.999997
pepV	410	-0.45069	0.142751
HSISS4_01080	423	-0.45035	0.219697
amiA3A	571	-0.44134	0.999997
HSISS4_01320	515	-0.4287	0.999997
deaD	428	-0.41254	0.451159
gor	476	-0.40507	0.999997
HSISS4_00053	553	-0.40443	0.999997
rexA	487	-0.40396	0.999997
comEB	446	-0.39747	0.665524
trmB	427	-0.39413	0.337894
secY1	604	-0.39277	0.999997
pcsB1	508	-0.39221	0.999997
HSISS4_01318	1004	-0.3922	0.999997
pepN	588	-0.39198	0.999997
HSISS4_01316	558	-0.38772	0.999997
HSISS4_01314	1183	-0.38592	0.999997
dltA	492	-0.38579	0.999997
HSISS4_r00037	414	-0.38517	0.130904
HSISS4_00714	451	-0.38515	0.982945
HSISS4_01834	424	-0.38147	0.232499
HSISS4_01512	626	-0.37813	0.999997
HSISS4_00003	445	-0.37785	0.517427
secA1	1222	-0.36999	0.999997
rpmB	474	-0.36134	0.999997
dfp2	500	-0.36028	0.999997
rplL	478	-0.35531	0.999997
pepQ	756	-0.34803	0.999997
thiI	886	-0.34565	0.999997
HSISS4_00204	464	-0.34392	0.999997
HSISS4_00513	563	-0.34372	0.999997
HSISS4_00505	485	-0.33268	0.999997
recO	796	-0.33129	0.999997
HSISS4_01317	915	-0.33105	0.999997
HSISS4_01313	812	-0.33064	0.999997
pptB	506	-0.33007	0.999997
HSISS4_01133	471	-0.32978	0.999997
hsdS2	507	-0.32942	0.999997
nifS2	1275	-0.32846	0.999997
HSISS4_00147	513	-0.32433	0.999997
galU	393	-0.32272	0.047581
recA	481	-0.32228	0.999997
HSISS4_01870	494	-0.31857	0.999997
smc	794	-0.31617	0.999997
mutT	638	-0.31522	0.999997
HSISS4_00646	849	-0.31264	0.999997
recR	822	-0.31173	0.999997
ribC	475	-0.31163	0.999997
dltB	790	-0.30727	0.999997
pepA	1539	-0.30487	0.999997
HSISS4_00215	554	-0.3009	0.999997
HSISS4_01703	1265	-0.29523	0.999997
pplB	642	-0.29478	0.999997
HSISS4_00300	792	-0.28241	0.999997
HSISS4_01842	406	-0.27992	0.087006
HSISS4_00330	717	-0.27815	0.999997
tatD	1050	-0.27776	0.999997
HSISS4_00104	484	-0.27654	0.999997
HSISS4_01624	806	-0.27584	0.999997
folK	486	-0.27389	0.999997
HSISS4_00331	911	-0.27326	0.999997
proC	1208	-0.26522	0.999997
folP	743	-0.26321	0.999997
trkA	1118	-0.25916	0.999997
HSISS4_01311	836	-0.25603	0.999997
HSISS4_01252	1109	-0.25426	0.999997
HSISS4_01699	503	-0.25294	0.999997
HSISS4_01880	512	-0.2493	0.999997
dapD2	555	-0.24693	0.999997
truB	452	-0.24585	0.999997
trkH1	1391	-0.2431	0.999997
HSISS4_01045	956	-0.24117	0.999997
HSISS4_00889	504	-0.23863	0.999997
hrcA	458	-0.23413	0.999997
pcrA	632	-0.2329	0.999997
HSISS4_01211	1277	-0.22378	0.999997
mecA	482	-0.22351	0.999997
HSISS4_01695	765	-0.22065	0.999997
HSISS4_01531	573	-0.21992	0.999997
ftsH	1332	-0.21925	0.999997
purA	1692	-0.21843	0.999997
ksgA	1065	-0.21758	0.999997
rheA	1733	-0.21617	0.999997
greA	695	-0.21545	0.999997
HSISS4_01072	1354	-0.21253	0.999997
rgpG	450	-0.21009	0.999997
HSISS4_01312	514	-0.20943	0.999997
rgpF	520	-0.20939	0.999997
pepXP	1914	-0.2093	0.999997
spoJ	1274	-0.20683	0.999997
HSISS4_01071	980	-0.20487	0.999997
HSISS4_00130	556	-0.1957	0.999997
HSISS4_00487	1140	-0.19496	0.999997
recG	569	-0.19461	0.999997
pabC	1598	-0.19288	0.999997
HSISS4_00131	1586	-0.18629	0.999997
HSISS4_01565	608	-0.1851	0.999997
pptA	785	-0.18178	0.999997
HSISS4_00545	539	-0.17964	0.999997
HSISS4_01446	1394	-0.1745	0.999997
HSISS4_00285	757	-0.16902	0.999997
HSISS4_01346	1304	-0.16163	0.999997
gidA	1047	-0.16142	0.999997
vraR	833	-0.15543	0.999997
nifS1	984	-0.15343	0.999997
pyrP	635	-0.14766	0.999997
HSISS4_01182	516	-0.14756	0.999997
HSISS4_r00057	660	-0.14727	0.999997
dagA	1176	-0.14467	0.999997
nifU	846	-0.14408	0.999997
HSISS4_00486	1191	-0.14311	0.999997
acoA2	905	-0.14179	0.999997
HSISS4_00711	1934	-0.14059	0.999997
HSISS4_01892	689	-0.1376	0.999997
vraS	1240	-0.13623	0.999997
pyrR	557	-0.13299	0.999997
acoB2	1315	-0.13179	0.999997
prmA	983	-0.13104	0.999997
HSISS4_00108	724	-0.13079	0.999997
grpE	496	-0.12768	0.999997
nadD	562	-0.12745	0.999997
lepA	584	-0.12718	0.999997
mntH	744	-0.1267	0.999997
dut	1055	-0.12539	0.999997
adcC1	455	-0.12528	0.999997
HSISS4_01447	1185	-0.12483	0.999997
HSISS4_r00001	373	-0.12426	0.012357
pgmA	456	-0.12271	0.999997
ruvA	1166	-0.12	0.999997
manL1	1032	-0.11845	0.999997
HSISS4_r00082	540	-0.11822	0.999997
manM2	671	-0.11699	0.999997
HSISS4_00777	936	-0.11594	0.999997
nrdI	1139	-0.11424	0.999997
HSISS4_r00086	434	-0.11238	0.277857
aroA	1477	-0.11141	0.999997
tpx	1005	-0.1113	0.999997
HSISS4_01667	619	-0.11094	0.999997
HSISS4_01335	1241	-0.11001	0.999997
miaA	771	-0.10973	0.999997
HSISS4_01521	850	-0.10952	0.999997
aroH	736	-0.10881	0.999997
tyrA	610	-0.10839	0.999997
HSISS4_01127	1641	-0.10422	0.999997
acoC2	1779	-0.10111	0.999997
HSISS4_01119	1052	-0.099297	0.999997
aldB	1357	-0.098586	0.999997
hemN	1543	-0.097858	0.999997
HSISS4_01201	537	-0.097077	0.999997
cycA	1509	-0.096348	0.999997
HSISS4_01718	782	-0.096002	0.999997
ctsR	534	-0.094936	0.999997
HSISS4_00356	1316	-0.094522	0.999997
HSISS4_01836	1707	-0.093615	0.999997
HSISS4_01057	589	-0.090978	0.999997
HSISS4_00679	565	-0.089498	0.999997
hslO	1026	-0.089268	0.999997
HSISS4_01357	1171	-0.088356	0.999997
corA2	1785	-0.084748	0.999997
HSISS4_00570	538	-0.082814	0.999997
malR	1449	-0.081494	0.999997
HSISS4_00038	711	-0.080597	0.999997
HSISS4_r00033	426	-0.079701	0.265642
hit	1202	-0.07848	0.999997
HSISS4_00187	1249	-0.076928	0.999997
HSISS4_01898	1747	-0.076519	0.999997
manN2	1028	-0.075763	0.999997
acoL2	1613	-0.075673	0.999997
serC	1621	-0.074234	0.999997
HSISS4_01750	592	-0.071533	0.999997
HSISS4_00710	999	-0.070292	0.999997
manL2	1068	-0.068768	0.999997
HSISS4_00729	1197	-0.068045	0.999997
HSISS4_00682	692	-0.067874	0.999997
HSISS4_01591	819	-0.066859	0.999997
manM1	926	-0.066337	0.999997
HSISS4_01368	787	-0.065146	0.999997
HSISS4_00109	884	-0.062452	0.999997
HSISS4_00628	1255	-0.061802	0.999997
HSISS4_01069	988	-0.061611	0.999997
purK	583	-0.061277	0.999997
manN1	1076	-0.060623	0.999997
HSISS4_00452	525	-0.06018	0.999997
HSISS4_00180	1207	-0.059764	0.999997
HSISS4_00111	1095	-0.059105	0.999997
HSISS4_00795	1687	-0.058917	0.999997
HSISS4_01749	1172	-0.058002	0.999997
HSISS4_r00036	436	-0.057685	0.337894
prfB	454	-0.057225	0.999997
trxA2	760	-0.057021	0.999997
HSISS4_01524	599	-0.05664	0.999997
birA	1023	-0.05425	0.999997
HSISS4_01529	1563	-0.052769	0.999997
purD	1120	-0.052573	0.999997
HSISS4_r00029	483	-0.052515	0.999997
dapA	1340	-0.052323	0.999997
HSISS4_00286	681	-0.051213	0.999997
adcA2	1038	-0.050776	0.999997
HSISS4_01070	825	-0.050444	0.999997
purM	876	-0.050187	0.999997
glcK	1369	-0.049632	0.999997
coaA	607	-0.049409	0.999997
HSISS4_01310	1714	-0.049205	0.999997
HSISS4_01789	707	-0.048806	0.999997
HSISS4_01835	847	-0.048655	0.999997
HSISS4_01058	1250	-0.047852	0.999997
HSISS4_00705	1743	-0.047426	0.999997
ansB	1871	-0.047258	0.999997
HSISS4_00704	1271	-0.046996	0.999997
fbp	1867	-0.04694	0.999997
HSISS4_00703	981	-0.046608	0.999997
als	1806	-0.046588	0.999997
HSISS4_01592	1425	-0.045957	0.999997
HSISS4_01788	1128	-0.044569	0.999997
HSISS4_01643	1356	-0.044394	0.999997
adcB1	524	-0.044026	0.999997
spxA2	728	-0.043346	0.999997
HSISS4_01901	738	-0.042951	0.999997
rpsT	585	-0.041744	0.999997
trxA1A	676	-0.041648	0.999997
bcaT	1569	-0.041431	0.999997
HSISS4_00201	696	-0.040764	0.999997
adcR	953	-0.040688	0.999997
HSISS4_01118	764	-0.040238	0.999997
galE2	1634	-0.038901	0.999997
HSISS4_01900	1024	-0.037281	0.999997
HSISS4_00332	674	-0.037056	0.999997
slvX	633	-0.036939	0.999997
HSISS4_01760	1711	-0.036702	0.999997
recF	1609	-0.035879	0.999997
csrS	900	-0.035651	0.999997
purE	1359	-0.035226	0.999997
HSISS4_00798	1424	-0.035219	0.999997
HSISS4_00888	798	-0.033671	0.999997
HSISS4_00258	995	-0.032833	0.999997
pmrA	1213	-0.03227	0.999997
HSISS4_01752	647	-0.031635	0.999997
HSISS4_01426	1045	-0.031279	0.999997
HSISS4_00627	1678	-0.031155	0.999997
HSISS4_r00021	473	-0.031068	0.999997
trmH	992	-0.030665	0.999997
HSISS4_r00056	545	-0.029855	0.999997
pmi1B	1329	-0.029338	0.999997
HSISS4_01158	543	-0.029185	0.999997
adcC2	1225	-0.029027	0.999997
HSISS4_r00014	405	-0.028967	0.073056
HSISS4_00434	732	-0.028678	0.999997
tex	1841	-0.028678	0.999997
HSISS4_00708	1784	-0.028635	0.999997
dltD	1547	-0.028208	0.999997
adcB2	1157	-0.027968	0.999997
clpC	1848	-0.0273	0.999997
HSISS4_00794	1738	-0.027227	0.999997
HSISS4_01050	730	-0.026417	0.999997
HSISS4_00554	1441	-0.026161	0.999997
HSISS4_01031	710	-0.02542	0.999997
HSISS4_00992	650	-0.025176	0.999997
aroD	968	-0.022947	0.999997
HSISS4_00393	579	-0.022662	0.999997
gpmC	1415	-0.020506	0.999997
aroB	1342	-0.020426	0.999997
HSISS4_00531	1209	-0.020304	0.999997
acyP	824	-0.020173	0.999997
tatA	526	-0.018658	0.999997
spoU	1226	-0.018321	0.999997
prtM	1384	-0.018297	0.999997
HSISS4_00302	1143	-0.017972	0.999997
HSISS4_00465	843	-0.017903	0.999997
HSISS4_00793	1488	-0.017223	0.999997
potD	489	-0.017001	0.999997
glgP2	1833	-0.016821	0.999997
thiJ	969	-0.016785	0.999997
hsdS1	1169	-0.016703	0.999997
HSISS4_r00003	431	-0.015685	0.590052
aroK	1078	-0.015174	0.999997
HSISS4_00629	818	-0.014848	0.999997
malQ	1614	-0.014781	0.999997
HSISS4_r00058	665	-0.0144	0.999997
HSISS4_00292	1280	-0.014101	0.999997
recD	1921	-0.013819	0.999997
HSISS4_00645	1193	-0.013628	0.999997
nox	1368	-0.013353	0.999997
HSISS4_00618	621	-0.013246	0.999997
HSISS4_01336	1131	-0.012472	0.999997
HSISS4_00852	1546	-0.012256	0.999997
xylH	643	-0.012023	0.999997
HSISS4_01719	970	-0.011862	0.999997
HSISS4_01758	511	-0.011796	0.999997
HSISS4_00219	617	-0.011704	0.999997
HSISS4_01745	1167	-0.011604	0.999997
argB	1144	-0.011452	0.999997
aroE	1481	-0.011137	0.999997
HSISS4_01235	1457	-0.010678	0.999997
HSISS4_00239	1302	-0.010676	0.999997
HSISS4_11584	593	-0.010603	0.999997
serB	1388	-0.0099953	0.999997
HSISS4_00238	1654	-0.0095892	0.999997
HSISS4_00515	1022	-0.0094788	0.999997
HSISS4_00159	1043	-0.0092967	0.999997
HSISS4_00805	1534	-0.0087125	0.999997
HSISS4_01224	1135	-0.0079513	0.999997
HSISS4_01148	655	-0.0078301	0.999997
proV	1660	-0.0076081	0.999997
HSISS4_00643	531	-0.0074253	0.999997
potB	1630	-0.0071736	0.999997
trcF	1880	-0.0069229	0.999997
HSISS4_01461	1504	-0.0066063	0.999997
HSISS4_01515	1575	-0.0051878	0.999997
HSISS4_01470	1762	-0.0050918	0.999997
HSISS4_00843	1362	-0.0046672	0.999997
HSISS4_01141	1008	-0.0043141	0.999997
ilvB2	1564	-0.003843	0.999997
HSISS4_00897	1244	-0.0027236	0.999997
HSISS4_00853	1532	-0.0024408	0.999997
pacL1	1655	-0.0023042	0.999997
HSISS4_01487	1181	-0.0022519	0.999997
HSISS4_01838	784	-0.0020498	0.999997
gloA	1092	-0.0016505	0.999997
HSISS4_00528	640	-0.001276	0.999997
HSISS4_r00020	425	-0.00096728	0.168843
HSISS4_00587	1411	-0.00073238	0.999997
HSISS4_01030	977	-0.00057721	0.999997
HSISS4_r00016	443	-0.0004438	0.633784
HSISS4_01441	1474	-0.00041775	0.999997
HSISS4_00599	577	-0.00031494	0.999997
msf	1635	1.3219e-05	0.999997
comR	1013	0.00040881	0.999997
copY1	864	0.00055194	0.999997
HSISS4_01890	595	0.00067957	0.999997
ilvH	874	0.00079115	0.999997
nrdG	1006	0.0014503	0.999997
HSISS4_01891	1647	0.0017941	0.999997
HSISS4_00803	712	0.0021559	0.999997
serA	1739	0.0023899	0.999997
add	1503	0.0027237	0.999997
asnA	1375	0.0034751	0.999997
HSISS4_01165	1072	0.0040963	0.999997
HSISS4_01074	1229	0.0041908	0.999997
HSISS4_00604	719	0.0043079	0.999997
HSISS4_01884	601	0.0048241	0.999997
HSISS4_01744	657	0.0049344	0.999997
vicK	1667	0.0050292	0.999997
dfp1	917	0.0050873	0.999997
HSISS4_00197	1155	0.0052713	0.999997
HSISS4_00588	535	0.0052972	0.999997
HSISS4_01757	793	0.0053392	0.999997
icd	1571	0.005431	0.999997
HSISS4_01302	1818	0.0055197	0.999997
HSISS4_01560	739	0.0060475	0.999997
HSISS4_01179	1553	0.0064177	0.999997
HSISS4_01513	1377	0.0071829	0.999997
HSISS4_01471	809	0.007535	0.999997
HSISS4_01428	1589	0.007824	0.999997
HSISS4_11583	813	0.0081089	0.999997
dnaQ	1073	0.0083001	0.999997
HSISS4_01839	1177	0.008738	0.999997
HSISS4_01685	994	0.0091127	0.999997
HSISS4_01527	1230	0.0092323	0.999997
HSISS4_00918	1485	0.0092464	0.999997
HSISS4_01413	1107	0.0094808	0.999997
HSISS4_00119	1562	0.009568	0.999997
HSISS4_r00028	432	0.0098654	0.189625
lmrA1	1823	0.010351	0.999997
recN	1445	0.010552	0.999997
ctpE	1886	0.010673	0.999997
HSISS4_00730	1262	0.010923	0.999997
flaR	544	0.011621	0.999997
sodA	1298	0.01233	0.999997
HSISS4_01526	1069	0.012646	0.999997
HSISS4_01338	1487	0.012776	0.999997
HSISS4_01223	1506	0.012828	0.999997
HSISS4_00357	844	0.012903	0.999997
HSISS4_00986	600	0.012963	0.999997
ilvD1	1448	0.012982	0.999997
ung	1666	0.013199	0.999997
comGC	683	0.013398	0.999997
HSISS4_00074	837	0.01348	0.999997
HSISS4_r00017	442	0.01364	0.556847
HSISS4_01358	1398	0.01382	0.999997
HSISS4_00091	1808	0.014044	0.999997
HSISS4_01676	1312	0.01462	0.999997
tnp1193D	1770	0.014713	0.999997
HSISS4_00792	862	0.014734	0.999997
HSISS4_r00062	893	0.014864	0.999997
HSISS4_00435	618	0.014877	0.999997
HSISS4_00719	799	0.015022	0.999997
HSISS4_01851	1233	0.015563	0.999997
potC	472	0.015582	0.999997
HSISS4_00593	1859	0.015891	0.999997
HSISS4_00585	1153	0.015999	0.999997
galM	1236	0.016466	0.999997
HSISS4_01559	1529	0.017311	0.999997
HSISS4_01855	616	0.017386	0.999997
HSISS4_00569	1397	0.017855	0.999997
HSISS4_01885	1228	0.018183	0.999997
HSISS4_01170	1126	0.018215	0.999997
HSISS4_01259	1850	0.018467	0.999997
HSISS4_01756	628	0.018571	0.999997
HSISS4_01297	1215	0.018746	0.999997
HSISS4_01573	1291	0.018834	0.999997
HSISS4_00916	1422	0.018868	0.999997
pflA	1670	0.018873	0.999997
estA	1519	0.019072	0.999997
HSISS4_00342	1582	0.019182	0.999997
tnp1193B	560	0.019259	0.999997
HSISS4_01576	924	0.019285	0.999997
HSISS4_r00011	547	0.019417	0.999997
tgt	1479	0.019474	0.999997
purN	639	0.019479	0.999997
HSISS4_01602	1130	0.019713	0.999997
dapD1	1679	0.019713	0.999997
HSISS4_01421	542	0.019732	0.999997
glgP1	1690	0.019945	0.999997
HSISS4_01194	668	0.020011	0.999997
HSISS4_00364	1148	0.020253	0.999997
exoA	1628	0.020378	0.999997
sptA	1644	0.020443	0.999997
HSISS4_00324	986	0.020747	0.999997
HSISS4_01360	902	0.020893	0.999997
HSISS4_01010	1146	0.020894	0.999997
HSISS4_01861	1612	0.020922	0.999997
HSISS4_01400	684	0.021291	0.999997
HSISS4_00456	1561	0.02146	0.999997
HSISS4_01411	1466	0.021724	0.999997
HSISS4_r00063	609	0.021855	0.999997
folC1	1771	0.021958	0.999997
HSISS4_00424	1408	0.022028	0.999997
HSISS4_00655	1254	0.022079	0.999997
eutD	957	0.022353	0.999997
HSISS4_00468	1288	0.022391	0.999997
HSISS4_00990	774	0.022736	0.999997
HSISS4_01022	1554	0.022769	0.999997
pyrF	898	0.022891	0.999997
aroF	1715	0.022921	0.999997
sdaA	1436	0.023074	0.999997
HSISS4_00998	1009	0.023203	0.999997
HSISS4_01725	1505	0.023218	0.999997
HSISS4_00267	576	0.023314	0.999997
HSISS4_00252	1454	0.02338	0.999997
HSISS4_01042	1420	0.023479	0.999997
leuB	1740	0.023487	0.999997
HSISS4_00996	1234	0.023559	0.999997
HSISS4_01445	1513	0.023729	0.999997
ilvC	1308	0.023911	0.999997
HSISS4_00868	801	0.023973	0.999997
HSISS4_01207	1096	0.024531	0.999997
HSISS4_00214	1134	0.024741	0.999997
tnp1193E	615	0.024819	0.999997
HSISS4_01762	1188	0.024846	0.999997
coiA	463	0.024847	0.999997
HSISS4_01709	1082	0.024907	0.999997
HSISS4_01761	705	0.025239	0.999997
HSISS4_01068	1665	0.025262	0.999997
HSISS4_01455	1839	0.025509	0.999997
epsG	493	0.025575	0.999997
rmlA2	1458	0.025588	0.999997
HSISS4_00892	1387	0.025716	0.999997
HSISS4_01326	1482	0.025736	0.999997
ilvB1	1777	0.025755	0.999997
mutS2	1893	0.025756	0.999997
HSISS4_00900	519	0.025929	0.999997
HSISS4_r00043	708	0.025993	0.999997
HSISS4_01609	699	0.026149	0.999997
HSISS4_00971	856	0.026343	0.999997
HSISS4_00052	820	0.02656	0.999997
HSISS4_01585	523	0.026562	0.999997
HSISS4_01485	1536	0.026623	0.999997
nth2	590	0.026649	0.999997
copA1	1701	0.027229	0.999997
HSISS4_01143	797	0.027334	0.999997
purH	1873	0.027387	0.999997
pbp2A	1602	0.027692	0.999997
HSISS4_r00013	1223	0.027838	0.999997
pdxK	1067	0.02786	0.999997
rsuA1	598	0.027916	0.999997
HSISS4_00421	1580	0.027963	0.999997
HSISS4_r00007	620	0.028235	0.999997
HSISS4_01132	1428	0.028288	0.999997
clpE	1852	0.028567	0.999997
HSISS4_01180	1650	0.028872	0.999997
HSISS4_01063	1088	0.029304	0.999997
HSISS4_00362	1270	0.029403	0.999997
HSISS4_01534	1450	0.029443	0.999997
HSISS4_00657	1113	0.02951	0.999997
HSISS4_00040	1392	0.029834	0.999997
blpI	532	0.029844	0.999997
HSISS4_00274	960	0.029927	0.999997
HSISS4_00659	581	0.030071	0.999997
ftsE	704	0.030115	0.999997
HSISS4_01347	1429	0.030287	0.999997
HSISS4_01286	1489	0.030332	0.999997
HSISS4_00392	1273	0.030413	0.999997
HSISS4_01117	1906	0.030441	0.999997
HSISS4_01607	1440	0.030537	0.999997
nadR	1716	0.030695	0.999997
uvrA	1899	0.030699	0.999997
HSISS4_00158	1211	0.030949	0.999997
HSISS4_00970	1165	0.030991	0.999997
hipO1	510	0.031053	0.999997
HSISS4_00635	594	0.031206	0.999997
comX	840	0.031428	0.999997
fer	839	0.031505	0.999997
HSISS4_01003	1382	0.031635	0.999997
HSISS4_00722	1774	0.031681	0.999997
pepS	1606	0.031761	0.999997
phoH	974	0.031789	0.999997
HSISS4_01528	666	0.031892	0.999997
HSISS4_00886	955	0.031999	0.999997
HSISS4_00191	952	0.032004	0.999997
HSISS4_01193	759	0.03208	0.999997
HSISS4_00103	1064	0.032132	0.999997
HSISS4_00453	1749	0.032243	0.999997
HSISS4_01551	701	0.032255	0.999997
HSISS4_00420	1094	0.032525	0.999997
HSISS4_00775	871	0.032545	0.999997
rnhB1	1219	0.032778	0.999997
HSISS4_00084	901	0.032825	0.999997
norM	1917	0.032894	0.999997
HSISS4_00956	1822	0.032956	0.999997
HSISS4_00340	1696	0.033136	0.999997
HSISS4_01280	845	0.033154	0.999997
vncS	1694	0.033416	0.999997
entB	1267	0.033432	0.999997
epsE	654	0.033463	0.999997
lemA	742	0.033529	0.999997
HSISS4_01868	1056	0.033676	0.999997
phnA	1074	0.033735	0.999997
HSISS4_00548	1468	0.033843	0.999997
purF	1877	0.033883	0.999997
xerS	1011	0.033897	0.999997
trpD	781	0.033939	0.999997
HSISS4_00586	1201	0.033977	0.999997
cbiO4	1511	0.034075	0.999997
recJ	1878	0.034114	0.999997
HSISS4_00371	586	0.034234	0.999997
HSISS4_r00018	447	0.034352	0.620193
HSISS4_00457	1681	0.034385	0.999997
sbcC	1920	0.03456	0.999997
pepC	1492	0.034567	0.999997
tehB	1455	0.034671	0.999997
tnp1191C	667	0.034735	0.999997
HSISS4_01149	967	0.034812	0.999997
HSISS4_01178	1885	0.034816	0.999997
HSISS4_01484	1810	0.034961	0.999997
HSISS4_00648	1789	0.034962	0.999997
HSISS4_00266	1127	0.034982	0.999997
HSISS4_01218	1748	0.035146	0.999997
HSISS4_00560	965	0.035303	0.999997
hsdM1	1927	0.035308	0.999997
HSISS4_00608	1125	0.035411	0.999997
HSISS4_01776	741	0.035428	0.999997
HSISS4_01130	1807	0.035615	0.999997
HSISS4_00894	497	0.035649	0.999997
dnaK2	1615	0.035718	0.999997
HSISS4_01196	976	0.035728	0.999997
HSISS4_00327	1018	0.03577	0.999997
HSISS4_01230	1430	0.035774	0.999997
HSISS4_01507	670	0.036024	0.999997
adhB2	1631	0.036335	0.999997
HSISS4_01264	1124	0.03639	0.999997
nrdD	1819	0.036435	0.999997
HSISS4_01615	551	0.036443	0.999997
HSISS4_01724	1019	0.036491	0.999997
HSISS4_00419	1469	0.036541	0.999997
HSISS4_01486	1378	0.03655	0.999997
HSISS4_00506	1526	0.036728	0.999997
slvV	791	0.036831	0.999997
HSISS4_01052	1257	0.036937	0.999997
HSISS4_01177	1355	0.03696	0.999997
HSISS4_00821	1605	0.036966	0.999997
sip	963	0.03712	0.999997
HSISS4_01085	933	0.037128	0.999997
pyrC	1594	0.037166	0.999997
scrK	1242	0.037172	0.999997
HSISS4_01457	1306	0.03727	0.999997
HSISS4_01140	1123	0.037539	0.999997
fatD	1798	0.037574	0.999997
trpF	533	0.037692	0.999997
pcsB3	729	0.037926	0.999997
defA	930	0.037966	0.999997
HSISS4_01185	1587	0.038056	0.999997
HSISS4_01233	1192	0.038129	0.999997
purL	1790	0.038316	0.999997
HSISS4_00887	715	0.038477	0.999997
ftsX	1548	0.038479	0.999997
galT	1809	0.038592	0.999997
yajC	858	0.038676	0.999997
tatC	1307	0.038711	0.999997
HSISS4_01864	1486	0.038883	0.999997
HSISS4_01404	1210	0.038893	0.999997
scuR	842	0.038975	0.999997
queA	1805	0.039012	0.999997
feoB	1923	0.039113	0.999997
HSISS4_00709	810	0.039164	0.999997
HSISS4_01339	1616	0.039169	0.999997
HSISS4_01747	578	0.039316	0.999997
HSISS4_01231	1433	0.039357	0.999997
HSISS4_00491	1671	0.039401	0.999997
HSISS4_00801	1686	0.039454	0.999997
nifR	1480	0.039475	0.999997
HSISS4_01638	848	0.039588	0.999997
HSISS4_01553	469	0.039601	0.999997
HSISS4_00737	972	0.039703	0.999997
mur2	1484	0.039883	0.999997
cbiO5	1336	0.040201	0.999997
HSISS4_00969	624	0.040301	0.999997
mutS1	1938	0.040491	0.999997
tnp1191B	1646	0.04074	0.999997
HSISS4_00901	1419	0.040777	0.999997
HSISS4_01298	1514	0.040822	0.999997
HSISS4_00620	1367	0.040854	0.999997
hdhL	603	0.040914	0.999997
HSISS4_00744	1058	0.04092	0.999997
argG	1626	0.040963	0.999997
HSISS4_00609	1000	0.041075	0.999997
HSISS4_01359	1717	0.041076	0.999997
sbcD	1456	0.041265	0.999997
HSISS4_00899	1746	0.041316	0.999997
HSISS4_00842	1827	0.04168	0.999997
HSISS4_00176	1344	0.04175	0.999997
amyL2	1597	0.041776	0.999997
HSISS4_00616	661	0.041918	0.999997
HSISS4_01542	1793	0.041986	0.999997
HSISS4_r00004	529	0.042074	0.999997
HSISS4_00123	1773	0.042259	0.999997
HSISS4_00748	1251	0.042348	0.999997
HSISS4_01716	1085	0.042497	0.999997
HSISS4_00962	1500	0.042536	0.999997
HSISS4_00650	1674	0.042729	0.999997
eetB	1639	0.042899	0.999997
HSISS4_01401	904	0.04292	0.999997
HSISS4_01675	891	0.043073	0.999997
HSISS4_00908	1761	0.043225	0.999997
xpt	1205	0.043286	0.999997
HSISS4_01333	1115	0.043489	0.999997
rluB	1542	0.043586	0.999997
HSISS4_01331	1328	0.043592	0.999997
HSISS4_r00025	572	0.043606	0.999997
HSISS4_00584	1898	0.043612	0.999997
HSISS4_01274	1936	0.043624	0.999997
HSISS4_01288	1851	0.043758	0.999997
HSISS4_01279	1071	0.043862	0.999997
mmuM	1218	0.043958	0.999997
HSISS4_11582	530	0.04406	0.999997
HSISS4_01662	1097	0.044089	0.999997
HSISS4_01254	1221	0.044186	0.999997
HSISS4_00995	462	0.044304	0.999997
proWZ	1842	0.044414	0.999997
HSISS4_01733	1343	0.044603	0.999997
pabB	1865	0.044748	0.999997
HSISS4_01574	1299	0.044751	0.999997
HSISS4_01544	1724	0.044759	0.999997
epsB	1066	0.044868	0.999997
HSISS4_r00008	934	0.044912	0.999997
HSISS4_00610	1292	0.04493	0.999997
mur1B	1838	0.045124	0.999997
HSISS4_00925	611	0.045338	0.999997
pyrDb	1617	0.045791	0.999997
carA	1152	0.045807	0.999997
HSISS4_00122	881	0.04595	0.999997
gltA	1540	0.045967	0.999997
HSISS4_01631	1324	0.046077	0.999997
int	855	0.04609	0.999997
HSISS4_01035	1508	0.046277	0.999997
HSISS4_01056	1555	0.046278	0.999997
HSISS4_00380	651	0.046367	0.999997
HSISS4_00127	1189	0.046374	0.999997
HSISS4_00799	958	0.046447	0.999997
HSISS4_00042	685	0.04648	0.999997
comGD	872	0.046592	0.999997
HSISS4_01249	1338	0.046636	0.999997
HSISS4_01416	722	0.046662	0.999997
HSISS4_01617	1765	0.0467	0.999997
HSISS4_01614	1444	0.04674	0.999997
fruB1	943	0.046759	0.999997
tnp1193A	1333	0.04677	0.999997
nth1	521	0.046795	0.999997
radC	959	0.046865	0.999997
cshA	1638	0.046944	0.999997
HSISS4_00898	1744	0.047013	0.999997
amiA3B	1525	0.047098	0.999997
HSISS4_00583	1579	0.047102	0.999997
radA	1814	0.047107	0.999997
truA	1102	0.047174	0.999997
tnp657B	1145	0.047249	0.999997
proA	1883	0.047345	0.999997
HSISS4_01192	1331	0.047482	0.999997
citB	1889	0.047543	0.999997
HSISS4_00663	1353	0.047654	0.999997
HSISS4_r00005	815	0.047766	0.999997
rocE2	1414	0.047846	0.999997
HSISS4_01568	1493	0.047904	0.999997
HSISS4_01899	1928	0.047904	0.999997
HSISS4_01510	1182	0.048005	0.999997
HSISS4_01054	612	0.048118	0.999997
HSISS4_01506	1129	0.048122	0.999997
HSISS4_01543	1452	0.048154	0.999997
HSISS4_00220	1853	0.048211	0.999997
trpE	1661	0.048304	0.999997
dacA1B	1642	0.048305	0.999997
HSISS4_00607	1104	0.048366	0.999997
HSISS4_01415	1846	0.048401	0.999997
nfrA	1550	0.048504	0.999997
HSISS4_01561	1446	0.048543	0.999997
HSISS4_00186	1632	0.048593	0.999997
pcsB2	1815	0.048673	0.999997
HSISS4_00632	716	0.04876	0.999997
HSISS4_r00010	564	0.048785	0.999997
trkA2	1313	0.048964	0.999997
lplA	773	0.049	0.999997
htpX	1434	0.049031	0.999997
HSISS4_00448	1541	0.049051	0.999997
HSISS4_00347	861	0.049177	0.999997
HSISS4_01187	1685	0.049331	0.999997
HSISS4_00614	1150	0.049458	0.999997
HSISS4_01260	1473	0.049468	0.999997
cah	596	0.049617	0.999997
ptpS	1400	0.049714	0.999997
HSISS4_01244	1772	0.049748	0.999997
HSISS4_00963	1351	0.04976	0.999997
HSISS4_00738	1584	0.049768	0.999997
cbiO3	1683	0.04981	0.999997
HSISS4_01012	1321	0.049992	0.999997
galK	1303	0.050178	0.999997
mip	1699	0.050263	0.999997
grk	937	0.050348	0.999997
rrmA	1751	0.050376	0.999997
copA3	1239	0.050457	0.999997
HSISS4_00983	1754	0.050458	0.999997
HSISS4_00605	1161	0.050709	0.999997
HSISS4_00647	1640	0.050717	0.999997
lmrA2A	1887	0.050721	0.999997
HSISS4_00741	1476	0.050767	0.999997
HSISS4_01658	1668	0.050907	0.999997
HSISS4_01755	649	0.050956	0.999997
oxlT	678	0.051018	0.999997
HSISS4_00721	1791	0.051057	0.999997
HSISS4_00083	1574	0.051126	0.999997
HSISS4_00073	1160	0.051184	0.999997
HSISS4_01190	1549	0.051214	0.999997
HSISS4_00153	1025	0.051238	0.999997
HSISS4_00820	1287	0.051264	0.999997
HSISS4_00909	1905	0.051305	0.999997
HSISS4_01492	1523	0.05135	0.999997
comA	517	0.051353	0.999997
HSISS4_01036	1002	0.051617	0.999997
HSISS4_00915	1758	0.051808	0.999997
fruR2	697	0.051849	0.999997
HSISS4_00211	1311	0.051944	0.999997
HSISS4_00750	1910	0.051989	0.999997
argH	1844	0.052042	0.999997
mur3	1314	0.052153	0.999997
HSISS4_01183	1325	0.0522	0.999997
HSISS4_01332	1916	0.05231	0.999997
vncR	1264	0.052392	0.999997
HSISS4_00172	899	0.052513	0.999997
HSISS4_00578	875	0.052798	0.999997
HSISS4_00902	1676	0.052854	0.999997
HSISS4_01546	1863	0.053117	0.999997
cysD	783	0.05333	0.999997
HSISS4_01284	673	0.053517	0.999997
HSISS4_01283	1781	0.053521	0.999997
HSISS4_01229	852	0.053553	0.999997
amiA3C	1712	0.053566	0.999997
trkH2	1657	0.053696	0.999997
HSISS4_00875	1258	0.053857	0.999997
HSISS4_00640	817	0.053886	0.999997
HSISS4_00591	946	0.053895	0.999997
HSISS4_01422	690	0.053964	0.999997
pyrK	1603	0.054039	0.999997
HSISS4_00924	1432	0.054193	0.999997
HSISS4_00445	777	0.054261	0.999997
HSISS4_01329	1412	0.054375	0.999997
HSISS4_00490	1399	0.054381	0.999997
HSISS4_00595	1551	0.054408	0.999997
HSISS4_00297	1114	0.054425	0.999997
HSISS4_00920	672	0.054458	0.999997
HSISS4_00994	1769	0.054508	0.999997
HSISS4_00903	1061	0.054526	0.999997
HSISS4_01258	882	0.054558	0.999997
umuC1B	1560	0.054724	0.999997
HSISS4_01603	1174	0.054738	0.999997
HSISS4_00965	1533	0.054764	0.999997
HSISS4_00847	1535	0.054786	0.999997
fruR1	821	0.054804	0.999997
HSISS4_00930	1691	0.054822	0.999997
HSISS4_01228	1247	0.054861	0.999997
HSISS4_01220	912	0.055168	0.999997
nha	1903	0.055246	0.999997
comEC	1725	0.055258	0.999997
HSISS4_01728	706	0.055373	0.999997
HSISS4_00581	550	0.055397	0.999997
HSISS4_01493	522	0.055401	0.999997
HSISS4_00240	1828	0.055498	0.999997
mutL	1925	0.055619	0.999997
HSISS4_01666	1371	0.055664	0.999997
HSISS4_00454	1238	0.055754	0.999997
aspC3	502	0.055792	0.999997
deoD	1051	0.055806	0.999997
HSISS4_00367	1438	0.05589	0.999997
HSISS4_01736	1403	0.055969	0.999997
suhB	993	0.056047	0.999997
slvW	677	0.056075	0.999997
HSISS4_01545	1111	0.056127	0.999997
HSISS4_01593	1142	0.056166	0.999997
HSISS4_00391	1467	0.056216	0.999997
HSISS4_01671	748	0.056393	0.999997
HSISS4_01897	1708	0.056419	0.999997
HSISS4_00893	1243	0.05644	0.999997
HSISS4_01002	1049	0.056495	0.999997
adhB1	1572	0.056526	0.999997
HSISS4_01188	1184	0.056547	0.999997
HSISS4_01276	1735	0.056646	0.999997
HSISS4_00041	1334	0.056687	0.999997
HSISS4_01460	1347	0.05689	0.999997
HSISS4_00895	1194	0.056948	0.999997
HSISS4_01740	1625	0.056963	0.999997
HSISS4_01275	1937	0.056988	0.999997
pbp1B	1490	0.057028	0.999997
HSISS4_00167	838	0.057171	0.999997
HSISS4_00160	1557	0.057179	0.999997
brnQ	1752	0.057252	0.999997
HSISS4_00146	1652	0.057261	0.999997
ssbA	800	0.057327	0.999997
HSISS4_01184	767	0.057353	0.999997
HSISS4_00946	1260	0.057414	0.999997
amtB	1402	0.057491	0.999997
HSISS4_01305	1941	0.057626	0.999997
HSISS4_00447	903	0.057647	0.999997
HSISS4_00818	1913	0.05786	0.999997
metE	1896	0.058098	0.999997
mutY	1797	0.058137	0.999997
HSISS4_00745	1034	0.058273	0.999997
HSISS4_00466	1909	0.0583	0.999997
HSISS4_00360	1232	0.058335	0.999997
pepT	1406	0.058346	0.999997
HSISS4_00154	1108	0.058389	0.999997
HSISS4_00090	795	0.058473	0.999997
HSISS4_00379	714	0.058503	0.999997
HSISS4_00281	1682	0.058549	0.999997
rsuA2	996	0.058846	0.999997
HSISS4_00727	740	0.058887	0.999997
HSISS4_00739	1154	0.058899	0.999997
HSISS4_00982	1119	0.059012	0.999997
HSISS4_00967	605	0.059071	0.999997
tnp657C	582	0.059084	0.999997
copY2	1156	0.059129	0.999997
HSISS4_00577	1281	0.059176	0.999997
HSISS4_00869	1861	0.05922	0.999997
potA	1030	0.059238	0.999997
HSISS4_00174	1217	0.05931	0.999997
leuA	1054	0.059404	0.999997
lacS	1786	0.059458	0.999997
HSISS4_00089	1787	0.059496	0.999997
HSISS4_00177	1812	0.059496	0.999997
gid	1697	0.059498	0.999997
HSISS4_01475	1284	0.059506	0.999997
HSISS4_01324	1911	0.059558	0.999997
HSISS4_00612	1592	0.059666	0.999997
norN	1198	0.059761	0.999997
HSISS4_00365	1700	0.059903	0.999997
HSISS4_00414	693	0.059921	0.999997
HSISS4_00751	1836	0.059922	0.999997
HSISS4_01269	1956	0.059934	0.999997
galE1	1693	0.059967	0.999997
HSISS4_01448	1829	0.060048	0.999997
HSISS4_01191	1721	0.060065	0.999997
HSISS4_00997	1105	0.060203	0.999997
HSISS4_00778	805	0.060204	0.999997
HSISS4_01482	948	0.060332	0.999997
HSISS4_01278	1677	0.060453	0.999997
HSISS4_00764	1464	0.060557	0.999997
trxB1A	1718	0.060631	0.999997
lacZ	1794	0.060661	0.999997
tnp1193F	566	0.060731	0.999997
HSISS4_00615	1720	0.060833	0.999997
HSISS4_01096	1821	0.060848	0.999997
HSISS4_01227	1719	0.060931	0.999997
acpP1	700	0.060981	0.999997
HSISS4_01281	1496	0.061008	0.999997
HSISS4_00460	688	0.061132	0.999997
HSISS4_01001	1380	0.061132	0.999997
hisS1	703	0.061182	0.999997
HSISS4_01039	1080	0.061312	0.999997
HSISS4_00819	1780	0.061397	0.999997
HSISS4_01212	528	0.061409	0.999997
HSISS4_01004	1483	0.061512	0.999997
HSISS4_01014	1931	0.061638	0.999997
HSISS4_00743	1070	0.061704	0.999997
HSISS4_01215	1835	0.061709	0.999997
HSISS4_01623	1396	0.06172	0.999997
HSISS4_01020	803	0.06194	0.999997
HSISS4_00166	1760	0.061946	0.999997
clpL	1649	0.061999	0.999997
potA1	1149	0.062071	0.999997
HSISS4_00175	1116	0.06208	0.999997
HSISS4_01384	1459	0.062197	0.999997
HSISS4_01293	1656	0.06222	0.999997
cbpD1	1843	0.062229	0.999997
apbE	1854	0.062287	0.999997
HSISS4_01841	909	0.062365	0.999997
HSISS4_01622	1710	0.062378	0.999997
HSISS4_01236	1035	0.062473	0.999997
HSISS4_00589	1386	0.062527	0.999997
argC	1413	0.062671	0.999997
corA1	1559	0.062692	0.999997
HSISS4_01414	883	0.062707	0.999997
HSISS4_01291	1879	0.062714	0.999997
HSISS4_01067	769	0.062718	0.999997
acoC1	1648	0.062845	0.999997
lysA	1723	0.062995	0.999997
HSISS4_01263	895	0.063009	0.999997
HSISS4_00613	766	0.063118	0.999997
HSISS4_01019	1318	0.063231	0.999997
HSISS4_01262	1046	0.063371	0.999997
HSISS4_01726	1515	0.063473	0.999997
HSISS4_01075	1857	0.063509	0.999997
HSISS4_01265	808	0.063565	0.999997
HSISS4_01251	1098	0.063585	0.999997
scrA3	778	0.063635	0.999997
HSISS4_01737	750	0.063711	0.999997
HSISS4_r00032	694	0.063802	0.999997
HSISS4_01160	1583	0.063861	0.999997
trpB	1499	0.063877	0.999997
pacL2C	1947	0.063945	0.999997
HSISS4_00758	1729	0.064319	0.999997
HSISS4_00432	1168	0.064359	0.999997
HSISS4_00959	1915	0.064449	0.999997
HSISS4_01282	1360	0.064521	0.999997
HSISS4_00747	1643	0.064533	0.999997
HSISS4_00116	1892	0.064604	0.999997
cbpD3	1305	0.064605	0.999997
HSISS4_00846	1684	0.064635	0.999997
HSISS4_00815	1518	0.064709	0.999997
fatB	1471	0.064731	0.999997
HSISS4_00573	867	0.064783	0.999997
tnpSth1A	1216	0.064894	0.999997
HSISS4_00070	1664	0.064942	0.999997
HSISS4_01232	1245	0.064979	0.999997
argD	1512	0.065264	0.999997
HSISS4_01285	1856	0.065287	0.999997
slvY	659	0.065298	0.999997
vicX	1337	0.065307	0.999997
lmrA2B	662	0.065413	0.999997
HSISS4_00157	1703	0.065565	0.999997
copA2	1675	0.065583	0.999997
HSISS4_00574	772	0.065652	0.999997
nagB	1705	0.065768	0.999997
HSISS4_r00035	509	0.065801	0.999997
asp	546	0.065879	0.999997
pepO	1939	0.065991	0.999997
ppiA	922	0.066043	0.999997
HSISS4_01783	1804	0.066049	0.999997
HSISS4_01790	853	0.066098	0.999997
adcA1	1089	0.066116	0.999997
HSISS4_r00006	587	0.066163	0.999997
HSISS4_01266	1953	0.066276	0.999997
aspC2A	1874	0.066333	0.999997
HSISS4_00429	1453	0.066371	0.999997
pyrG	1141	0.066385	0.999997
HSISS4_01027	1531	0.066385	0.999997
HSISS4_01073	1875	0.066439	0.999997
scrB1	1904	0.066442	0.999997
thiD	1190	0.066461	0.999997
comGA	1272	0.066499	0.999997
HSISS4_01536	663	0.06658	0.999997
HSISS4_01853	1063	0.066631	0.999997
HSISS4_00779	997	0.06668	0.999997
HSISS4_01000	1393	0.066695	0.999997
HSISS4_01038	1122	0.066744	0.999997
HSISS4_01186	1301	0.066771	0.999997
HSISS4_00806	664	0.066814	0.999997
amyL1	1922	0.066821	0.999997
scrA4	1442	0.06684	0.999997
HSISS4_00652	567	0.066894	0.999997
HSISS4_00964	1248	0.066968	0.999997
prfC	1940	0.066992	0.999997
HSISS4_01587	1800	0.067003	0.999997
HSISS4_00636	947	0.067097	0.999997
HSISS4_01197	1651	0.067149	0.999997
HSISS4_00072	823	0.067172	0.999997
HSISS4_00966	1361	0.06726	0.999997
HSISS4_00430	1901	0.067265	0.999997
HSISS4_00885	1385	0.067274	0.999997
HSISS4_00135	788	0.067311	0.999997
HSISS4_00082	1041	0.067406	0.999997
HSISS4_01715	1516	0.067507	0.999997
proB	1695	0.067524	0.999997
HSISS4_00817	1012	0.067561	0.999997
HSISS4_01558	625	0.067696	0.999997
HSISS4_01860	1768	0.067741	0.999997
HSISS4_00446	1792	0.06779	0.999997
HSISS4_01277	1622	0.067842	0.999997
acoA1	1501	0.067941	0.999997
HSISS4_01209	1876	0.067947	0.999997
HSISS4_00905	1662	0.067984	0.999997
HSISS4_01304	973	0.068	0.999997
dtd	878	0.068024	0.999997
lgt	925	0.068139	0.999997
pmi1A	860	0.068222	0.999997
HSISS4_01078	1261	0.068314	0.999997
HSISS4_00904	1521	0.068382	0.999997
HSISS4_00388	658	0.068412	0.999997
HSISS4_00375	1894	0.068438	0.999997
pyrB	636	0.068546	0.999997
HSISS4_00579	1062	0.068723	0.999997
HSISS4_01451	1293	0.068817	0.999997
HSISS4_00749	1782	0.069032	0.999997
HSISS4_00638	1100	0.069071	0.999997
HSISS4_00382	910	0.069184	0.999997
HSISS4_01037	1672	0.069255	0.999997
HSISS4_00720	1799	0.069266	0.999997
HSISS4_01670	1327	0.069276	0.999997
HSISS4_00814	990	0.069326	0.999997
HSISS4_00571	1187	0.069387	0.999997
hsdR1	1933	0.069479	0.999997
dacB	949	0.069517	0.999997
HSISS4_00955	1556	0.069622	0.999997
HSISS4_00485	501	0.069671	0.999997
HSISS4_01164	1462	0.069742	0.999997
HSISS4_01144	1410	0.069774	0.999997
tnp1191A	859	0.069812	0.999997
pacL2B	1943	0.069862	0.999997
HSISS4_00753	1087	0.069936	0.999997
HSISS4_00572	1017	0.069958	0.999997
HSISS4_00661	495	0.070027	0.999997
HSISS4_01657	1379	0.070027	0.999997
sarF	1421	0.070406	0.999997
HSISS4_01273	1753	0.070463	0.999997
HSISS4_00361	1576	0.070594	0.999997
livG2	1296	0.070751	0.999997
HSISS4_01403	1289	0.070902	0.999997
slvZ	832	0.070907	0.999997
htrA	779	0.070988	0.999997
HSISS4_01867	1031	0.071273	0.999997
HSISS4_01210	919	0.071293	0.999997
HSISS4_01578	1170	0.071353	0.999997
acoB1	1849	0.071584	0.999997
HSISS4_00957	971	0.071659	0.999997
HSISS4_00335	1581	0.071719	0.999997
cbiM	1163	0.071866	0.999997
pmrB	829	0.072126	0.999997
copZ	887	0.072237	0.999997
HSISS4_01588	944	0.072288	0.999997
leuC	580	0.072489	0.999997
HSISS4_01859	1020	0.072518	0.999997
HSISS4_00611	1427	0.072534	0.999997
HSISS4_00958	1039	0.072607	0.999997
dinP	1832	0.072711	0.999997
HSISS4_01501	1027	0.072766	0.999997
HSISS4_01116	1713	0.072943	0.999997
HSISS4_01865	1491	0.072966	0.999997
HSISS4_01701	804	0.07306	0.999997
HSISS4_00980	786	0.073131	0.999997
HSISS4_01021	1736	0.073525	0.999997
HSISS4_01390	1252	0.073526	0.999997
HSISS4_01301	1366	0.073546	0.999997
HSISS4_01584	927	0.073554	0.999997
HSISS4_00469	1817	0.073564	0.999997
uvrB	1688	0.073567	0.999997
HSISS4_00791	1945	0.07362	0.999997
HSISS4_00870	1924	0.073753	0.999997
HSISS4_00896	1530	0.073839	0.999997
cbiO2	1825	0.073959	0.999997
HSISS4_01137	1897	0.073978	0.999997
ilvA	1801	0.074013	0.999997
HSISS4_00973	1224	0.074022	0.999997
HSISS4_01222	1294	0.074083	0.999997
HSISS4_00662	1902	0.074112	0.999997
tag2	1460	0.074173	0.999997
HSISS4_00633	978	0.074224	0.999997
HSISS4_00731	1053	0.074287	0.999997
HSISS4_01537	1285	0.074315	0.999997
HSISS4_01250	942	0.074358	0.999997
HSISS4_01781	1001	0.074366	0.999997
HSISS4_00917	1932	0.074425	0.999997
HSISS4_00968	1764	0.074427	0.999997
HSISS4_01600	1404	0.074467	0.999997
purC	1162	0.074493	0.999997
HSISS4_01479	877	0.074526	0.999997
HSISS4_00171	1537	0.074754	0.999997
HSISS4_01430	1528	0.074906	0.999997
HSISS4_00651	1079	0.07492	0.999997
carB	1350	0.075006	0.999997
mleP1	1728	0.075128	0.999997
HSISS4_01863	1295	0.075139	0.999997
HSISS4_01261	637	0.075209	0.999997
HSISS4_00565	1689	0.075305	0.999997
HSISS4_01033	1200	0.07536	0.999997
sptB	1590	0.075373	0.999997
HSISS4_00746	1498	0.075432	0.999997
pilD	1495	0.075452	0.999997
trpC	541	0.075459	0.999997
HSISS4_00461	1319	0.075485	0.999997
HSISS4_00341	914	0.075486	0.999997
hlyX	1363	0.075501	0.999997
metF	1627	0.075643	0.999997
HSISS4_01013	1426	0.075667	0.999997
feoA	929	0.075709	0.999997
HSISS4_01569	868	0.075851	0.999997
leuD	1389	0.076014	0.999997
hisK	1383	0.076154	0.999997
gnlB	869	0.076278	0.999997
argR	623	0.076447	0.999997
HSISS4_01852	646	0.076525	0.999997
HSISS4_01621	1010	0.076562	0.999997
comEA	962	0.076719	0.999997
HSISS4_00606	735	0.076932	0.999997
HSISS4_01616	1376	0.077055	0.999997
HSISS4_00597	1494	0.07707	0.999997
comGB	1653	0.077123	0.999997
HSISS4_01654	811	0.077137	0.999997
HSISS4_00999	1136	0.0772	0.999997
HSISS4_00763	851	0.077375	0.999997
HSISS4_01601	982	0.077383	0.999997
HSISS4_01287	1796	0.077407	0.999997
HSISS4_01064	1110	0.077542	0.999997
murO	1763	0.077716	0.999997
HSISS4_01858	945	0.077738	0.999997
uvrC	1840	0.077911	0.999997
HSISS4_01323	1908	0.07802	0.999997
HSISS4_01138	966	0.078229	0.999997
HSISS4_01009	1147	0.078234	0.999997
HSISS4_01046	1320	0.078368	0.999997
HSISS4_01854	1706	0.078496	0.999997
HSISS4_01538	907	0.078592	0.999997
HSISS4_00742	723	0.078624	0.999997
HSISS4_00621	679	0.078966	0.999997
HSISS4_01255	1755	0.078988	0.999997
pacL2A	1783	0.079254	0.999997
HSISS4_01208	527	0.079333	0.999997
HSISS4_00984	1890	0.079572	0.999997
HSISS4_00351	1418	0.079579	0.999997
HSISS4_00654	1345	0.079891	0.999997
HSISS4_00436	746	0.079917	0.999997
HSISS4_00658	614	0.07993	0.999997
HSISS4_01590	1349	0.080314	0.999997
HSISS4_00977	1585	0.080315	0.999997
HSISS4_00596	1196	0.080337	0.999997
HSISS4_00625	686	0.080726	0.999997
HSISS4_01325	1952	0.080869	0.999997
HSISS4_01399	1309	0.080971	0.999997
HSISS4_01327	1566	0.080991	0.999997
HSISS4_00829	1607	0.08121	0.999997
HSISS4_00950	1596	0.081309	0.999997
HSISS4_01126	1884	0.081323	0.999997
HSISS4_01477	1227	0.081342	0.999997
HSISS4_00598	687	0.081621	0.999997
HSISS4_01608	1401	0.081646	0.999997
HSISS4_01217	682	0.081727	0.999997
HSISS4_00398	1297	0.081818	0.999997
HSISS4_01268	932	0.081909	0.999997
HSISS4_01176	1737	0.081909	0.999997
HSISS4_01412	749	0.081959	0.999997
HSISS4_00366	1395	0.082421	0.999997
HSISS4_00733	1734	0.082451	0.999997
HSISS4_01481	1417	0.082466	0.999997
tnp1193G	1847	0.082543	0.999997
HSISS4_01883	1180	0.082746	0.999997
dprA	1567	0.08286	0.999997
HSISS4_00241	1373	0.08288	0.999997
HSISS4_00550	1279	0.082968	0.999997
HSISS4_01392	1103	0.083023	0.999997
tag1	1435	0.083055	0.999997
HSISS4_00919	1837	0.083084	0.999997
bioY1	1447	0.083085	0.999997
HSISS4_01664	561	0.083129	0.999997
HSISS4_00637	1778	0.083349	0.999997
HSISS4_00282	1577	0.083441	0.999997
HSISS4_01206	1381	0.08346	0.999997
HSISS4_00378	1431	0.083468	0.999997
HSISS4_01077	1317	0.0837	0.999997
HSISS4_00101	1016	0.08382	0.999997
HSISS4_01555	920	0.083994	0.999997
HSISS4_01198	928	0.084253	0.999997
pyrDa	548	0.084374	0.999997
HSISS4_01872	645	0.084427	0.999997
HSISS4_01289	1075	0.084568	0.999997
HSISS4_00112	1372	0.084692	0.999997
HSISS4_01189	866	0.084695	0.999997
HSISS4_01214	499	0.085028	0.999997
HSISS4_r00012	1029	0.085094	0.999997
HSISS4_01618	1568	0.085267	0.999997
HSISS4_01629	768	0.08536	0.999997
HSISS4_01053	879	0.085411	0.999997
HSISS4_01452	761	0.085542	0.999997
sdaB	1618	0.085544	0.999997
HSISS4_01862	1151	0.085573	0.999997
HSISS4_01005	1101	0.085721	0.999997
HSISS4_01172	1946	0.085882	0.999997
HSISS4_00649	1269	0.086302	0.999997
HSISS4_00518	634	0.08632	0.999997
acoL1	1544	0.086582	0.999997
smpB	931	0.086775	0.999997
HSISS4_00985	1573	0.086794	0.999997
HSISS4_00754	1059	0.086944	0.999997
HSISS4_01650	1203	0.087108	0.999997
pfl	1588	0.087177	0.999997
tnpSth1B	1300	0.087188	0.999997
epsD	1195	0.0872	0.999997
HSISS4_01330	1864	0.087322	0.999997
HSISS4_00624	1117	0.087653	0.999997
msrA1B	888	0.087706	0.999997
HSISS4_01089	1636	0.087714	0.999997
mur1A	1570	0.087862	0.999997
HSISS4_00926	1497	0.08794	0.999997
HSISS4_01398	1658	0.08794	0.999997
HSISS4_01791	574	0.088037	0.999997
HSISS4_01651	1323	0.088191	0.999997
HSISS4_01575	1423	0.088264	0.999997
HSISS4_01848	1600	0.088264	0.999997
relA	1788	0.08854	0.999997
HSISS4_00262	1283	0.088838	0.999997
HSISS4_00263	1461	0.088847	0.999997
HSISS4_00345	1231	0.08894	0.999997
HSISS4_00590	1364	0.089034	0.999997
HSISS4_01731	1212	0.089072	0.999997
HSISS4_01708	1645	0.089251	0.999997
HSISS4_01142	1870	0.089337	0.999997
HSISS4_01008	718	0.089407	0.999997
HSISS4_r00015	505	0.08943	0.999997
HSISS4_00529	1601	0.089449	0.999997
HSISS4_01174	1623	0.089775	0.999997
nagA	1868	0.090082	0.999997
HSISS4_01730	1390	0.090227	0.999997
HSISS4_00582	1558	0.090369	0.999997
HSISS4_00617	1680	0.090576	0.999997
HSISS4_00264	1820	0.091047	0.999997
scrA2	1858	0.091166	0.999997
HSISS4_00770	834	0.091202	0.999997
HSISS4_00567	721	0.091212	0.999997
ndk	939	0.091539	0.999997
HSISS4_01219	1750	0.091677	0.999997
mleP2	857	0.091811	0.999997
HSISS4_01649	1604	0.091952	0.999997
comFC	1091	0.091977	0.999997
HSISS4_01717	1629	0.09202	0.999997
recX	1083	0.092227	0.999997
HSISS4_00734	950	0.092277	0.999997
HSISS4_01604	763	0.092292	0.999997
HSISS4_01299	755	0.092365	0.999997
rocE1	627	0.09252	0.999997
HSISS4_01483	940	0.092557	0.999997
luxS	1310	0.092678	0.999997
HSISS4_01257	816	0.092817	0.999997
HSISS4_00813	1826	0.092844	0.999997
argF	1527	0.093303	0.999997
HSISS4_r00026	653	0.093357	0.999997
HSISS4_00552	802	0.093539	0.999997
HSISS4_01047	1409	0.093993	0.999997
cysM1	1352	0.094361	0.999997
HSISS4_00865	536	0.094562	0.999997
HSISS4_r00009	975	0.094766	0.999997
HSISS4_00575	591	0.094798	0.999997
HSISS4_01474	1132	0.095086	0.999997
HSISS4_01216	1510	0.095151	0.999997
HSISS4_01582	826	0.095394	0.999997
HSISS4_00352	1259	0.09577	0.999997
HSISS4_01023	726	0.095795	0.999997
HSISS4_01092	1220	0.095874	0.999997
cls1	814	0.096052	0.999997
HSISS4_00294	892	0.096301	0.999997
HSISS4_01505	776	0.096438	0.999997
HSISS4_00455	1595	0.097129	0.999997
HSISS4_00085	1033	0.097312	0.999997
gat	1370	0.097986	0.999997
HSISS4_00451	575	0.098052	0.999997
HSISS4_01213	1463	0.098211	0.999997
HSISS4_01704	754	0.098475	0.999997
HSISS4_01866	841	0.098537	0.999997
HSISS4_00170	758	0.098807	0.999997
HSISS4_01687	1593	0.098993	0.999997
msrA1A	745	0.099031	0.999997
HSISS4_00054	1263	0.099532	0.999997
HSISS4_01105	908	0.10023	0.999997
HSISS4_00216	1278	0.10089	0.999997
trpG	1266	0.1009	0.999997
HSISS4_00726	1565	0.10103	0.999997
HSISS4_00199	1175	0.10107	0.999997
HSISS4_01456	1179	0.10112	0.999997
HSISS4_01732	827	0.10127	0.999997
HSISS4_00184	1158	0.10136	0.999997
argJ	1552	0.10183	0.999997
HSISS4_00198	1042	0.10192	0.999997
HSISS4_01454	713	0.102	0.999997
HSISS4_00534	1611	0.10217	0.999997
HSISS4_01175	1256	0.10225	0.999997
HSISS4_00972	606	0.10231	0.999997
HSISS4_01181	1204	0.1024	0.999997
HSISS4_01620	1517	0.10353	0.999997
HSISS4_00890	1282	0.10357	0.999997
rggH	1007	0.10373	0.999997
umuC1A	789	0.10431	0.999997
HSISS4_01199	1137	0.10457	0.999997
HSISS4_01589	747	0.10467	0.999997
HSISS4_01131	1348	0.10495	0.999997
HSISS4_01522	807	0.10505	0.999997
HSISS4_01026	1044	0.10508	0.999997
HSISS4_01777	491	0.10523	0.999997
HSISS4_01306	1276	0.10529	0.999997
HSISS4_00910	1775	0.10546	0.999997
HSISS4_00641	987	0.10548	0.999997
livH	1802	0.10607	0.999997
ppc	1014	0.1062	0.999997
HSISS4_00254	828	0.10679	0.999997
HSISS4_01503	1021	0.10691	0.999997
HSISS4_00626	1322	0.10692	0.999997
HSISS4_00415	1831	0.10706	0.999997
HSISS4_01086	935	0.10739	0.999997
cbiQ	1138	0.10769	0.999997
cbiO1	897	0.10815	0.999997
HSISS4_00940	1741	0.10827	0.999997
HSISS4_00981	863	0.10867	0.999997
pheA	1619	0.10871	0.999997
HSISS4_00044	644	0.1095	0.999997
HSISS4_00350	1159	0.10962	0.999997
epsA	1524	0.11	0.999997
HSISS4_01869	1237	0.11024	0.999997
trpA	1478	0.11076	0.999997
HSISS4_01395	1465	0.11088	0.999997
HSISS4_01871	570	0.11101	0.999997
HSISS4_01612	1610	0.11103	0.999997
HSISS4_00830	1339	0.11156	0.999997
HSISS4_01748	1451	0.11161	0.999997
HSISS4_01253	727	0.11171	0.999997
HSISS4_01826	1845	0.11208	0.999997
pbp2B	1730	0.1128	0.999997
HSISS4_01097	885	0.11352	0.999997
HSISS4_01882	1742	0.11403	0.999997
galR	1891	0.1141	0.999997
HSISS4_01154	1591	0.11426	0.999997
snf	1824	0.11464	0.999997
HSISS4_00143	656	0.11491	0.999997
fruB2	896	0.11561	0.999997
guaA1	1659	0.11615	0.999997
HSISS4_01256	1470	0.1173	0.999997
HSISS4_00478	1472	0.11738	0.999997
HSISS4_r00002	518	0.11837	0.999997
HSISS4_00864	1003	0.11861	0.999997
epsC	1235	0.1187	0.999997
HSISS4_00988	652	0.11872	0.999997
HSISS4_00979	1803	0.11987	0.999997
ureG	918	0.12019	0.999997
cls2	1475	0.12039	0.999997
comFA	1813	0.12077	0.999997
scrA1	1727	0.12122	0.999997
HSISS4_00173	998	0.12241	0.999997
HSISS4_01156	467	0.12356	0.999997
bta	775	0.12382	0.999997
dacA1A	1253	0.1248	0.999997
HSISS4_01795	1060	0.12488	0.999997
HSISS4_01550	1077	0.12645	0.999997
HSISS4_00142	1663	0.12652	0.999997
ureF	1164	0.12655	0.999997
HSISS4_01630	680	0.12685	0.999997
rbfA	613	0.12712	0.999997
HSISS4_01504	734	0.12756	0.999997
HSISS4_00075	733	0.12785	0.999997
HSISS4_01763	954	0.12789	0.999997
HSISS4_01787	1268	0.12825	0.999997
HSISS4_r00054	870	0.12846	0.999997
HSISS4_00088	865	0.12914	0.999997
HSISS4_01225	1326	0.12967	0.999997
HSISS4_01525	602	0.1298	0.999997
HSISS4_00839	1112	0.13002	0.999997
ureD	1507	0.13045	0.999997
HSISS4_01292	1099	0.13122	0.999997
HSISS4_01450	1545	0.13187	0.999997
HSISS4_00086	622	0.13296	0.999997
HSISS4_00299	762	0.13379	0.999997
pyrE	1330	0.13424	0.999997
HSISS4_01873	698	0.13506	0.999997
HSISS4_00942	648	0.1351	0.999997
HSISS4_01371	1057	0.13533	0.999997
HSISS4_01397	1206	0.13685	0.999997
HSISS4_00280	1437	0.13751	0.999997
livJ	1624	0.13771	0.999997
HSISS4_00947	1341	0.13803	0.999997
ureI	709	0.13833	0.999997
HSISS4_r00052	691	0.13907	0.999997
HSISS4_00479	1040	0.13947	0.999997
HSISS4_01029	751	0.13963	0.999997
sipB	1502	0.14136	0.999997
HSISS4_00467	938	0.14307	0.999997
HSISS4_01827	1443	0.14325	0.999997
rodA	1709	0.14362	0.999997
hipO3	675	0.14402	0.999997
HSISS4_01011	752	0.14465	0.999997
comS	641	0.14738	0.999997
gpmB	1855	0.14744	0.999997
mreD	1086	0.14813	0.999997
mreC	889	0.14834	0.999997
fur	1538	0.15058	0.999997
ureB	1335	0.15514	0.999997
sunL	1520	0.15517	0.999997
HSISS4_01626	1173	0.15522	0.999997
dinG	1767	0.15529	0.999997
livF	835	0.15554	0.999997
HSISS4_01173	921	0.15575	0.999997
ureC	1935	0.15576	0.999997
celB	1862	0.15648	0.999997
HSISS4_00827	1869	0.15751	0.999997
HSISS4_01613	1926	0.15764	0.999997
HSISS4_00525	1048	0.15796	0.999997
HSISS4_00828	597	0.15824	0.999997
phoU	1186	0.15855	0.999997
HSISS4_01391	1702	0.15929	0.999997
HSISS4_01424	1405	0.15974	0.999997
HSISS4_01267	1015	0.16072	0.999997
HSISS4_01087	1246	0.16164	0.999997
HSISS4_00835	770	0.16174	0.999997
HSISS4_00028	1374	0.1627	0.999997
livM	1888	0.16275	0.999997
HSISS4_00524	1866	0.16294	0.999997
HSISS4_00523	552	0.16346	0.999997
HSISS4_r00083	488	0.16436	0.999997
HSISS4_00642	906	0.16489	0.999997
HSISS4_r00034	480	0.16608	0.999997
epsF	737	0.16655	0.999997
ureE	1106	0.16702	0.999997
HSISS4_01093	1037	0.16811	0.999997
HSISS4_00859	731	0.16812	0.999997
rggG	1290	0.17056	0.999997
HSISS4_00891	923	0.17347	0.999997
HSISS4_01221	854	0.17446	0.999997
tnp1193C	702	0.17462	0.999997
HSISS4_00134	1633	0.175	0.999997
HSISS4_00433	1090	0.17645	0.999997
HSISS4_00670	1346	0.177	0.999997
HSISS4_01101	979	0.17822	0.999997
HSISS4_00675	1178	0.17843	0.999997
upp	669	0.18151	0.999997
livG1	1133	0.18352	0.999997
ureA	873	0.18363	0.999997
HSISS4_01652	753	0.18391	0.999997
HSISS4_00873	1620	0.18757	0.999997
HSISS4_01388	1731	0.19055	0.999997
HSISS4_01828	964	0.19176	0.999997
plsX	1830	0.19253	0.999997
HSISS4_01628	961	0.19587	0.999997
HSISS4_00422	1745	0.1964	0.999997
HSISS4_00857	890	0.19762	0.999997
endA	1084	0.19896	0.999997
HSISS4_01088	1834	0.20326	0.999997
HSISS4_00087	1522	0.20349	0.999997
HSISS4_00781	549	0.20783	0.999997
metB1	1757	0.20845	0.999997
HSISS4_01469	1929	0.21169	0.999997
deoB	1214	0.21202	0.999997
HSISS4_01627	951	0.21469	0.999997
HSISS4_00832	1416	0.2153	0.999997
HSISS4_01782	1439	0.21539	0.999997
HSISS4_01307	631	0.21592	0.999997
pppL	1704	0.2173	0.999997
HSISS4_01509	1918	0.21748	0.999997
HSISS4_01091	1358	0.21802	0.999997
HSISS4_00833	1578	0.22025	0.999997
HSISS4_01508	1608	0.22185	0.999997
gdhA	1722	0.22198	0.999997
HSISS4_00305	830	0.2227	0.999997
gidB	1199	0.2254	0.999997
HSISS4_00666	1882	0.22859	0.999997
punA	1637	0.22884	0.999997
HSISS4_00823	991	0.22911	0.999997
purR	1912	0.23221	0.999997
murZ	1944	0.23355	0.999997
HSISS4_01387	831	0.23955	0.999997
HSISS4_00165	913	0.24007	0.999997
rgpA1	1872	0.24142	0.999997
HSISS4_01309	1093	0.24399	0.999997
qacE	1776	0.25154	0.999997
cdd	1365	0.25248	0.999997
ackA	1907	0.25339	0.999997
HSISS4_01308	1732	0.25341	0.999997
cbf	1759	0.25726	0.999997
uppP	630	0.25737	0.999997
HSISS4_00717	894	0.25904	0.999997
rgpX3	1900	0.26152	0.999997
HSISS4_01423	1081	0.26279	0.999997
epsI	1726	0.26391	0.999997
HSISS4_00834	1698	0.26649	0.999997
HSISS4_01694	1036	0.26735	0.999997
HSISS4_00519	1816	0.27018	0.999997
HSISS4_00715	1881	0.27134	0.999997
HSISS4_00810	720	0.27658	0.999997
HSISS4_01844	1669	0.281	0.999997
HSISS4_00235	1942	0.28533	0.999997
HSISS4_00236	880	0.2875	0.999997
HSISS4_00125	1954	0.29997	0.999997
HSISS4_01065	780	0.30602	0.999997
HSISS4_00671	1286	0.30818	0.999997
HSISS4_00079	559	0.31006	0.999997
dpr	1930	0.3113	0.999997
udk	916	0.31259	0.999997
HSISS4_r00061	989	0.31744	0.999997
HSISS4_00124	1673	0.32231	0.999997
HSISS4_00234	1948	0.32931	0.999997
gnlP	1949	0.33827	0.999997
HSISS4_00233	1919	0.35348	0.999997
epuA	1756	0.35868	0.999997
pstB2	1795	0.36123	0.999997
HSISS4_00520	1121	0.36362	0.999997
cmhR	1407	0.36872	0.999997
pstB1	1766	0.37043	0.999997
aspC2B	1895	0.3751	0.999997
pstC2	1950	0.37548	0.999997
spxA1	1599	0.38116	0.999997
pstC1	985	0.38485	0.999997
pstS	941	0.39962	0.999997
gnlQ	1811	0.41427	0.999997
HSISS4_00056	1951	0.43078	0.999997
murA	725	0.44026	0.999997
pknB	1860	0.4418	0.999997
HSISS4_r00030	629	0.4579	0.999997
trxB1B	1955	0.46488	0.999997

## Sheet: S1F_scores_genes(mock_vs_Ci+C)
id	Negative Rank	Score	FDR
HSISS4_r00031	466	-8.1891	0.009822
divIC	363	-6.9157	4e-05
ftsL	334	-6.6862	1.4e-05
HSISS4_r00059	369	-6.5256	1.4e-05
murG	105	-6.2874	1.4e-05
rpsF	395	-6.1793	0.000165
rpsS	359	-6.1767	1.4e-05
rpsE	298	-6.1621	1.4e-05
HSISS4_r00073	431	-6.149	0.003728
rplM	348	-6.1405	1.4e-05
rplX	349	-6.1092	1.4e-05
HSISS4_00271	475	-6.0275	0.042031
proS	29	-5.9751	1.4e-05
gltX	34	-5.9284	1.4e-05
tmk	263	-5.8892	1.4e-05
HSISS4_r00070	439	-5.8521	0.007614
mraW	83	-5.8224	1.4e-05
murB	134	-5.8149	1.4e-05
asnC	51	-5.7896	1.4e-05
rpsD	174	-5.7605	1.4e-05
rplE	275	-5.7498	1.4e-05
lysS	22	-5.7307	1.4e-05
rpsQ	337	-5.7082	1.4e-05
aspS	12	-5.6862	1.4e-05
secE	456	-5.6743	0.016505
rplA	253	-5.6704	1.4e-05
hisS2	59	-5.6568	1.4e-05
nrdH	437	-5.6554	0.00597
HSISS4_00185	368	-5.65	1.4e-05
ftsW	86	-5.6385	1.4e-05
HSISS4_00396	309	-5.6282	1.4e-05
secG	406	-5.5998	0.000901
rplW	488	-5.5943	0.05533
dapB	201	-5.5898	1.4e-05
rplB	118	-5.5788	1.4e-05
murD	85	-5.57	1.4e-05
argS	9	-5.5684	1.4e-05
ssbB	286	-5.5633	1.4e-05
murF	42	-5.5531	1.4e-05
pbp2X	6	-5.5441	1.4e-05
HSISS4_00007	403	-5.5171	0.00078
dnaB	61	-5.5165	1.4e-05
rpmG1	391	-5.5131	0.000142
uppS	138	-5.5081	1.4e-05
glr	54	-5.5023	1.4e-05
HSISS4_00841	147	-5.465	1.4e-05
HSISS4_00535	293	-5.4623	1.4e-05
rpsJ	306	-5.4572	1.4e-05
HSISS4_00690	386	-5.4469	4e-05
rgpC	228	-5.444	1.4e-05
gmk	203	-5.4403	1.4e-05
accB	195	-5.4274	1.4e-05
rplK	299	-5.4175	1.4e-05
pfkA	102	-5.3997	1.4e-05
rplN	350	-5.3809	1.4e-05
HSISS4_00688	308	-5.3806	1.4e-05
divIVA	261	-5.3108	1.4e-05
divIB	276	-5.2787	1.4e-05
cdsA	113	-5.2715	1.4e-05
HSISS4_01049	330	-5.263	1.4e-05
acpP	430	-5.2483	0.003257
HSISS4_00509	152	-5.2463	1.4e-05
atpH	287	-5.2094	1.4e-05
secA2	8	-5.1849	1.4e-05
rplP	285	-5.1825	1.4e-05
eep	32	-5.1764	1.4e-05
nrdR	281	-5.1723	1.4e-05
fus	13	-5.1693	1.4e-05
prsA1	200	-5.1641	1.4e-05
atpE	312	-5.1554	1.4e-05
HSISS4_00065	123	-5.144	1.4e-05
gatB	14	-5.1063	1.4e-05
aspC1	84	-5.0845	1.4e-05
HSISS4_00488	343	-5.0814	1.4e-05
cysE1	91	-5.0687	1.4e-05
dnaA	44	-5.0062	1.4e-05
gatA	27	-5.0008	1.4e-05
dnaG	20	-4.9916	1.4e-05
atpC	218	-4.9766	1.4e-05
accC	31	-4.9686	1.4e-05
rplJ	393	-4.9419	0.000389
fabD	120	-4.9245	1.4e-05
gyrB	25	-4.9224	1.4e-05
HSISS4_00189	100	-4.9207	1.4e-05
pgsA	379	-4.9167	0.000165
secY2	173	-4.9154	1.4e-05
rpsN	364	-4.9123	1.4e-05
rplC	177	-4.9119	1.4e-05
rpoA	121	-4.9115	1.4e-05
rpsL	202	-4.9105	1.4e-05
pnpA	15	-4.9013	1.4e-05
leuS	7	-4.8777	1.4e-05
murM	63	-4.8736	1.4e-05
HSISS4_r00074	425	-4.8728	0.002349
cysS	47	-4.8565	1.4e-05
gpsA	96	-4.8424	1.4e-05
rgpB	155	-4.8346	1.4e-05
HSISS4_00373	317	-4.8222	1.4e-05
tuf	68	-4.8179	1.4e-05
HSISS4_00277	33	-4.8	1.4e-05
rpsI	325	-4.7929	1.4e-05
rpsK	336	-4.7774	1.4e-05
mraY	92	-4.7772	1.4e-05
thrC	69	-4.7642	1.4e-05
rpsB	226	-4.7542	1.4e-05
gatC	255	-4.747	1.4e-05
rplV	373	-4.7251	4e-05
rpsA	258	-4.7206	1.4e-05
tyrS	80	-4.6801	1.4e-05
fabF	73	-4.6741	1.4e-05
rpsP	326	-4.6543	1.4e-05
rpsO	323	-4.6483	1.4e-05
nifS3	21	-4.6458	1.4e-05
prsA2	95	-4.641	1.4e-05
HSISS4_00202	303	-4.6293	1.4e-05
rpsC	260	-4.619	1.4e-05
fabZ	292	-4.6027	1.4e-05
rplD	278	-4.5804	1.4e-05
holB	62	-4.5662	1.4e-05
eno	129	-4.5639	1.4e-05
dnaH	252	-4.5635	1.4e-05
HSISS4_00808	184	-4.5633	1.4e-05
ileS	18	-4.5404	1.4e-05
rpsM	314	-4.532	1.4e-05
atpG	188	-4.5287	1.4e-05
HSISS4_01468	77	-4.521	1.4e-05
ftsZ	111	-4.4824	1.4e-05
phaB	207	-4.4725	1.4e-05
HSISS4_00713	39	-4.4437	1.4e-05
ftsY	56	-4.4303	1.4e-05
HSISS4_00691	248	-4.415	1.4e-05
metA	154	-4.4001	1.4e-05
rnpA	526	-4.3869	0.314332
rplT	427	-4.3689	0.003193
murC	87	-4.3669	1.4e-05
HSISS4_01420	126	-4.366	1.4e-05
HSISS4_00336	269	-4.3609	1.4e-05
rpmC	471	-4.3547	0.045224
rgpA2	159	-4.3543	1.4e-05
gapN	119	-4.3508	1.4e-05
dnaI	114	-4.3486	1.4e-05
tsf	274	-4.3482	1.4e-05
infA	397	-4.3413	0.000215
fabK	133	-4.3381	1.4e-05
pgi	128	-4.3307	1.4e-05
HSISS4_00516	212	-4.3274	1.4e-05
rpoC	2	-4.3253	1.4e-05
aroG2	71	-4.3196	1.4e-05
metG	30	-4.3069	1.4e-05
thrS	24	-4.3034	1.4e-05
rpmJ	436	-4.3029	0.006992
rpoB	4	-4.2796	1.4e-05
recU	204	-4.2753	1.4e-05
rplF	289	-4.2711	1.4e-05
mvaK1	106	-4.2458	1.4e-05
fabG	370	-4.2445	6.7e-05
rpoD	67	-4.2216	1.4e-05
rgpD	176	-4.2174	1.4e-05
hflX	72	-4.2054	1.4e-05
rpmE2	291	-4.2053	1.4e-05
rpmD	486	-4.1808	0.076285
pheT	36	-4.1782	1.4e-05
valS	11	-4.1766	1.4e-05
papL	117	-4.1715	1.4e-05
pyk	197	-4.165	1.4e-05
HSISS4_00316	527	-4.1456	0.332275
HSISS4_01517	144	-4.1301	1.4e-05
parC	26	-4.1087	1.4e-05
HSISS4_r00019	401	-4.1069	0.000585
atpD	35	-4.1037	1.4e-05
adk	232	-4.1033	1.4e-05
rpsG	333	-4.0847	1.4e-05
HSISS4_00337	206	-4.0839	1.4e-05
HSISS4_00689	279	-4.0797	1.4e-05
engA	55	-4.0702	1.4e-05
alaS	23	-4.0654	1.4e-05
rbgA	153	-4.0514	1.4e-05
HSISS4_00510	254	-4.0389	1.4e-05
HSISS4_01878	50	-4.0188	1.4e-05
rpsR	451	-4.0161	0.016387
rpsH	377	-3.9914	0.000165
HSISS4_r00068	3	-3.9893	1.4e-05
dgk	358	-3.9865	1.4e-05
ppnK	66	-3.9461	1.4e-05
ftsA	136	-3.9384	1.4e-05
thyA	175	-3.937	1.4e-05
rheB	65	-3.9054	1.4e-05
pheS	190	-3.9043	1.4e-05
murN	150	-3.8932	1.4e-05
murE	57	-3.8741	1.4e-05
rplR	405	-3.873	0.001622
HSISS4_01083	249	-3.8598	1.4e-05
trpS	220	-3.8575	1.4e-05
rplO	338	-3.849	1.4e-05
HSISS4_r00071	420	-3.848	0.002258
accD	178	-3.8157	1.4e-05
rplQ	357	-3.7995	4e-05
ptsH	396	-3.7951	0.000215
apt	277	-3.7934	1.4e-05
rnr	17	-3.776	1.4e-05
gcaD	139	-3.7639	1.4e-05
HSISS4_00761	227	-3.7633	1.4e-05
aroG1	135	-3.7603	1.4e-05
HSISS4_00067	506	-3.753	0.214359
lysC	48	-3.7418	1.4e-05
fabH	143	-3.7416	1.4e-05
HSISS4_r00066	1	-3.7415	1.4e-05
rpmH	432	-3.7303	0.005399
HSISS4_r00067	398	-3.7228	0.000117
gapA1	246	-3.6872	1.4e-05
guaA2	37	-3.6819	1.4e-05
dnaX	53	-3.6736	1.4e-05
ffh	101	-3.6527	1.4e-05
atpA	43	-3.646	1.4e-05
HSISS4_00394	171	-3.6437	1.4e-05
infB	10	-3.6344	1.4e-05
hom	172	-3.6312	1.4e-05
HSISS4_01370	140	-3.6305	1.4e-05
rmlD	237	-3.6074	1.4e-05
HSISS4_r00076	360	-3.6038	4e-05
infC	345	-3.6014	1.4e-05
prfA	112	-3.5932	1.4e-05
parE	41	-3.5896	1.4e-05
HSISS4_00494	222	-3.5601	1.4e-05
rplI	329	-3.5577	1.4e-05
accA	165	-3.517	1.4e-05
HSISS4_r00065	223	-3.5169	1.4e-05
ldh	191	-3.5145	1.4e-05
glyQ	142	-3.5076	1.4e-05
atpF	341	-3.4924	1.4e-05
dnaD	213	-3.4844	1.4e-05
fba	244	-3.4807	1.4e-05
HSISS4_00395	262	-3.4303	1.4e-05
gnlR	346	-3.43	1.4e-05
atpB	124	-3.3953	1.4e-05
HSISS4_01533	245	-3.3888	1.4e-05
rpmA	388	-3.3888	0.000117
gnlA	60	-3.3803	1.4e-05
rpsU	523	-3.3726	0.274694
rplU	423	-3.3656	0.002906
ddl	149	-3.3607	1.4e-05
HSISS4_00307	310	-3.3581	1.4e-05
acpS	347	-3.3546	1.4e-05
tdk	208	-3.3488	1.4e-05
cobQ	109	-3.3305	1.4e-05
dnaE	5	-3.3279	1.4e-05
rplS	372	-3.3268	4e-05
thrB	122	-3.2702	1.4e-05
HSISS4_01146	284	-3.263	1.4e-05
hstH	447	-3.2617	0.013451
HSISS4_01356	332	-3.2492	1.4e-05
obgE	94	-3.2328	1.4e-05
guaB	196	-3.2302	1.4e-05
HSISS4_00270	461	-3.215	0.029735
elaC	169	-3.207	1.4e-05
gyrA	40	-3.1502	1.4e-05
glyS	75	-3.1416	1.4e-05
HSISS4_00716	158	-3.0971	1.4e-05
HSISS4_01679	192	-3.0417	1.4e-05
HSISS4_r00055	469	-2.9928	0.040259
HSISS4_r00072	492	-2.9919	0.108614
HSISS4_01563	288	-2.9893	1.4e-05
pepB	89	-2.9798	1.4e-05
dnaN	108	-2.9537	1.4e-05
priA	16	-2.944	1.4e-05
serS	164	-2.9436	1.4e-05
coaD	365	-2.9419	1.4e-05
HSISS4_00437	127	-2.9416	1.4e-05
HSISS4_01532	64	-2.919	1.4e-05
rgpE	267	-2.9064	1.4e-05
trmD	170	-2.8964	1.4e-05
holA	305	-2.8804	1.4e-05
HSISS4_r00075	520	-2.8769	0.257259
glmS	234	-2.8734	1.4e-05
HSISS4_r00038	485	-2.8446	0.085461
rimI	340	-2.83	1.4e-05
HSISS4_00482	250	-2.8261	1.4e-05
rmlA1	160	-2.8193	1.4e-05
HSISS4_01374	352	-2.8173	1.4e-05
HSISS4_00010	70	-2.8045	1.4e-05
HSISS4_01889	295	-2.7823	1.4e-05
ccpA	180	-2.7534	1.4e-05
rpmG2	438	-2.7415	0.008368
asd	162	-2.741	1.4e-05
rpmI	407	-2.7405	0.001287
pbp1A	38	-2.7287	1.4e-05
def	214	-2.7138	1.4e-05
polC	19	-2.6855	1.4e-05
efp	231	-2.683	1.4e-05
metK	209	-2.6255	1.4e-05
HSISS4_01875	453	-2.6187	0.018642
rmlB	189	-2.6143	1.4e-05
HSISS4_00483	316	-2.6112	1.4e-05
mvaD	194	-2.6094	1.4e-05
fmt	217	-2.5919	1.4e-05
pfs	302	-2.5875	1.4e-05
ptsI	74	-2.5817	1.4e-05
HSISS4_00796	97	-2.5329	1.4e-05
mvaK2	182	-2.5021	1.4e-05
clpX	151	-2.4777	1.4e-05
HSISS4_00009	426	-2.4588	0.003042
rmlC	238	-2.4416	1.4e-05
clpP	321	-2.4314	1.4e-05
nusA	185	-2.3943	1.4e-05
hlyIII	161	-2.3891	1.4e-05
ligA	131	-2.3773	1.4e-05
era	163	-2.3688	1.4e-05
HSISS4_01645	376	-2.3668	0.000117
HSISS4_01443	404	-2.3478	0.001047
HSISS4_00011	137	-2.3397	1.4e-05
codY	215	-2.3389	1.4e-05
HSISS4_r00064	440	-2.3351	0.009708
rnhB2	181	-2.3054	1.4e-05
HSISS4_01409	504	-2.3008	0.149192
ezrA	82	-2.2629	1.4e-05
mvaS	271	-2.2582	1.4e-05
pyrH	324	-2.255	1.4e-05
mecA	221	-2.2303	1.4e-05
HSISS4_01681	45	-2.2243	1.4e-05
folD	210	-2.217	1.4e-05
rpmF	473	-2.2089	0.039055
folQ	380	-2.2044	0.000142
HSISS4_00499	459	-2.1886	0.023427
alr	199	-2.167	1.4e-05
rgpG	130	-2.1323	1.4e-05
HSISS4_r00069	532	-2.0903	0.519563
HSISS4_00507	297	-2.0761	1.4e-05
csrR	239	-2.0434	1.4e-05
sipA	225	-2.0426	1.4e-05
rimM	392	-2.0385	0.00029
vicR	351	-2.0046	4e-05
HSISS4_01566	193	-1.9926	1.4e-05
hpt	296	-1.9729	1.4e-05
HSISS4_01463	125	-1.9562	1.4e-05
HSISS4_01567	90	-1.9375	1.4e-05
gcp	198	-1.9149	1.4e-05
HSISS4_00718	354	-1.9069	1.4e-05
groES	478	-1.9069	0.074695
HSISS4_00553	141	-1.9046	1.4e-05
pth	355	-1.9022	2.7e-05
HSISS4_01464	241	-1.8538	1.4e-05
HSISS4_r00042	472	-1.8489	0.045369
mnmA	273	-1.8311	1.4e-05
amiC	46	-1.8302	1.4e-05
amiD	166	-1.8301	1.4e-05
dltC	507	-1.8172	0.217515
amiE	58	-1.8146	1.4e-05
HSISS4_01112	416	-1.7977	0.002191
trxB1C	304	-1.7523	1.4e-05
comR	270	-1.7386	1.4e-05
HSISS4_01680	452	-1.729	0.025122
scrB2	110	-1.7241	1.4e-05
fhs	78	-1.7118	1.4e-05
folE	400	-1.7115	0.001308
HSISS4_00194	216	-1.7001	1.4e-05
mutM	186	-1.6805	1.4e-05
rgpF	179	-1.678	1.4e-05
amiA3A	79	-1.6734	1.4e-05
dctA	76	-1.664	1.4e-05
folA	318	-1.6621	1.4e-05
amiF1	88	-1.6524	1.4e-05
engB	280	-1.6511	1.4e-05
dltA	49	-1.6445	1.4e-05
dltB	93	-1.6441	1.4e-05
HSISS4_00069	294	-1.6245	1.4e-05
rpoZ	361	-1.5931	1.4e-05
idi	266	-1.5807	1.4e-05
HSISS4_00889	116	-1.5798	1.4e-05
slvX	443	-1.5347	0.011965
HSISS4_00268	282	-1.5325	1.4e-05
tkt	103	-1.522	1.4e-05
coaE	383	-1.5039	0.000117
HSISS4_r00077	546	-1.4859	0.556026
HSISS4_00321	104	-1.4797	1.4e-05
tig	240	-1.459	1.4e-05
prfB	224	-1.4584	1.4e-05
HSISS4_01664	510	-1.4328	0.236549
HSISS4_01833	424	-1.4234	0.003789
ftsK	28	-1.4108	1.4e-05
HSISS4_01375	157	-1.3994	1.4e-05
ppaC	378	-1.3922	9.2e-05
HSISS4_r00027	534	-1.3624	0.677391
HSISS4_01376	81	-1.347	1.4e-05
frr	394	-1.3452	0.000608
HSISS4_01785	236	-1.3245	1.4e-05
HSISS4_00265	490	-1.3244	0.151368
pgmA	247	-1.3113	1.4e-05
gla	233	-1.2958	1.4e-05
HSISS4_r00060	489	-1.2894	0.088253
typA	99	-1.2812	1.4e-05
cmk	335	-1.2425	1.4e-05
ptsK	342	-1.2197	1.4e-05
HSISS4_00232	265	-1.2136	1.4e-05
cppA	235	-1.206	1.4e-05
HSISS4_00034	168	-1.1897	1.4e-05
folC2	272	-1.1848	1.4e-05
dnaJ	211	-1.1779	1.4e-05
HSISS4_00714	366	-1.1737	1.4e-05
ruvB	145	-1.1728	1.4e-05
purB1	115	-1.1536	1.4e-05
pepM	327	-1.1504	1.4e-05
nusB	339	-1.1445	1.4e-05
xerD	460	-1.1304	0.0458
HSISS4_01697	399	-1.1265	0.001287
HSISS4_00004	375	-1.1054	0.000165
HSISS4_00888	344	-1.0971	1.4e-05
HSISS4_01121	322	-1.0961	1.4e-05
pncB	146	-1.0834	1.4e-05
HSISS4_00353	256	-1.0796	1.4e-05
lspA	353	-1.064	1.4e-05
nadE	385	-1.0486	0.000165
ftsH	98	-1.0164	1.4e-05
HSISS4_01458	219	-0.99175	1.4e-05
dltD	243	-0.99006	1.4e-05
mvaA	242	-0.98769	1.4e-05
HSISS4_00523	497	-0.98289	0.118048
araT	283	-0.9658	1.4e-05
ctsR	508	-0.95895	0.30614
topA	259	-0.94112	1.4e-05
pepV	167	-0.93792	1.4e-05
trxA1B	522	-0.92225	0.586258
groEL	300	-0.91201	1.4e-05
mntH	52	-0.89853	1.4e-05
pepP	301	-0.89822	1.4e-05
scpB	450	-0.89305	0.025871
nusG	374	-0.87474	0.000117
HSISS4_00147	382	-0.86308	9.2e-05
rheA	107	-0.8575	1.4e-05
HSISS4_01834	448	-0.85614	0.023703
nrdE	268	-0.84795	1.4e-05
nrdF	402	-0.84782	0.001739
rluD	290	-0.83713	1.4e-05
HSISS4_r00033	409	-0.83589	0.002123
rpiA	483	-0.82182	0.110885
polA	132	-0.82004	1.4e-05
HSISS4_00898	229	-0.81118	1.4e-05
rnc	414	-0.80504	0.003981
tpiA	462	-0.79948	0.045369
dnaK1	381	-0.7927	0.000165
HSISS4_01057	315	-0.78523	1.4e-05
HSISS4_01058	230	-0.77171	1.4e-05
HSISS4_00892	419	-0.77154	0.004893
HSISS4_01711	389	-0.77051	0.000488
pplB	183	-0.76318	1.4e-05
HSISS4_00206	421	-0.75814	0.003921
cinA	205	-0.7555	1.4e-05
HSISS4_00513	441	-0.7496	0.012359
acpP1	449	-0.73551	0.01571
HSISS4_01056	384	-0.72513	0.000165
HSISS4_00245	413	-0.71684	0.003296
HSISS4_00033	499	-0.71567	0.158406
HSISS4_01133	445	-0.71415	0.024807
scpA	428	-0.71233	0.005915
HSISS4_00204	367	-0.70744	1.4e-05
hsdS2	356	-0.70188	4e-05
pyrP	320	-0.69772	1.4e-05
HSISS4_00285	371	-0.69447	0.000117
HSISS4_00205	457	-0.69414	0.036422
hemK	387	-0.69334	0.000339
rpoE	442	-0.69076	0.02043
trmE	313	-0.68946	1.4e-05
HSISS4_00130	435	-0.68751	0.015366
HSISS4_01585	559	-0.67717	0.86744
rplL	531	-0.67445	0.649597
xseA	328	-0.66786	1.4e-05
sip	429	-0.66454	0.006917
HSISS4_r00056	545	-0.65913	0.842808
HSISS4_00492	480	-0.65865	0.071761
pyrR	465	-0.65536	0.056537
HSISS4_00300	422	-0.65161	0.00466
HSISS4_00131	331	-0.64864	1.4e-05
clpC	148	-0.64645	1.4e-05
amiA3C	307	-0.64283	1.4e-05
HSISS4_00427	518	-0.62758	0.604688
galU	415	-0.62037	0.003995
nifS1	311	-0.61944	1.4e-05
gpmA	476	-0.61643	0.09372
trmB	464	-0.61402	0.06336
jag	390	-0.61281	0.000511
rexB	187	-0.60677	1.4e-05
HSISS4_00885	433	-0.60466	0.012359
HSISS4_01346	412	-0.59566	0.002728
pgk	455	-0.59433	0.041908
HSISS4_00890	418	-0.5874	0.00495
galE2	434	-0.58343	0.016712
comEB	540	-0.57912	0.999997
HSISS4_00887	454	-0.576	0.027656
HSISS4_00286	530	-0.5736	0.847001
smc	257	-0.57338	1.4e-05
HSISS4_00486	411	-0.56688	0.003177
HSISS4_01392	549	-0.56656	0.999997
recG	319	-0.56652	1.4e-05
rexA	251	-0.56561	1.4e-05
vraS	408	-0.56485	0.002817
HSISS4_00414	512	-0.56335	0.374236
pstC2	463	-0.56315	0.071761
HSISS4_00545	444	-0.55168	0.021199
HSISS4_00003	524	-0.5493	0.605573
fld	493	-0.53773	0.161679
rbfA	516	-0.53757	0.544946
deaD	410	-0.53629	0.003524
HSISS4_01512	542	-0.53211	0.999997
HSISS4_r00086	515	-0.52808	0.458794
thiI	468	-0.52788	0.08881
nifS2	481	-0.51991	0.138948
nifU	477	-0.51668	0.083154
HSISS4_01768	446	-0.51597	0.021986
pstC1	502	-0.51334	0.423633
HSISS4_01898	484	-0.51057	0.188408
fur	547	-0.50424	0.999997
HSISS4_r00036	487	-0.5037	0.12486
HSISS4_00886	500	-0.50109	0.235657
HSISS4_01842	458	-0.50044	0.045193
HSISS4_01870	417	-0.4948	0.004893
recA	519	-0.49121	0.903715
pptB	479	-0.48773	0.1299
HSISS4_00331	529	-0.48513	0.999997
glyA	494	-0.48448	0.266866
HSISS4_00891	553	-0.48169	0.999997
pcrA	362	-0.48105	9.2e-05
HSISS4_01624	564	-0.47934	0.999997
HSISS4_00330	474	-0.4779	0.117944
xseB	562	-0.47262	0.999997
plsX	569	-0.46935	0.999997
dfp2	552	-0.46529	0.999997
vraR	503	-0.46488	0.36964
HSISS4_01592	495	-0.4645	0.245625
pepN	563	-0.46201	0.999997
pstS	517	-0.45459	0.824861
pstB1	579	-0.45155	0.999997
recO	513	-0.43879	0.50789
recR	556	-0.4326	0.999997
trkA	505	-0.42587	0.592627
HSISS4_01565	646	-0.42343	0.999997
pepA	638	-0.42152	0.999997
pcsB1	536	-0.41576	0.999997
trkH1	645	-0.41432	0.999997
proC	687	-0.41132	0.999997
HSISS4_01719	576	-0.40291	0.999997
HSISS4_01699	558	-0.39991	0.999997
HSISS4_01430	694	-0.38616	0.999997
spoJ	548	-0.38513	0.999997
HSISS4_00187	1000	-0.38031	0.999997
HSISS4_r00053	571	-0.37947	0.999997
pyrB	649	-0.37848	0.999997
spxA1	554	-0.37779	0.999997
HSISS4_01080	555	-0.37754	0.999997
greA	585	-0.3756	0.999997
truB	467	-0.37519	0.080941
HSISS4_00519	528	-0.37455	0.871056
HSISS4_r00037	498	-0.36905	0.204829
HSISS4_01384	501	-0.36513	0.384064
HSISS4_01072	836	-0.36373	0.999997
miaA	698	-0.35657	0.999997
ispA	565	-0.35532	0.999997
dapD2	543	-0.35427	0.999997
pknB	482	-0.34905	0.165
tatD	1127	-0.34061	0.999997
HSISS4_01252	1011	-0.33506	0.999997
ribC	539	-0.33312	0.999997
HSISS4_01407	574	-0.33038	0.999997
HSISS4_00646	758	-0.32693	0.999997
smpB	662	-0.32393	0.999997
carA	875	-0.32206	0.999997
HSISS4_01718	707	-0.31962	0.999997
HSISS4_01531	604	-0.31197	0.999997
rpmB	599	-0.3112	0.999997
epsF	837	-0.30823	0.999997
pptA	817	-0.308	0.999997
HSISS4_00505	535	-0.29742	0.99147
HSISS4_r00003	156	-0.29235	1.4e-05
ruvA	622	-0.29187	0.999997
trxB2	1098	-0.28116	0.999997
carB	1214	-0.27976	0.999997
pstB2	1491	-0.27681	0.999997
HSISS4_00774	814	-0.27537	0.999997
folK	544	-0.26574	0.999997
HSISS4_01744	719	-0.2654	0.999997
HSISS4_r00001	264	-0.26508	1.4e-05
HSISS4_r00057	619	-0.2636	0.999997
HSISS4_01745	640	-0.26227	0.999997
HSISS4_01320	1300	-0.26173	0.999997
dpr	852	-0.26085	0.999997
HSISS4_01211	1537	-0.25609	0.999997
HSISS4_00108	803	-0.24924	0.999997
mutT	793	-0.24244	0.999997
HSISS4_01891	1348	-0.23977	0.999997
spxA2	653	-0.23888	0.999997
HSISS4_01360	1005	-0.23816	0.999997
secY1	1389	-0.23703	0.999997
HSISS4_r00032	598	-0.228	0.999997
HSISS4_00134	1463	-0.22595	0.999997
HSISS4_01050	856	-0.22515	0.999997
pabC	1482	-0.22376	0.999997
HSISS4_00487	584	-0.22158	0.999997
pepQ	1540	-0.22088	0.999997
ksgA	1402	-0.22015	0.999997
adcC1	509	-0.2156	0.603269
pyrG	1233	-0.21416	0.999997
HSISS4_01890	664	-0.21291	0.999997
dut	1058	-0.21265	0.999997
HSISS4_00356	1051	-0.21178	0.999997
HSISS4_00679	570	-0.20943	0.999997
prfC	1810	-0.20914	0.999997
HSISS4_01318	1643	-0.20871	0.999997
HSISS4_00682	700	-0.20238	0.999997
HSISS4_00176	1131	-0.20003	0.999997
HSISS4_01357	733	-0.19874	0.999997
HSISS4_r00029	550	-0.19541	0.999997
HSISS4_01071	690	-0.19168	0.999997
pepXP	1933	-0.19149	0.999997
aldB	1364	-0.18872	0.999997
acoB2	1067	-0.18806	0.999997
HSISS4_01316	1270	-0.18756	0.999997
HSISS4_01391	1213	-0.18296	0.999997
HSISS4_01880	608	-0.18183	0.999997
HSISS4_01314	1521	-0.17727	0.999997
HSISS4_01716	997	-0.17206	0.999997
epsI	954	-0.17184	0.999997
suhB	995	-0.17132	0.999997
coaA	541	-0.17096	0.999997
HSISS4_00177	1620	-0.17089	0.999997
rpe	573	-0.17052	0.999997
HSISS4_01313	1605	-0.16947	0.999997
dagA	1296	-0.16802	0.999997
HSISS4_00292	1089	-0.16697	0.999997
HSISS4_01899	1816	-0.16551	0.999997
folP	716	-0.16447	0.999997
lepA	633	-0.16422	0.999997
HSISS4_01643	797	-0.16305	0.999997
cycA	1024	-0.15969	0.999997
gidB	919	-0.1593	0.999997
gidA	745	-0.15923	0.999997
HSISS4_01760	1356	-0.15843	0.999997
HSISS4_01446	1527	-0.15745	0.999997
HSISS4_01317	1845	-0.15584	0.999997
hslO	1304	-0.15368	0.999997
acoC2	1486	-0.15279	0.999997
prmA	1216	-0.15116	0.999997
secA1	1931	-0.14975	0.999997
rgpX3	1247	-0.14344	0.999997
HSISS4_00266	752	-0.1432	0.999997
HSISS4_01615	592	-0.13794	0.999997
HSISS4_00585	1042	-0.12894	0.999997
HSISS4_00327	996	-0.12875	0.999997
HSISS4_01335	1555	-0.12729	0.999997
HSISS4_00180	1117	-0.12501	0.999997
HSISS4_01368	962	-0.12435	0.999997
HSISS4_r00004	583	-0.12377	0.999997
HSISS4_00810	572	-0.12019	0.999997
HSISS4_r00034	533	-0.11977	0.958875
HSISS4_01608	1525	-0.11769	0.999997
prtM	1412	-0.11718	0.999997
HSISS4_01892	735	-0.11633	0.999997
adcR	812	-0.11238	0.999997
hemN	1636	-0.11232	0.999997
HSISS4_01715	1116	-0.1123	0.999997
nadD	627	-0.11043	0.999997
HSISS4_r00083	580	-0.11042	0.999997
HSISS4_r00030	557	-0.11031	0.854912
acoL2	1709	-0.10945	0.999997
HSISS4_00215	658	-0.10819	0.999997
slvV	623	-0.10809	0.999997
exoA	1180	-0.10705	0.999997
HSISS4_01311	967	-0.10643	0.999997
HSISS4_00267	590	-0.10567	0.999997
HSISS4_00219	715	-0.105	0.999997
HSISS4_00715	1559	-0.10236	0.999997
grpE	611	-0.10087	0.999997
adcB1	624	-0.1006	0.999997
HSISS4_00666	1207	-0.099208	0.999997
rgpA1	1220	-0.09739	0.999997
glcK	1027	-0.097261	0.999997
acoA2	1309	-0.096621	0.999997
HSISS4_11584	641	-0.0964	0.999997
HSISS4_01717	1677	-0.095362	0.999997
HSISS4_01447	1392	-0.093265	0.999997
HSISS4_00520	567	-0.092952	0.999997
HSISS4_01194	632	-0.092357	0.999997
HSISS4_01119	1190	-0.091317	0.999997
HSISS4_00624	998	-0.090797	0.999997
nrdI	1235	-0.089874	0.999997
HSISS4_01584	747	-0.08904	0.999997
aroH	850	-0.085081	0.999997
msf	1744	-0.084859	0.999997
HSISS4_01069	1150	-0.083788	0.999997
HSISS4_01607	1587	-0.083218	0.999997
HSISS4_00104	566	-0.083052	0.999997
recF	1385	-0.080407	0.999997
HSISS4_01093	829	-0.07895	0.999997
birA	593	-0.078091	0.999997
HSISS4_00942	718	-0.07616	0.999997
als	1775	-0.07554	0.999997
trcF	1871	-0.075336	0.999997
HSISS4_00586	1142	-0.065968	0.999997
HSISS4_r00082	616	-0.06533	0.999997
HSISS4_00795	1393	-0.065328	0.999997
HSISS4_00201	1100	-0.064042	0.999997
HSISS4_01591	927	-0.063733	0.999997
tex	1904	-0.063309	0.999997
HSISS4_00135	728	-0.063051	0.999997
tnp1193B	602	-0.061675	0.999997
HSISS4_01359	1694	-0.06155	0.999997
ilvB1	1831	-0.061549	0.999997
HSISS4_00119	1261	-0.061087	0.999997
HSISS4_01070	1273	-0.059699	0.999997
tyrA	968	-0.056924	0.999997
HSISS4_00197	1120	-0.056371	0.999997
serC	1314	-0.054548	0.999997
HSISS4_01388	991	-0.054214	0.999997
purD	1001	-0.054123	0.999997
cbiO5	1052	-0.053638	0.999997
HSISS4_00111	1256	-0.053386	0.999997
HSISS4_00794	1799	-0.051079	0.999997
HSISS4_00186	1342	-0.048527	0.999997
epsB	869	-0.044852	0.999997
HSISS4_01836	1783	-0.043898	0.999997
HSISS4_01885	1136	-0.042951	0.999997
HSISS4_00905	1738	-0.042589	0.999997
HSISS4_00090	721	-0.041992	0.999997
HSISS4_00452	606	-0.041189	0.999997
dnaQ	1079	-0.039292	0.999997
fbp	1855	-0.037676	0.999997
hrcA	537	-0.03738	0.999997
HSISS4_00570	625	-0.036218	0.999997
serB	1478	-0.035931	0.999997
HSISS4_01422	785	-0.035084	0.999997
glgP2	1843	-0.034708	0.999997
ilvH	902	-0.034504	0.999997
HSISS4_01461	1118	-0.034433	0.999997
eutD	923	-0.033372	0.999997
HSISS4_01703	1561	-0.032617	0.999997
recD	1903	-0.032359	0.999997
HSISS4_01469	1684	-0.030021	0.999997
rpsT	774	-0.028365	0.999997
HSISS4_00109	880	-0.025456	0.999997
epsE	722	-0.024595	0.999997
nadR	1458	-0.02454	0.999997
trkH2	1606	-0.024084	0.999997
HSISS4_00302	1396	-0.023576	0.999997
HSISS4_01312	634	-0.023271	0.999997
HSISS4_01421	713	-0.022516	0.999997
HSISS4_00853	1607	-0.021936	0.999997
HSISS4_00729	1326	-0.020974	0.999997
add	1524	-0.020751	0.999997
HSISS4_01143	987	-0.01898	0.999997
HSISS4_01789	730	-0.017982	0.999997
corA2	1788	-0.017109	0.999997
galT	1772	-0.016971	0.999997
HSISS4_11582	589	-0.01676	0.999997
HSISS4_00528	637	-0.016169	0.999997
HSISS4_01901	1091	-0.015771	0.999997
epsD	1138	-0.015523	0.999997
csrS	898	-0.015193	0.999997
HSISS4_r00017	511	-0.015022	0.437633
pbp2A	1608	-0.014905	0.999997
HSISS4_00901	1512	-0.014698	0.999997
ilvB2	1802	-0.013283	0.999997
HSISS4_00056	1359	-0.012651	0.999997
murA	666	-0.012359	0.999997
fruR1	870	-0.011855	0.999997
HSISS4_01835	822	-0.011534	0.999997
HSISS4_00332	705	-0.011316	0.999997
gor	1674	-0.011035	0.999997
flaR	601	-0.01076	0.999997
HSISS4_01426	1004	-0.010715	0.999997
HSISS4_01201	605	-0.010242	0.999997
purE	1434	-0.010026	0.999997
HSISS4_00515	946	-0.0098382	0.999997
galK	1351	-0.0095206	0.999997
HSISS4_01045	983	-0.0075693	0.999997
HSISS4_01141	999	-0.0069729	0.999997
HSISS4_01012	1401	-0.0060576	0.999997
HSISS4_01852	685	-0.0059752	0.999997
HSISS4_01897	1548	-0.0053716	0.999997
vicK	1421	-0.0045509	0.999997
HSISS4_01140	1361	-0.0039098	0.999997
icd	1645	-0.0035254	0.999997
HSISS4_01515	1475	-0.0034185	0.999997
HSISS4_r00020	470	-0.0033899	0.045193
acyP	899	-0.0033227	0.999997
HSISS4_00091	1622	-0.0030826	0.999997
cbiO4	1291	-0.0030257	0.999997
HSISS4_01761	674	-0.0029295	0.999997
pyrDb	1660	-0.0026739	0.999997
HSISS4_00986	992	-0.0019856	0.999997
HSISS4_01550	1162	-0.0017351	0.999997
asnA	1415	-0.0013576	0.999997
entB	1153	-0.0013279	0.999997
HSISS4_01192	1420	-0.0011581	0.999997
HSISS4_00966	1419	-0.00077915	0.999997
HSISS4_01054	680	-0.00066815	0.999997
HSISS4_00793	1801	-0.00051369	0.999997
nifR	1343	-0.00037145	0.999997
slvW	669	0.00064332	0.999997
HSISS4_00781	629	0.0010938	0.999997
tgt	1650	0.0015114	0.999997
HSISS4_00070	1651	0.0018631	0.999997
purK	820	0.0019642	0.999997
HSISS4_01452	845	0.0019988	0.999997
phnA	871	0.0020542	0.999997
pmrA	1144	0.002696	0.999997
ilvC	1417	0.0027129	0.999997
epsA	1547	0.0027208	0.999997
HSISS4_01400	1175	0.0029434	0.999997
estA	1317	0.0029923	0.999997
potD	581	0.0030027	0.999997
mutS2	1841	0.0033733	0.999997
aroK	749	0.0038219	0.999997
HSISS4_00239	1372	0.0041092	0.999997
HSISS4_01304	1012	0.0043956	0.999997
HSISS4_01900	1230	0.0049685	0.999997
HSISS4_00324	966	0.0050197	0.999997
HSISS4_01521	1044	0.0052249	0.999997
aroA	1437	0.0058872	0.999997
nox	1369	0.0061524	0.999997
tpx	979	0.0062572	0.999997
HSISS4_r00015	578	0.0062586	0.999997
HSISS4_01224	1298	0.0062899	0.999997
dapA	1185	0.0065608	0.999997
HSISS4_01118	873	0.0065837	0.999997
HSISS4_01487	1371	0.0065959	0.999997
purM	882	0.0068986	0.999997
HSISS4_00142	1568	0.0069465	0.999997
HSISS4_01011	879	0.0070718	0.999997
pyrK	1574	0.0071623	0.999997
HSISS4_00122	796	0.0071855	0.999997
thiJ	1107	0.007714	0.999997
HSISS4_00457	1723	0.0079284	0.999997
HSISS4_01503	931	0.0084985	0.999997
xerS	1305	0.0086843	0.999997
hsdS1	1013	0.0087071	0.999997
HSISS4_01074	1303	0.0089162	0.999997
HSISS4_00868	909	0.010106	0.999997
HSISS4_00730	848	0.010863	0.999997
HSISS4_00159	1063	0.011096	0.999997
HSISS4_00435	668	0.011589	0.999997
mip	1534	0.011764	0.999997
sodA	1289	0.011863	0.999997
HSISS4_00655	1101	0.011954	0.999997
HSISS4_01602	1104	0.012346	0.999997
asp	595	0.013048	0.999997
radC	1132	0.013544	0.999997
HSISS4_00727	799	0.014318	0.999997
HSISS4_00042	753	0.014423	0.999997
HSISS4_01127	1663	0.014697	0.999997
HSISS4_01844	783	0.015011	0.999997
HSISS4_00972	711	0.015174	0.999997
ung	1308	0.015391	0.999997
HSISS4_01310	1759	0.015447	0.999997
HSISS4_01670	1108	0.015747	0.999997
HSISS4_00531	1243	0.015843	0.999997
ssbA	864	0.016532	0.999997
trxB1B	1585	0.017181	0.999997
HSISS4_01524	780	0.01723	0.999997
HSISS4_00238	1624	0.017299	0.999997
HSISS4_00900	594	0.017372	0.999997
hlyX	1267	0.01793	0.999997
HSISS4_01652	676	0.01836	0.999997
defA	810	0.018379	0.999997
HSISS4_r00002	588	0.018412	0.999997
HSISS4_01513	1174	0.018688	0.999997
galE1	1758	0.018766	0.999997
HSISS4_01230	1436	0.01912	0.999997
HSISS4_00554	1652	0.019145	0.999997
truA	1522	0.019314	0.999997
HSISS4_01685	907	0.019876	0.999997
HSISS4_00456	1353	0.019921	0.999997
HSISS4_00658	950	0.020283	0.999997
pepC	1443	0.020447	0.999997
spoU	1424	0.020576	0.999997
epsC	1447	0.020606	0.999997
rggH	843	0.021047	0.999997
slvZ	691	0.021397	0.999997
HSISS4_00620	985	0.021418	0.999997
HSISS4_00979	1692	0.022097	0.999997
HSISS4_00465	896	0.022624	0.999997
HSISS4_01593	665	0.023074	0.999997
bta	760	0.023429	0.999997
HSISS4_00719	819	0.023636	0.999997
HSISS4_00998	1159	0.023662	0.999997
HSISS4_r00025	636	0.02386	0.999997
HSISS4_01614	1231	0.024058	0.999997
endA	1206	0.024153	0.999997
HSISS4_00632	833	0.024192	0.999997
HSISS4_01654	757	0.024249	0.999997
pmi1B	1621	0.024268	0.999997
HSISS4_01603	767	0.024769	0.999997
HSISS4_01573	1616	0.024774	0.999997
HSISS4_01493	596	0.024978	0.999997
HSISS4_01165	1173	0.025467	0.999997
comGA	1410	0.025589	0.999997
dacA1B	1494	0.02589	0.999997
HSISS4_r00054	764	0.026014	0.999997
HSISS4_00593	1746	0.026312	0.999997
purN	790	0.027004	0.999997
HSISS4_01863	1122	0.027076	0.999997
scrA4	1428	0.027177	0.999997
HSISS4_01861	1712	0.027544	0.999997
leuD	1358	0.02782	0.999997
bcaT	1316	0.028081	0.999997
HSISS4_01199	943	0.028168	0.999997
HSISS4_00606	709	0.028492	0.999997
rodA	1747	0.029032	0.999997
HSISS4_01485	1582	0.029079	0.999997
HSISS4_01158	717	0.029254	0.999997
HSISS4_00490	1429	0.029513	0.999997
HSISS4_00341	1115	0.0296	0.999997
recX	1339	0.029624	0.999997
HSISS4_01261	775	0.029748	0.999997
HSISS4_00924	1345	0.029894	0.999997
HSISS4_00963	1374	0.030014	0.999997
HSISS4_01052	858	0.030075	0.999997
lysA	1739	0.030356	0.999997
HSISS4_01470	1782	0.030389	0.999997
lmrA1	1676	0.030456	0.999997
HSISS4_01790	861	0.030485	0.999997
hipO1	607	0.030496	0.999997
HSISS4_01855	693	0.03055	0.999997
HSISS4_00971	961	0.030606	0.999997
HSISS4_01536	639	0.030929	0.999997
HSISS4_00915	1686	0.031328	0.999997
HSISS4_00371	976	0.031645	0.999997
HSISS4_00184	1163	0.031817	0.999997
HSISS4_00659	652	0.031829	0.999997
folC1	1785	0.032092	0.999997
pepS	1503	0.032302	0.999997
HSISS4_01260	1238	0.032375	0.999997
HSISS4_00560	750	0.032722	0.999997
trkA2	1082	0.033071	0.999997
HSISS4_00089	1592	0.033147	0.999997
HSISS4_01574	1403	0.033495	0.999997
HSISS4_00053	1178	0.033531	0.999997
HSISS4_01492	1560	0.033848	0.999997
HSISS4_01257	771	0.033962	0.999997
HSISS4_00817	964	0.034296	0.999997
HSISS4_01604	824	0.034512	0.999997
HSISS4_01629	754	0.034612	0.999997
pcsB3	897	0.035086	0.999997
clpE	1869	0.035241	0.999997
epsG	591	0.035527	0.999997
HSISS4_00362	1283	0.035616	0.999997
HSISS4_01003	1418	0.035857	0.999997
ftsE	1251	0.036082	0.999997
fruB1	993	0.036109	0.999997
pepO	1736	0.036166	0.999997
HSISS4_01747	659	0.037009	0.999997
tnp1193A	1306	0.037071	0.999997
HSISS4_00158	1061	0.037144	0.999997
HSISS4_01841	930	0.037149	0.999997
xylH	949	0.037205	0.999997
HSISS4_01233	1425	0.037419	0.999997
HSISS4_01709	1002	0.037708	0.999997
HSISS4_00992	736	0.038	0.999997
HSISS4_00518	744	0.038002	0.999997
HSISS4_01471	818	0.038088	0.999997
HSISS4_00852	1448	0.038167	0.999997
HSISS4_01756	689	0.038542	0.999997
HSISS4_00101	926	0.038755	0.999997
HSISS4_01339	1918	0.03877	0.999997
HSISS4_01222	1505	0.039087	0.999997
trmH	982	0.039112	0.999997
mutS1	1885	0.039154	0.999997
HSISS4_01021	1498	0.039482	0.999997
HSISS4_01097	1084	0.040078	0.999997
HSISS4_01227	1241	0.040118	0.999997
HSISS4_01853	1181	0.040443	0.999997
HSISS4_01617	1754	0.040557	0.999997
HSISS4_00970	1272	0.040617	0.999997
HSISS4_r00014	496	0.040917	0.204829
HSISS4_00567	831	0.041046	0.999997
HSISS4_00342	1766	0.041112	0.999997
HSISS4_01758	643	0.041213	0.999997
ansB	1894	0.041783	0.999997
HSISS4_00075	692	0.042054	0.999997
HSISS4_01534	1438	0.042096	0.999997
HSISS4_00220	1916	0.042422	0.999997
HSISS4_11583	842	0.042544	0.999997
lplA	686	0.04264	0.999997
HSISS4_00847	1588	0.04273	0.999997
trxA1A	808	0.042818	0.999997
nth2	695	0.043093	0.999997
HSISS4_00625	857	0.043195	0.999997
lmrA2A	1740	0.043228	0.999997
gloA	1208	0.043267	0.999997
tnp1193D	1332	0.043343	0.999997
purF	1796	0.043357	0.999997
HSISS4_01667	684	0.043394	0.999997
HSISS4_01675	934	0.043845	0.999997
HSISS4_01170	1189	0.044018	0.999997
ppiA	922	0.044218	0.999997
HSISS4_01455	1867	0.044268	0.999997
HSISS4_00388	568	0.044316	0.999997
pdxK	938	0.044367	0.999997
HSISS4_00708	1742	0.044506	0.999997
HSISS4_r00021	525	0.04453	0.848219
HSISS4_r00012	942	0.044843	0.999997
HSISS4_r00007	683	0.044926	0.999997
purR	1354	0.045034	0.999997
ptpS	1262	0.045091	0.999997
HSISS4_01292	1143	0.045155	0.999997
HSISS4_01788	1103	0.045426	0.999997
HSISS4_00982	1155	0.045484	0.999997
msrA1B	1014	0.045549	0.999997
nrdG	1069	0.046055	0.999997
HSISS4_01249	1234	0.046099	0.999997
HSISS4_01160	1282	0.046202	0.999997
HSISS4_00902	1717	0.046297	0.999997
HSISS4_00770	959	0.046468	0.999997
sbcC	1915	0.046566	0.999997
HSISS4_00909	1819	0.046812	0.999997
HSISS4_01190	1511	0.046859	0.999997
HSISS4_00738	1637	0.046873	0.999997
HSISS4_01828	960	0.047345	0.999997
lmrA2B	610	0.04739	0.999997
HSISS4_01002	1038	0.047396	0.999997
purL	1940	0.0474	0.999997
eetB	1580	0.04744	0.999997
HSISS4_r00013	1085	0.047565	0.999997
ackA	1600	0.047707	0.999997
HSISS4_00123	1873	0.047784	0.999997
HSISS4_01631	1197	0.047802	0.999997
HSISS4_01179	1768	0.047913	0.999997
hdhL	697	0.047999	0.999997
sbcD	1518	0.048039	0.999997
ilvD1	1729	0.048073	0.999997
purH	1910	0.048094	0.999997
HSISS4_00839	1228	0.048122	0.999997
HSISS4_00814	1323	0.048177	0.999997
HSISS4_00820	1375	0.048365	0.999997
HSISS4_01609	769	0.04881	0.999997
snf	1848	0.048918	0.999997
HSISS4_00981	952	0.049014	0.999997
HSISS4_00611	1187	0.04914	0.999997
HSISS4_01298	1509	0.049493	0.999997
HSISS4_00636	1110	0.049512	0.999997
dnaK2	1584	0.049574	0.999997
HSISS4_01510	1192	0.049581	0.999997
HSISS4_r00016	491	0.049912	0.168407
HSISS4_r00008	1266	0.049918	0.999997
uvrA	1877	0.049994	0.999997
HSISS4_00506	1442	0.050045	0.999997
cshA	1623	0.050144	0.999997
gpmC	1252	0.050161	0.999997
HSISS4_01096	1811	0.050253	0.999997
fruR2	821	0.050436	0.999997
serA	1755	0.050571	0.999997
HSISS4_00604	741	0.050783	0.999997
HSISS4_01302	1704	0.050871	0.999997
HSISS4_01220	932	0.050927	0.999997
HSISS4_00819	1719	0.050933	0.999997
tnp657B	1149	0.050967	0.999997
HSISS4_01254	1416	0.051039	0.999997
HSISS4_01005	1112	0.051044	0.999997
HSISS4_00616	660	0.051075	0.999997
HSISS4_01229	860	0.051216	0.999997
HSISS4_01027	1806	0.051258	0.999997
HSISS4_00340	1341	0.051267	0.999997
HSISS4_01274	1930	0.051726	0.999997
HSISS4_00589	1302	0.051736	0.999997
tag2	1649	0.051814	0.999997
HSISS4_01883	1183	0.05198	0.999997
radA	1835	0.052126	0.999997
HSISS4_01867	913	0.05261	0.999997
HSISS4_00865	1064	0.052652	0.999997
norM	1911	0.052818	0.999997
HSISS4_00434	849	0.053068	0.999997
HSISS4_00803	1049	0.053247	0.999997
gpmB	1219	0.053408	0.999997
grk	1034	0.053475	0.999997
HSISS4_00365	1733	0.053477	0.999997
HSISS4_01649	1198	0.053633	0.999997
HSISS4_00977	1672	0.053747	0.999997
HSISS4_00569	973	0.053946	0.999997
HSISS4_00950	1549	0.054066	0.999997
HSISS4_00577	1288	0.054103	0.999997
HSISS4_00741	1090	0.054217	0.999997
HSISS4_00731	1264	0.054266	0.999997
recJ	1881	0.054355	0.999997
HSISS4_00263	1492	0.054379	0.999997
HSISS4_00908	1800	0.054391	0.999997
pbp1B	1669	0.054455	0.999997
HSISS4_00643	714	0.054457	0.999997
HSISS4_00608	1384	0.054488	0.999997
rsuA2	994	0.054557	0.999997
rocE1	657	0.054761	0.999997
comGD	925	0.055073	0.999997
HSISS4_00635	1158	0.055149	0.999997
hit	1391	0.055168	0.999997
proV	1701	0.055261	0.999997
pacL2A	1830	0.055571	0.999997
HSISS4_01662	1139	0.055901	0.999997
HSISS4_00955	1748	0.055975	0.999997
queA	1897	0.055976	0.999997
HSISS4_00613	867	0.056028	0.999997
HSISS4_00815	1675	0.056251	0.999997
tnpSth1A	1562	0.05641	0.999997
amtB	1246	0.056611	0.999997
HSISS4_00597	1426	0.056615	0.999997
HSISS4_00904	1638	0.056616	0.999997
cysD	832	0.056696	0.999997
HSISS4_01839	1470	0.056924	0.999997
HSISS4_01755	787	0.056953	0.999997
HSISS4_00167	974	0.057029	0.999997
HSISS4_00040	1313	0.057029	0.999997
HSISS4_00598	900	0.057314	0.999997
HSISS4_01262	1057	0.057345	0.999997
mreC	1145	0.057382	0.999997
brnQ	1532	0.057412	0.999997
HSISS4_01740	1569	0.057588	0.999997
HSISS4_00843	1487	0.057625	0.999997
HSISS4_01191	1703	0.057702	0.999997
HSISS4_01576	1551	0.058134	0.999997
HSISS4_00379	702	0.058244	0.999997
HSISS4_01526	1070	0.058272	0.999997
HSISS4_00627	1450	0.058307	0.999997
HSISS4_01219	1201	0.058359	0.999997
uvrC	1803	0.058686	0.999997
HSISS4_01144	840	0.058816	0.999997
HSISS4_00864	1008	0.058829	0.999997
HSISS4_00897	1340	0.05903	0.999997
HSISS4_01215	1861	0.05905	0.999997
HSISS4_00983	1735	0.059152	0.999997
HSISS4_01404	924	0.059202	0.999997
HSISS4_01750	1137	0.05927	0.999997
pppL	1096	0.05932	0.999997
HSISS4_01507	901	0.0594	0.999997
HSISS4_01185	1210	0.059647	0.999997
HSISS4_01726	1553	0.059648	0.999997
HSISS4_01551	761	0.05965	0.999997
HSISS4_01826	1866	0.05971	0.999997
tag1	1441	0.059849	0.999997
HSISS4_00958	1177	0.05989	0.999997
HSISS4_01301	1211	0.0599	0.999997
HSISS4_01757	781	0.060169	0.999997
lacZ	1817	0.060282	0.999997
rrmA	1700	0.060307	0.999997
gltA	1472	0.060316	0.999997
HSISS4_01527	1226	0.060381	0.999997
HSISS4_01457	978	0.060411	0.999997
HSISS4_01279	1312	0.060607	0.999997
HSISS4_01263	1026	0.060626	0.999997
sptA	827	0.060685	0.999997
HSISS4_01075	1366	0.060753	0.999997
HSISS4_01559	1691	0.060788	0.999997
lacS	1837	0.060824	0.999997
HSISS4_00778	1179	0.061128	0.999997
adcA2	1105	0.061315	0.999997
HSISS4_01331	1164	0.061475	0.999997
aroB	1633	0.061597	0.999997
HSISS4_01223	1571	0.061618	0.999997
HSISS4_00751	1808	0.061618	0.999997
HSISS4_r00028	514	0.061659	0.312807
rnhB1	1068	0.06166	0.999997
ilvA	1825	0.061886	0.999997
comGC	748	0.061921	0.999997
aroE	1563	0.061948	0.999997
HSISS4_01297	1186	0.061995	0.999997
HSISS4_00454	1311	0.062049	0.999997
HSISS4_01553	597	0.062057	0.999997
fatB	1222	0.062311	0.999997
hsdR1	1906	0.062352	0.999997
HSISS4_01543	1530	0.062369	0.999997
HSISS4_00661	587	0.062469	0.999997
HSISS4_00805	1471	0.062519	0.999997
HSISS4_01218	1792	0.062605	0.999997
HSISS4_01232	1383	0.06269	0.999997
HSISS4_01776	980	0.062691	0.999997
HSISS4_01347	1597	0.062784	0.999997
HSISS4_00445	815	0.062823	0.999997
HSISS4_r00035	577	0.062946	0.999997
HSISS4_00172	1048	0.062997	0.999997
HSISS4_00584	1439	0.063136	0.999997
HSISS4_01864	1408	0.063189	0.999997
HSISS4_00996	1350	0.063215	0.999997
HSISS4_01884	731	0.06337	0.999997
HSISS4_01276	1777	0.063415	0.999997
HSISS4_00112	1543	0.063426	0.999997
HSISS4_00722	1702	0.063555	0.999997
HSISS4_00957	1066	0.063592	0.999997
HSISS4_01387	788	0.063798	0.999997
HSISS4_00792	1056	0.063802	0.999997
tatC	1682	0.063828	0.999997
HSISS4_00798	1727	0.063879	0.999997
int	630	0.064101	0.999997
HSISS4_01235	1493	0.06412	0.999997
HSISS4_00734	916	0.064151	0.999997
HSISS4_00240	1893	0.064244	0.999997
copA1	1671	0.064259	0.999997
HSISS4_01748	1338	0.064394	0.999997
HSISS4_00956	1864	0.064402	0.999997
HSISS4_01486	1430	0.064489	0.999997
HSISS4_00357	841	0.0645	0.999997
HSISS4_00579	1280	0.064574	0.999997
trxA2	768	0.064792	0.999997
HSISS4_01073	1813	0.064974	0.999997
citB	1900	0.06503	0.999997
HSISS4_00821	618	0.065053	0.999997
HSISS4_00799	1128	0.065397	0.999997
HSISS4_01067	955	0.065469	0.999997
HSISS4_00382	988	0.065536	0.999997
HSISS4_r00006	635	0.06555	0.999997
HSISS4_01866	905	0.065633	0.999997
HSISS4_00146	1655	0.06566	0.999997
HSISS4_01725	1114	0.065706	0.999997
HSISS4_00175	941	0.065781	0.999997
HSISS4_00468	1259	0.065877	0.999997
HSISS4_01582	914	0.065898	0.999997
HSISS4_01078	794	0.065907	0.999997
dapD1	1590	0.066158	0.999997
dtd	929	0.066189	0.999997
HSISS4_00657	1119	0.066191	0.999997
HSISS4_01038	1033	0.06637	0.999997
HSISS4_r00058	778	0.06665	0.999997
HSISS4_00565	1857	0.06666	0.999997
HSISS4_r00018	521	0.066669	0.696604
HSISS4_00274	891	0.066678	0.999997
mur1A	1411	0.066936	0.999997
copA3	1586	0.066961	0.999997
HSISS4_00969	1380	0.067055	0.999997
HSISS4_01047	1556	0.067183	0.999997
HSISS4_01285	1769	0.067195	0.999997
fer	847	0.067214	0.999997
HSISS4_00916	1279	0.06722	0.999997
trpD	813	0.067293	0.999997
HSISS4_01575	1020	0.067314	0.999997
HSISS4_01014	1928	0.067347	0.999997
HSISS4_01777	538	0.067371	0.999997
umuC1B	1533	0.067435	0.999997
HSISS4_00605	1781	0.067447	0.999997
HSISS4_01749	1331	0.067463	0.999997
amyL2	1554	0.067487	0.999997
HSISS4_00903	1086	0.067661	0.999997
HSISS4_01621	1023	0.067888	0.999997
HSISS4_00818	1852	0.067956	0.999997
HSISS4_00930	1697	0.06796	0.999997
comGB	1656	0.067984	0.999997
HSISS4_00925	763	0.068139	0.999997
HSISS4_01542	1664	0.068149	0.999997
adcA1	1154	0.068164	0.999997
HSISS4_00621	792	0.068241	0.999997
HSISS4_00455	1579	0.068293	0.999997
HSISS4_00419	1565	0.06847	0.999997
HSISS4_01275	1889	0.06863	0.999997
HSISS4_r00063	688	0.068685	0.999997
HSISS4_00749	1668	0.06869	0.999997
mur1B	1797	0.068757	0.999997
HSISS4_00198	1293	0.068823	0.999997
HSISS4_01454	739	0.069005	0.999997
HSISS4_00088	1007	0.069078	0.999997
adhB2	1774	0.069137	0.999997
scrA3	801	0.069269	0.999997
HSISS4_01546	1876	0.069485	0.999997
HSISS4_00430	1901	0.069616	0.999997
HSISS4_00082	734	0.069719	0.999997
HSISS4_01456	1239	0.069802	0.999997
HSISS4_01862	1335	0.069968	0.999997
HSISS4_00591	1134	0.069969	0.999997
HSISS4_01450	1460	0.070042	0.999997
HSISS4_01544	957	0.070234	0.999997
mleP1	1760	0.070275	0.999997
HSISS4_00647	1594	0.070545	0.999997
HSISS4_01481	1617	0.07058	0.999997
HSISS4_00628	1602	0.070912	0.999997
HSISS4_00478	1376	0.071199	0.999997
HSISS4_01188	1271	0.071233	0.999997
HSISS4_00548	1628	0.071324	0.999997
HSISS4_00421	1535	0.071499	0.999997
HSISS4_01687	1629	0.071559	0.999997
HSISS4_01872	738	0.071839	0.999997
HSISS4_00995	582	0.071851	0.999997
HSISS4_00737	1767	0.071934	0.999997
HSISS4_00160	1678	0.071993	0.999997
vncS	1610	0.07224	0.999997
tehB	1688	0.072545	0.999997
HSISS4_01010	1221	0.072559	0.999997
HSISS4_00946	1386	0.072579	0.999997
aspC2A	1842	0.072631	0.999997
HSISS4_00654	1514	0.072913	0.999997
HSISS4_00366	1541	0.073118	0.999997
HSISS4_00436	782	0.073135	0.999997
HSISS4_00074	726	0.073304	0.999997
HSISS4_00703	1126	0.073385	0.999997
HSISS4_00609	1301	0.073443	0.999997
HSISS4_01732	972	0.073446	0.999997
HSISS4_01266	1950	0.073487	0.999997
pmrB	770	0.073551	0.999997
HSISS4_00529	1406	0.073556	0.999997
HSISS4_01022	1467	0.073561	0.999997
thiD	1253	0.073569	0.999997
HSISS4_r00005	798	0.073695	0.999997
scrK	1730	0.073705	0.999997
vicX	1455	0.073706	0.999997
HSISS4_01415	1847	0.07373	0.999997
HSISS4_01873	742	0.073736	0.999997
comEC	1814	0.073891	0.999997
HSISS4_00638	1094	0.073907	0.999997
argH	1770	0.073974	0.999997
HSISS4_01063	1632	0.074164	0.999997
HSISS4_00990	1073	0.074469	0.999997
adhB1	1619	0.074556	0.999997
trpE	1576	0.074564	0.999997
HSISS4_01288	1839	0.074682	0.999997
HSISS4_00629	1176	0.0747	0.999997
HSISS4_00899	1596	0.074722	0.999997
HSISS4_r00043	615	0.074776	0.999997
phoH	671	0.074808	0.999997
pepT	1711	0.074974	0.999997
HSISS4_00846	1161	0.075079	0.999997
HSISS4_01264	1337	0.075162	0.999997
HSISS4_01708	1658	0.075186	0.999997
HSISS4_00581	729	0.075382	0.999997
HSISS4_01269	1949	0.075426	0.999997
HSISS4_01791	654	0.075479	0.999997
HSISS4_01142	1908	0.075653	0.999997
HSISS4_01149	1277	0.075656	0.999997
HSISS4_01529	1705	0.075746	0.999997
trxB1A	1679	0.075875	0.999997
acoA1	1499	0.075928	0.999997
HSISS4_00662	1823	0.076221	0.999997
argF	1581	0.076271	0.999997
HSISS4_00398	1360	0.076282	0.999997
HSISS4_01175	1469	0.076463	0.999997
HSISS4_01212	953	0.076508	0.999997
acoB1	1776	0.076614	0.999997
umuC1A	1028	0.076699	0.999997
HSISS4_00964	1696	0.076747	0.999997
fruB2	725	0.076849	0.999997
HSISS4_01451	981	0.076854	0.999997
pheA	1578	0.076884	0.999997
HSISS4_01504	839	0.076931	0.999997
HSISS4_01666	1513	0.077004	0.999997
HSISS4_01035	1648	0.077045	0.999997
HSISS4_00743	1055	0.077062	0.999997
HSISS4_00962	1370	0.077174	0.999997
HSISS4_00842	1394	0.077207	0.999997
fatD	1886	0.077211	0.999997
HSISS4_01138	1113	0.077296	0.999997
HSISS4_01428	1661	0.07731	0.999997
leuB	1741	0.077352	0.999997
HSISS4_00918	1572	0.077365	0.999997
HSISS4_01174	1699	0.07755	0.999997
HSISS4_01228	1427	0.077671	0.999997
pmi1A	970	0.077711	0.999997
pbp2B	1784	0.077803	0.999997
HSISS4_00214	928	0.077905	0.999997
HSISS4_00967	679	0.078055	0.999997
guaA1	1681	0.078238	0.999997
HSISS4_00173	874	0.078468	0.999997
HSISS4_00999	1199	0.078501	0.999997
HSISS4_01783	1714	0.078556	0.999997
HSISS4_01733	1502	0.078722	0.999997
aspC3	678	0.078762	0.999997
HSISS4_01176	1778	0.078839	0.999997
tnp1193E	892	0.079131	0.999997
HSISS4_01460	1397	0.079224	0.999997
HSISS4_00791	1934	0.079277	0.999997
HSISS4_01327	1485	0.079413	0.999997
argB	1268	0.079417	0.999997
htpX	1488	0.079448	0.999997
HSISS4_01207	885	0.079502	0.999997
HSISS4_01528	1152	0.079529	0.999997
mmuM	1236	0.079666	0.999997
HSISS4_01291	1763	0.079766	0.999997
dfp1	1040	0.079863	0.999997
HSISS4_00448	1575	0.079917	0.999997
HSISS4_00282	1603	0.079966	0.999997
oxlT	903	0.080048	0.999997
cls1	846	0.080251	0.999997
HSISS4_00650	1787	0.080307	0.999997
HSISS4_01020	895	0.080319	0.999997
HSISS4_01601	806	0.080424	0.999997
HSISS4_01730	1294	0.080432	0.999997
mur3	1368	0.080443	0.999997
trpF	614	0.080491	0.999997
HSISS4_01182	672	0.080523	0.999997
HSISS4_00721	1731	0.080523	0.999997
HSISS4_00637	1821	0.080568	0.999997
HSISS4_01854	1793	0.080782	0.999997
HSISS4_00166	1798	0.08082	0.999997
HSISS4_00294	823	0.080862	0.999997
HSISS4_01338	1194	0.080872	0.999997
clpL	1275	0.080951	0.999997
HSISS4_01326	1292	0.081133	0.999997
pflA	1790	0.081285	0.999997
HSISS4_01068	1483	0.081309	0.999997
HSISS4_01117	1757	0.081523	0.999997
mutL	1909	0.081584	0.999997
ftsX	1737	0.081645	0.999997
tnp1191C	773	0.081791	0.999997
HSISS4_01116	1762	0.081794	0.999997
HSISS4_01658	1481	0.081813	0.999997
HSISS4_00375	1892	0.081885	0.999997
HSISS4_01336	1030	0.082075	0.999997
comFA	1295	0.082096	0.999997
HSISS4_01251	1242	0.082232	0.999997
HSISS4_00919	1710	0.082238	0.999997
HSISS4_01278	1805	0.082304	0.999997
HSISS4_01329	1250	0.082313	0.999997
HSISS4_00393	656	0.082428	0.999997
nrdD	1795	0.082471	0.999997
hisK	1435	0.082487	0.999997
mutY	1827	0.082505	0.999997
HSISS4_01676	1490	0.08256	0.999997
HSISS4_01196	1286	0.082588	0.999997
hisS1	1053	0.082594	0.999997
scrB1	1924	0.082668	0.999997
hsdM1	1833	0.082672	0.999997
HSISS4_01046	936	0.082735	0.999997
HSISS4_00748	762	0.082759	0.999997
HSISS4_01184	807	0.083067	0.999997
HSISS4_01208	603	0.083107	0.999997
HSISS4_01781	1504	0.083128	0.999997
HSISS4_01000	1299	0.083135	0.999997
copY2	921	0.083205	0.999997
scuR	877	0.083264	0.999997
HSISS4_00590	1244	0.083358	0.999997
apbE	1907	0.08336	0.999997
tnp1193G	1670	0.083423	0.999997
mreD	1078	0.083504	0.999997
cysM1	1035	0.083652	0.999997
epuA	701	0.083864	0.999997
HSISS4_00965	1464	0.083883	0.999997
sptB	1538	0.08393	0.999997
acoL1	1367	0.084115	0.999997
cbiM	1065	0.08416	0.999997
mleP2	732	0.08421	0.999997
HSISS4_00216	1546	0.084236	0.999997
HSISS4_00446	1745	0.084376	0.999997
HSISS4_01013	1074	0.084392	0.999997
HSISS4_00917	1780	0.084456	0.999997
HSISS4_01172	1936	0.084497	0.999997
HSISS4_00485	712	0.084624	0.999997
rmlA2	1614	0.084684	0.999997
HSISS4_01148	759	0.084771	0.999997
HSISS4_00588	620	0.084783	0.999997
cbpD3	1773	0.084914	0.999997
HSISS4_01286	1382	0.084933	0.999997
HSISS4_01851	1015	0.084957	0.999997
HSISS4_01037	1168	0.084988	0.999997
ureD	1550	0.085005	0.999997
HSISS4_01255	1516	0.085087	0.999997
tnp1191A	956	0.085101	0.999997
HSISS4_01401	1123	0.085162	0.999997
HSISS4_00745	977	0.085191	0.999997
proWZ	1752	0.085212	0.999997
HSISS4_01332	1765	0.085239	0.999997
HSISS4_00367	1398	0.085261	0.999997
HSISS4_00252	1618	0.085276	0.999997
HSISS4_01293	1635	0.085294	0.999997
HSISS4_01156	561	0.085414	0.999997
HSISS4_01651	1456	0.085446	0.999997
amyL1	1898	0.085511	0.999997
HSISS4_01039	1095	0.085525	0.999997
HSISS4_00587	1552	0.085764	0.999997
ppc	1248	0.085988	0.999997
argG	1812	0.086005	0.999997
HSISS4_01186	1245	0.086014	0.999997
HSISS4_00651	933	0.086091	0.999997
HSISS4_00750	1887	0.086174	0.999997
HSISS4_00940	1850	0.086191	0.999997
HSISS4_00479	1379	0.086232	0.999997
HSISS4_00360	1357	0.086345	0.999997
HSISS4_01273	1570	0.086435	0.999997
HSISS4_01724	1031	0.086455	0.999997
HSISS4_01042	1476	0.086457	0.999997
pacL2B	1925	0.086552	0.999997
HSISS4_01236	1047	0.086569	0.999997
HSISS4_01569	816	0.086598	0.999997
HSISS4_01085	947	0.086755	0.999997
HSISS4_01411	1838	0.086899	0.999997
HSISS4_01268	948	0.087051	0.999997
HSISS4_00894	612	0.08709	0.999997
HSISS4_00648	1346	0.087092	0.999997
potA1	1496	0.087183	0.999997
HSISS4_00968	1859	0.087256	0.999997
HSISS4_01282	1204	0.087272	0.999997
HSISS4_00980	866	0.087451	0.999997
HSISS4_00984	1927	0.087468	0.999997
argJ	1611	0.087537	0.999997
HSISS4_01475	1075	0.087597	0.999997
HSISS4_00170	811	0.087643	0.999997
potC	586	0.087844	0.999997
acoC1	1526	0.087885	0.999997
HSISS4_01001	1689	0.08791	0.999997
HSISS4_00038	772	0.087965	0.999997
HSISS4_01281	1400	0.088003	0.999997
pacL1	1720	0.08809	0.999997
HSISS4_00420	1062	0.088309	0.999997
HSISS4_00758	1822	0.088329	0.999997
HSISS4_01289	1125	0.088404	0.999997
HSISS4_01283	1771	0.088449	0.999997
HSISS4_00813	1523	0.0885	0.999997
HSISS4_00640	917	0.088556	0.999997
HSISS4_01590	1446	0.088657	0.999997
vncR	1111	0.088838	0.999997
HSISS4_00380	667	0.088848	0.999997
HSISS4_01216	825	0.08886	0.999997
HSISS4_01077	1141	0.088906	0.999997
HSISS4_00920	575	0.089009	0.999997
HSISS4_00432	1325	0.08904	0.999997
HSISS4_01284	789	0.089114	0.999997
glgP1	1875	0.089145	0.999997
HSISS4_01545	1265	0.089207	0.999997
HSISS4_01448	1870	0.089269	0.999997
HSISS4_00453	1432	0.089371	0.999997
htrA	935	0.089372	0.999997
HSISS4_00364	1269	0.089521	0.999997
HSISS4_r00011	631	0.089616	0.999997
HSISS4_00607	1097	0.089778	0.999997
proA	1862	0.089947	0.999997
HSISS4_00994	1846	0.089988	0.999997
nha	1865	0.089995	0.999997
lemA	865	0.090099	0.999997
aroF	1473	0.090137	0.999997
feoB	1896	0.09021	0.999997
HSISS4_00345	1615	0.09027	0.999997
HSISS4_00895	1260	0.090386	0.999997
HSISS4_00350	1182	0.090418	0.999997
HSISS4_00747	1789	0.090578	0.999997
HSISS4_00143	617	0.090601	0.999997
rocE2	1157	0.090638	0.999997
HSISS4_01650	1413	0.090648	0.999997
HSISS4_00392	1043	0.090649	0.999997
HSISS4_01638	1083	0.090742	0.999997
HSISS4_01477	1088	0.090762	0.999997
leuC	655	0.090813	0.999997
HSISS4_00615	1666	0.091041	0.999997
HSISS4_01305	1935	0.091155	0.999997
HSISS4_00171	1508	0.091297	0.999997
HSISS4_01277	1698	0.091496	0.999997
pabB	1815	0.091588	0.999997
HSISS4_01299	945	0.091625	0.999997
HSISS4_00649	1133	0.091626	0.999997
HSISS4_00572	1129	0.091739	0.999997
HSISS4_01622	1497	0.09181	0.999997
HSISS4_01244	1647	0.091844	0.999997
HSISS4_01323	1868	0.091969	0.999997
HSISS4_00174	1151	0.092013	0.999997
HSISS4_01600	1050	0.092106	0.999997
HSISS4_00491	1751	0.092233	0.999997
HSISS4_00645	1223	0.092463	0.999997
HSISS4_00116	1858	0.092489	0.999997
HSISS4_00028	1373	0.092792	0.999997
HSISS4_01728	1081	0.092832	0.999997
HSISS4_00777	951	0.092928	0.999997
HSISS4_00054	1381	0.092974	0.999997
dinP	1872	0.093149	0.999997
HSISS4_01403	1362	0.093301	0.999997
HSISS4_00779	1500	0.093545	0.999997
nfrA	1646	0.093824	0.999997
HSISS4_01265	661	0.093875	0.999997
HSISS4_00578	1032	0.09413	0.999997
HSISS4_01623	1297	0.094202	0.999997
ureF	1319	0.094205	0.999997
HSISS4_01033	1278	0.094355	0.999997
bioY1	1276	0.094484	0.999997
HSISS4_01555	889	0.094618	0.999997
HSISS4_00378	1728	0.094641	0.999997
pyrC	1860	0.094923	0.999997
xpt	1365	0.095005	0.999997
HSISS4_00806	682	0.095091	0.999997
HSISS4_00361	1779	0.095202	0.999997
galM	1287	0.095372	0.999997
trpG	1249	0.09543	0.999997
copA2	1809	0.095514	0.999997
HSISS4_00466	1905	0.095521	0.999997
manM1	1445	0.095542	0.999997
HSISS4_01860	1673	0.095631	0.999997
pacL2C	1914	0.0957	0.999997
HSISS4_00959	1899	0.096046	0.999997
HSISS4_00127	1536	0.096071	0.999997
HSISS4_00801	1613	0.096092	0.999997
copY1	1017	0.096358	0.999997
HSISS4_00910	1818	0.096452	0.999997
HSISS4_01206	1172	0.096471	0.999997
tnpSth1B	1529	0.096501	0.999997
HSISS4_00870	1917	0.096649	0.999997
HSISS4_00869	1891	0.096652	0.999997
HSISS4_00467	986	0.096763	0.999997
HSISS4_00525	939	0.096813	0.999997
HSISS4_01258	989	0.096859	0.999997
metE	1912	0.096972	0.999997
HSISS4_01287	1753	0.097114	0.999997
HSISS4_01324	1923	0.097239	0.999997
tnp657C	1019	0.097395	0.999997
HSISS4_00084	918	0.097416	0.999997
HSISS4_00447	1690	0.097419	0.999997
HSISS4_01561	1395	0.097562	0.999997
amiA3B	1480	0.097863	0.999997
HSISS4_00663	1495	0.097911	0.999997
tnp1191B	1626	0.097941	0.999997
HSISS4_00612	1640	0.098059	0.999997
HSISS4_01441	1884	0.098126	0.999997
HSISS4_00617	1612	0.09813	0.999997
HSISS4_00281	1794	0.098169	0.999997
HSISS4_01183	1440	0.098358	0.999997
coiA	560	0.098551	0.999997
ureE	1102	0.09865	0.999997
HSISS4_00335	1184	0.098697	0.999997
HSISS4_01505	743	0.098714	0.999997
HSISS4_01560	975	0.098775	0.999997
HSISS4_01868	1135	0.099118	0.999997
comA	613	0.099276	0.999997
HSISS4_00573	1054	0.099287	0.999997
HSISS4_00461	1409	0.099293	0.999997
potA	1087	0.09971	0.999997
HSISS4_00262	1764	0.099834	0.999997
HSISS4_01213	1468	0.099849	0.999997
HSISS4_01587	1718	0.10008	0.999997
HSISS4_01398	1715	0.10011	0.999997
HSISS4_01189	1193	0.10012	0.999997
nagA	1856	0.10018	0.999997
HSISS4_00739	1217	0.10027	0.999997
HSISS4_00614	1639	0.10032	0.999997
HSISS4_01177	1334	0.10038	0.999997
HSISS4_00746	1489	0.10052	0.999997
HSISS4_01217	863	0.10086	0.999997
HSISS4_01031	862	0.10095	0.999997
HSISS4_01537	1307	0.10098	0.999997
argD	1520	0.1011	0.999997
HSISS4_01538	944	0.10127	0.999997
livG2	1347	0.10134	0.999997
HSISS4_00985	1724	0.10146	0.999997
HSISS4_00241	1191	0.10159	0.999997
HSISS4_00583	1734	0.10161	0.999997
leuA	1039	0.10167	0.999997
deoD	1667	0.10175	0.999997
HSISS4_00582	1240	0.10181	0.999997
HSISS4_00763	855	0.10292	0.999997
HSISS4_01126	1474	0.10302	0.999997
HSISS4_01197	1528	0.1031	0.999997
blpI	663	0.10323	0.999997
HSISS4_00571	1320	0.10365	0.999997
HSISS4_00595	1281	0.10371	0.999997
HSISS4_00550	1010	0.10377	0.999997
HSISS4_00451	626	0.1039	0.999997
HSISS4_00052	911	0.10393	0.999997
HSISS4_00552	908	0.10398	0.999997
HSISS4_00733	1422	0.10414	0.999997
HSISS4_00753	1059	0.10441	0.999997
HSISS4_00391	1834	0.10467	0.999997
HSISS4_00199	1077	0.10485	0.999997
potB	1583	0.10491	0.999997
HSISS4_01214	600	0.10492	0.999997
HSISS4_00705	1829	0.10504	0.999997
HSISS4_01484	1882	0.10523	0.999997
HSISS4_00424	1462	0.10543	0.999997
msrA1A	904	0.10562	0.999997
uvrB	1431	0.10594	0.999997
HSISS4_00351	1147	0.10615	0.999997
HSISS4_00352	1708	0.10645	0.999997
HSISS4_01180	1791	0.10675	0.999997
HSISS4_01137	1828	0.10691	0.999997
HSISS4_01131	1237	0.10701	0.999997
metF	1756	0.10714	0.999997
manN1	1203	0.10716	0.999997
HSISS4_01482	878	0.10765	0.999997
purC	1169	0.10784	0.999997
HSISS4_01019	1284	0.10788	0.999997
HSISS4_00347	1016	0.10802	0.999997
scrA2	1920	0.10823	0.999997
HSISS4_01181	876	0.10866	0.999997
pyrDa	647	0.10876	0.999997
HSISS4_00469	1680	0.10924	0.999997
HSISS4_01616	1209	0.10925	0.999997
adcB2	1433	0.1093	0.999997
murZ	1593	0.1094	0.999997
HSISS4_01501	884	0.1096	0.999997
HSISS4_00524	1544	0.11001	0.999997
ureI	784	0.11009	0.999997
HSISS4_00599	681	0.11018	0.999997
HSISS4_00574	677	0.11019	0.999997
HSISS4_01414	971	0.1105	0.999997
argC	1531	0.11057	0.999997
copZ	828	0.11063	0.999997
HSISS4_00893	1589	0.11073	0.999997
HSISS4_01752	751	0.11093	0.999997
HSISS4_00997	1166	0.11136	0.999997
pilD	1449	0.11137	0.999997
trpB	1510	0.11163	0.999997
HSISS4_01882	1662	0.11168	0.999997
HSISS4_00973	1130	0.11184	0.999997
HSISS4_00534	1722	0.11222	0.999997
pcsB2	1836	0.11228	0.999997
argR	1148	0.11251	0.999997
HSISS4_01558	621	0.11286	0.999997
HSISS4_01178	1874	0.11303	0.999997
HSISS4_01479	1037	0.11349	0.999997
relA	1539	0.11356	0.999997
HSISS4_01859	1377	0.11368	0.999997
HSISS4_00709	1021	0.11374	0.999997
mur2	984	0.11409	0.999997
HSISS4_01413	1330	0.11421	0.999997
HSISS4_01030	1071	0.11422	0.999997
HSISS4_01187	1641	0.11428	0.999997
pfl	1465	0.1143	0.999997
HSISS4_00926	1642	0.1144	0.999997
aroD	1156	0.11449	0.999997
HSISS4_01209	1902	0.11461	0.999997
HSISS4_r00009	838	0.11468	0.999997
norN	1202	0.11484	0.999997
HSISS4_00429	1399	0.11491	0.999997
HSISS4_01036	1171	0.11496	0.999997
HSISS4_00754	893	0.11499	0.999997
HSISS4_01848	1706	0.11537	0.999997
ureG	1215	0.11555	0.999997
HSISS4_01483	1003	0.11604	0.999997
HSISS4_01588	906	0.11655	0.999997
HSISS4_01618	1644	0.11679	0.999997
HSISS4_01164	1657	0.11721	0.999997
HSISS4_01869	854	0.11749	0.999997
HSISS4_01009	1405	0.11762	0.999997
HSISS4_r00010	650	0.1179	0.999997
rsuA1	755	0.1181	0.999997
comS	644	0.11839	0.999997
feoA	777	0.11866	0.999997
HSISS4_00829	1041	0.11869	0.999997
HSISS4_00641	872	0.11883	0.999997
HSISS4_01333	1285	0.11904	0.999997
HSISS4_01280	834	0.11979	0.999997
cah	779	0.11994	0.999997
comFC	1414	0.11994	0.999997
HSISS4_00041	1025	0.12019	0.999997
HSISS4_01231	1506	0.12061	0.999997
HSISS4_00157	1695	0.12075	0.999997
HSISS4_01865	1423	0.12143	0.999997
HSISS4_01762	1121	0.12179	0.999997
nth1	551	0.12234	0.999997
trpC	648	0.12236	0.999997
cbiQ	1263	0.12263	0.999997
tatA	628	0.12275	0.999997
gid	1591	0.12332	0.999997
HSISS4_00264	1627	0.12332	0.999997
HSISS4_01130	1895	0.12368	0.999997
sdaA	1257	0.12379	0.999997
HSISS4_01026	1160	0.12418	0.999997
malR	1542	0.12465	0.999997
HSISS4_01630	795	0.1247	0.999997
HSISS4_01154	1321	0.12479	0.999997
HSISS4_01064	651	0.1248	0.999997
HSISS4_01267	766	0.1255	0.999997
HSISS4_00896	1726	0.12584	0.999997
HSISS4_00086	699	0.12586	0.999997
proB	1786	0.12686	0.999997
ureA	723	0.12708	0.999997
HSISS4_00742	791	0.12747	0.999997
HSISS4_01330	1883	0.12748	0.999997
HSISS4_01628	1451	0.12876	0.999997
HSISS4_00610	1461	0.12944	0.999997
HSISS4_01412	1093	0.12989	0.999997
HSISS4_01627	853	0.13028	0.999997
HSISS4_01522	609	0.13034	0.999997
HSISS4_01390	1258	0.13048	0.999997
HSISS4_01132	1324	0.13051	0.999997
HSISS4_01198	883	0.1306	0.999997
HSISS4_01838	868	0.13072	0.999997
HSISS4_01253	851	0.13115	0.999997
HSISS4_00633	1009	0.13119	0.999997
HSISS4_01008	1274	0.13164	0.999997
HSISS4_00596	727	0.13219	0.999997
HSISS4_00079	746	0.13233	0.999997
HSISS4_00211	1327	0.13245	0.999997
HSISS4_01399	1378	0.13255	0.999997
HSISS4_00153	1363	0.13262	0.999997
cbiO1	887	0.13282	0.999997
trpA	1466	0.13329	0.999997
HSISS4_01737	915	0.1335	0.999997
corA1	1890	0.13378	0.999997
HSISS4_01397	1200	0.13409	0.999997
HSISS4_01416	1170	0.13439	0.999997
HSISS4_00744	1060	0.13463	0.999997
HSISS4_01871	1310	0.13463	0.999997
dprA	1659	0.1351	0.999997
HSISS4_00085	1255	0.1352	0.999997
HSISS4_01506	1634	0.13551	0.999997
HSISS4_01004	1545	0.13614	0.999997
HSISS4_01029	888	0.13651	0.999997
HSISS4_00711	1944	0.13668	0.999997
HSISS4_00618	670	0.13676	0.999997
gat	1322	0.1372	0.999997
HSISS4_01053	835	0.13721	0.999997
HSISS4_01589	1165	0.13758	0.999997
HSISS4_01731	1444	0.13765	0.999997
HSISS4_01736	1225	0.13799	0.999997
HSISS4_01568	1854	0.13812	0.999997
HSISS4_00191	1124	0.13895	0.999997
cbiO2	1807	0.1392	0.999997
sdaB	1631	0.13949	0.999997
HSISS4_01193	756	0.13965	0.999997
pyrF	894	0.13985	0.999997
HSISS4_00988	724	0.14021	0.999997
uppP	673	0.14037	0.999997
ctpE	1913	0.14136	0.999997
HSISS4_00433	1029	0.1419	0.999997
sarF	1224	0.14198	0.999997
HSISS4_00460	1212	0.14318	0.999997
HSISS4_r00062	1106	0.14374	0.999997
HSISS4_00073	1045	0.14378	0.999997
HSISS4_00726	1567	0.1441	0.999997
comEA	1076	0.14452	0.999997
HSISS4_01325	1951	0.14486	0.999997
HSISS4_00764	1407	0.14493	0.999997
purA	1685	0.14506	0.999997
HSISS4_00044	704	0.14539	0.999997
HSISS4_00704	1687	0.14546	0.999997
HSISS4_00947	1625	0.14557	0.999997
HSISS4_00083	1573	0.14614	0.999997
HSISS4_00103	1707	0.14639	0.999997
HSISS4_00720	1716	0.14662	0.999997
manL1	1566	0.14711	0.999997
HSISS4_01173	1092	0.14746	0.999997
HSISS4_01827	1390	0.14756	0.999997
HSISS4_01210	1109	0.1487	0.999997
HSISS4_01763	920	0.14914	0.999997
HSISS4_01105	805	0.15051	0.999997
HSISS4_01704	740	0.15111	0.999997
HSISS4_00299	809	0.15144	0.999997
dacB	1072	0.15196	0.999997
HSISS4_00154	1022	0.15426	0.999997
tnp1193C	703	0.15553	0.999997
HSISS4_01023	1329	0.15557	0.999997
HSISS4_01256	1349	0.1557	0.999997
HSISS4_00072	1328	0.15597	0.999997
dinG	1683	0.1565	0.999997
murO	1832	0.1569	0.999997
tnp1193F	912	0.15794	0.999997
HSISS4_01620	1484	0.15819	0.999997
adcC2	1355	0.15855	0.999997
HSISS4_01612	1519	0.15882	0.999997
HSISS4_01701	1254	0.15897	0.999997
HSISS4_00670	1315	0.15968	0.999997
gnlB	1080	0.15973	0.999997
HSISS4_01474	1452	0.1616	0.999997
malQ	1743	0.16249	0.999997
HSISS4_00422	1804	0.16285	0.999997
HSISS4_01250	1046	0.16289	0.999997
comX	1318	0.16313	0.999997
HSISS4_01259	1919	0.16422	0.999997
HSISS4_01858	1604	0.1652	0.999997
nagB	1459	0.16601	0.999997
HSISS4_01092	1557	0.16709	0.999997
HSISS4_01657	1195	0.16773	0.999997
HSISS4_01445	1453	0.16971	0.999997
HSISS4_00254	1188	0.17012	0.999997
HSISS4_01787	1290	0.17035	0.999997
cbiO3	1863	0.17047	0.999997
HSISS4_01578	1229	0.17072	0.999997
rggG	1344	0.17115	0.999997
ureC	1849	0.17118	0.999997
HSISS4_01525	696	0.17187	0.999997
luxS	1336	0.17199	0.999997
HSISS4_01671	881	0.17299	0.999997
livJ	1851	0.17309	0.999997
HSISS4_00717	990	0.17424	0.999997
recN	1477	0.17459	0.999997
HSISS4_01306	1404	0.17608	0.999997
rluB	1725	0.17724	0.999997
HSISS4_01221	737	0.17753	0.999997
slvY	910	0.17854	0.999997
HSISS4_00575	800	0.17944	0.999997
HSISS4_01358	1853	0.1805	0.999997
livF	1018	0.18192	0.999997
manM2	826	0.18268	0.999997
HSISS4_01613	1713	0.18648	0.999997
sunL	1599	0.18936	0.999997
galR	1099	0.19106	0.999997
scrA1	1750	0.19225	0.999997
livH	1721	0.1941	0.999997
HSISS4_00875	886	0.19498	0.999997
ureB	1595	0.19676	0.999997
HSISS4_01509	1954	0.19965	0.999997
HSISS4_01695	940	0.20013	0.999997
HSISS4_01508	1501	0.20152	0.999997
HSISS4_00775	1601	0.20167	0.999997
HSISS4_00165	1218	0.20212	0.999997
HSISS4_00415	1922	0.20217	0.999997
HSISS4_01395	1517	0.20543	0.999997
pyrE	1653	0.20623	0.999997
cbpD1	1844	0.20658	0.999997
HSISS4_00675	1140	0.2076	0.999997
HSISS4_01371	1564	0.20786	0.999997
HSISS4_r00052	708	0.21248	0.999997
dacA1A	1333	0.21303	0.999997
cls2	1598	0.21325	0.999997
HSISS4_00710	1824	0.21412	0.999997
HSISS4_00652	765	0.21452	0.999997
HSISS4_00258	1665	0.21563	0.999997
manN2	1352	0.21642	0.999997
celB	1879	0.22166	0.999997
HSISS4_00280	1507	0.22322	0.999997
yajC	1693	0.2241	0.999997
hipO3	642	0.2262	0.999997
ndk	937	0.23403	0.999997
HSISS4_00087	1577	0.23671	0.999997
HSISS4_r00026	802	0.24215	0.999997
phoU	1036	0.24374	0.999997
HSISS4_01225	1227	0.246	0.999997
lgt	1388	0.24866	0.999997
HSISS4_01065	859	0.24984	0.999997
manL2	1826	0.25131	0.999997
HSISS4_00671	1558	0.25263	0.999997
HSISS4_01424	1840	0.25514	0.999997
HSISS4_00626	1609	0.25589	0.999997
HSISS4_00297	1205	0.25678	0.999997
HSISS4_01101	844	0.26215	0.999997
HSISS4_00823	1006	0.2654	0.999997
livM	1515	0.26921	0.999997
HSISS4_01308	1761	0.27183	0.999997
livG1	1146	0.27275	0.999997
metB1	1938	0.27372	0.999997
HSISS4_01307	675	0.27487	0.999997
cbf	1948	0.2881	0.999997
HSISS4_01309	1921	0.29573	0.999997
upp	710	0.30018	0.999997
qacE	1888	0.30081	0.999997
aspC2B	1457	0.30393	0.999997
sipB	1880	0.31347	0.999997
gdhA	1932	0.31963	0.999997
HSISS4_00305	890	0.32758	0.999997
HSISS4_01694	1232	0.33078	0.999997
HSISS4_01626	1479	0.33188	0.999997
HSISS4_01782	1820	0.33327	0.999997
HSISS4_00832	1654	0.33469	0.999997
HSISS4_00857	1630	0.33665	0.999997
HSISS4_00827	1953	0.3494	0.999997
HSISS4_01423	1196	0.36356	0.999997
HSISS4_00830	1454	0.36624	0.999997
HSISS4_00859	706	0.36964	0.999997
HSISS4_00642	720	0.37449	0.999997
HSISS4_00828	786	0.39004	0.999997
HSISS4_00462	965	0.41031	0.999997
HSISS4_00835	804	0.42757	0.999997
HSISS4_00833	1929	0.44292	0.999997
HSISS4_r00061	969	0.44556	0.999997
HSISS4_01086	963	0.45614	0.999997
udk	830	0.47451	0.999997
HSISS4_01089	1749	0.47936	0.999997
HSISS4_01087	1942	0.50877	0.999997
HSISS4_00834	958	0.51077	0.999997
HSISS4_01795	1167	0.51948	0.999997
HSISS4_00873	1941	0.52179	0.999997
HSISS4_01091	1732	0.52346	0.999997
punA	1956	0.54161	0.999997
deoB	1387	0.56242	0.999997
cdd	1946	0.57713	0.999997
HSISS4_00124	1952	0.57936	0.999997
HSISS4_01088	1955	0.58075	0.999997
HSISS4_00125	1878	0.5996	0.999997
cmhR	1939	0.61606	0.999997
HSISS4_00236	776	0.67469	0.999997
HSISS4_00235	1926	0.68921	0.999997
gnlP	1947	0.69074	0.999997
HSISS4_00233	1943	0.72281	0.999997
HSISS4_00234	1945	0.72738	0.999997
gnlQ	1937	0.78207	0.999997

## Sheet: S1G_scores_genes(Ci_vs_Ci+C)
id	neg.rank	Score	FDR
ftsL	399	-2.4922	0.000814
divIC	433	-2.4227	0.007106
rpsS	438	-2.2958	0.006551
HSISS4_00271	563	-2.264	0.272555
rmlA1	22	-2.2149	1.5e-05
rpsQ	529	-2.1273	0.137859
rpsU	501	-2.1097	0.011763
rpsF	440	-2.0563	0.005461
murG	296	-2.0327	1.5e-05
rplA	309	-2.0319	1.5e-05
rpmG1	543	-1.9559	0.15247
rplX	479	-1.9446	0.028468
atpE	330	-1.9424	1.5e-05
atpG	282	-1.9418	1.5e-05
rgpE	96	-1.9415	1.5e-05
aspS	61	-1.9407	1.5e-05
mecA	38	-1.9123	1.5e-05
proS	144	-1.8912	1.5e-05
rplE	387	-1.8853	0.000439
rplW	671	-1.8592	0.999997
HSISS4_00185	414	-1.8443	0.001728
tmk	429	-1.8328	0.0075
gltX	116	-1.8247	1.5e-05
dapB	203	-1.8216	1.5e-05
HSISS4_01049	398	-1.8037	0.001054
murF	58	-1.8012	1.5e-05
HSISS4_00841	192	-1.7637	1.5e-05
rplM	506	-1.7635	0.06749
dnaB	126	-1.7635	1.5e-05
rpsE	319	-1.7635	1.5e-05
atpH	343	-1.7514	7.2e-05
ftsW	181	-1.7485	1.5e-05
rgpA2	130	-1.7438	1.5e-05
HSISS4_00535	276	-1.7232	1.5e-05
hisS2	178	-1.7152	1.5e-05
secE	527	-1.7082	0.084583
comR	71	-1.7079	1.5e-05
lysS	81	-1.6878	1.5e-05
pgsA	348	-1.6707	9.9e-05
accB	292	-1.6634	1.5e-05
rplP	404	-1.6548	0.001441
murB	239	-1.6537	1.5e-05
rpsD	198	-1.652	1.5e-05
secA2	40	-1.6445	1.5e-05
asnC	141	-1.6426	1.5e-05
HSISS4_00316	635	-1.6267	0.583281
rgpB	189	-1.6183	1.5e-05
rpsA	250	-1.6169	1.5e-05
rmlB	45	-1.6147	1.5e-05
rpsJ	356	-1.6135	0.00018
rgpG	9	-1.611	1.5e-05
rplJ	511	-1.599	0.076431
ssbB	347	-1.5953	7.2e-05
glr	177	-1.5902	1.5e-05
dnaG	50	-1.59	1.5e-05
nrdR	327	-1.585	1.5e-05
argS	111	-1.5749	1.5e-05
rplB	262	-1.5652	1.5e-05
HSISS4_00509	209	-1.5641	1.5e-05
HSISS4_00713	70	-1.56	1.5e-05
rplN	456	-1.534	0.012865
mraW	174	-1.5287	1.5e-05
pbp2X	31	-1.5263	1.5e-05
infA	481	-1.5263	0.026531
rnpA	633	-1.5224	0.55626
recU	173	-1.5201	1.5e-05
uppS	323	-1.5124	4.4e-05
HSISS4_00065	214	-1.4967	1.5e-05
atpC	300	-1.4875	1.5e-05
gpsA	120	-1.486	1.5e-05
HSISS4_01664	410	-1.4853	0.000767
divIVA	447	-1.4847	0.014436
cysS	139	-1.4742	1.5e-05
pnpA	75	-1.472	1.5e-05
fus	47	-1.4693	1.5e-05
rpoD	105	-1.4667	1.5e-05
rmlD	131	-1.464	1.5e-05
secG	583	-1.4616	0.495574
murD	306	-1.455	1.5e-05
cdsA	274	-1.4514	1.5e-05
HSISS4_00690	536	-1.4486	0.134887
murM	101	-1.4473	1.5e-05
atpD	92	-1.4453	1.5e-05
slvX	248	-1.4441	1.5e-05
rgpF	23	-1.4348	1.5e-05
rmlC	133	-1.4317	1.5e-05
mraY	113	-1.426	1.5e-05
cysE1	165	-1.4237	1.5e-05
rgpC	313	-1.4209	1.5e-05
rpoA	269	-1.4194	1.5e-05
secY2	219	-1.4128	1.5e-05
rplK	405	-1.4046	0.00172
gmk	316	-1.4004	1.5e-05
aspC1	195	-1.3962	1.5e-05
HSISS4_01420	229	-1.3945	1.5e-05
HSISS4_01889	245	-1.3882	1.5e-05
pyrH	151	-1.3762	1.5e-05
nrdH	538	-1.3713	0.11518
accC	107	-1.371	1.5e-05
dgk	247	-1.368	1.5e-05
HSISS4_00277	122	-1.3606	1.5e-05
rpsB	278	-1.355	1.5e-05
rpmJ	570	-1.3396	0.329583
rpsH	515	-1.3367	0.088599
rplC	289	-1.3365	1.5e-05
infC	388	-1.3289	0.000838
HSISS4_00007	494	-1.3275	0.033239
dnaA	230	-1.3274	1.5e-05
HSISS4_00716	62	-1.3251	1.5e-05
tsf	288	-1.3196	1.5e-05
HSISS4_00688	467	-1.3169	0.023769
dltC	480	-1.3109	0.012382
eno	196	-1.3014	1.5e-05
prfB	59	-1.2956	1.5e-05
HSISS4_00373	375	-1.2928	0.00039
HSISS4_00202	334	-1.2923	4.4e-05
hflX	164	-1.2922	1.5e-05
rpoC	7	-1.2906	1.5e-05
rgpD	226	-1.2837	1.5e-05
amiC	13	-1.2836	1.5e-05
HSISS4_00808	294	-1.2819	1.5e-05
HSISS4_00189	200	-1.2763	1.5e-05
HSISS4_00488	461	-1.2763	0.018689
gatB	63	-1.2762	1.5e-05
atpA	68	-1.2758	1.5e-05
dltB	18	-1.2754	1.5e-05
aroG2	152	-1.2714	1.5e-05
ftsY	190	-1.2707	1.5e-05
HSISS4_00889	20	-1.2702	1.5e-05
amiD	69	-1.2701	1.5e-05
amiE	17	-1.2688	1.5e-05
gcaD	143	-1.2676	1.5e-05
pfkA	252	-1.2676	1.5e-05
eep	185	-1.2657	1.5e-05
fabD	197	-1.2616	1.5e-05
tuf	205	-1.2596	1.5e-05
pgi	74	-1.259	1.5e-05
dltA	6	-1.2587	1.5e-05
murC	79	-1.2586	1.5e-05
prsA1	254	-1.2573	1.5e-05
fba	145	-1.2455	1.5e-05
accD	160	-1.2431	1.5e-05
prsA2	186	-1.2381	1.5e-05
HSISS4_00396	396	-1.2369	0.001559
cobQ	157	-1.2335	1.5e-05
fabG	495	-1.2234	0.042105
amiA3A	30	-1.2165	1.5e-05
HSISS4_00510	297	-1.215	1.5e-05
rpsL	258	-1.2064	1.5e-05
gapN	121	-1.2044	1.5e-05
rplQ	413	-1.1988	0.002686
holB	99	-1.1986	1.5e-05
amiF1	29	-1.1977	1.5e-05
fabF	183	-1.1877	1.5e-05
nifS3	98	-1.1877	1.5e-05
rpsI	397	-1.1849	0.001219
leuS	51	-1.1724	1.5e-05
ftsZ	361	-1.1724	0.000339
rplD	385	-1.1724	0.000767
gyrB	78	-1.17	1.5e-05
HSISS4_01370	263	-1.1613	1.5e-05
pbp1A	14	-1.1599	1.5e-05
rnr	16	-1.157	1.5e-05
ddl	176	-1.1549	1.5e-05
glmS	125	-1.154	1.5e-05
sipA	84	-1.1537	1.5e-05
tdk	232	-1.1493	1.5e-05
def	93	-1.1466	1.5e-05
rpsM	499	-1.1404	0.065858
rpsN	520	-1.138	0.084419
ileS	127	-1.1298	1.5e-05
rpoB	12	-1.1224	1.5e-05
fabZ	458	-1.1182	0.015548
ffh	206	-1.1065	1.5e-05
infB	19	-1.1058	1.5e-05
dnaH	321	-1.0867	1.5e-05
ppnK	64	-1.0843	1.5e-05
rnhB2	90	-1.0815	1.5e-05
atpB	237	-1.0804	1.5e-05
thrC	225	-1.0745	1.5e-05
HSISS4_00523	372	-1.0729	0.00018
adk	308	-1.0726	1.5e-05
pepB	66	-1.0639	1.5e-05
mvaK1	159	-1.0586	1.5e-05
HSISS4_00337	251	-1.0562	1.5e-05
divIB	280	-1.0529	1.5e-05
hstH	415	-1.0523	0.001488
rplV	432	-1.0467	0.005666
rpmD	545	-1.0415	0.129586
HSISS4_01112	335	-1.0395	1.5e-05
HSISS4_01468	217	-1.0348	1.5e-05
murE	55	-1.0345	1.5e-05
rpmA	416	-1.0344	0.002312
fabK	227	-1.0316	1.5e-05
HSISS4_00336	317	-1.0299	1.5e-05
gatA	123	-1.0274	1.5e-05
rpsR	526	-1.0259	0.099344
hpt	215	-1.0219	1.5e-05
coaD	311	-1.0198	1.5e-05
pheT	52	-1.0172	1.5e-05
gnlA	80	-1.0171	1.5e-05
rplF	408	-1.0171	0.002668
phaB	352	-1.0167	0.000126
rheB	208	-1.0167	1.5e-05
pgmA	25	-1.016	1.5e-05
papL	194	-1.0122	1.5e-05
HSISS4_00888	115	-1.0104	1.5e-05
apt	386	-0.99463	0.000791
gyrA	34	-0.9921	1.5e-05
murN	222	-0.98474	1.5e-05
efp	259	-0.97987	1.5e-05
clpX	76	-0.97984	1.5e-05
rpsO	469	-0.97341	0.026295
engA	169	-0.97052	1.5e-05
HSISS4_01567	67	-0.96915	1.5e-05
HSISS4_00307	366	-0.96847	0.00026
HSISS4_01878	110	-0.96704	1.5e-05
acpP	525	-0.96686	0.080538
codY	188	-0.96682	1.5e-05
rbgA	310	-0.96381	1.5e-05
alaS	26	-0.95512	1.5e-05
tyrS	213	-0.95457	1.5e-05
dnaX	86	-0.94645	1.5e-05
ptsH	497	-0.94524	0.044715
prfA	150	-0.9435	1.5e-05
dltD	46	-0.94143	1.5e-05
rpsC	453	-0.93647	0.015557
metG	132	-0.92706	1.5e-05
rpmE2	517	-0.925	0.104046
HSISS4_01083	449	-0.9244	0.013352
accA	202	-0.92372	1.5e-05
HSISS4_01566	109	-0.92311	1.5e-05
pstC2	24	-0.92259	1.5e-05
clpP	371	-0.92159	0.000234
HSISS4_00437	191	-0.91929	1.5e-05
HSISS4_00010	147	-0.91879	1.5e-05
atpF	490	-0.91182	0.043385
HSISS4_01533	235	-0.90801	1.5e-05
gnlR	322	-0.90696	1.5e-05
fabH	128	-0.90354	1.5e-05
HSISS4_00718	277	-0.89833	1.5e-05
trpS	243	-0.8908	1.5e-05
HSISS4_01532	102	-0.89037	1.5e-05
HSISS4_00691	419	-0.88892	0.003423
HSISS4_00761	395	-0.88644	0.001817
HSISS4_01645	378	-0.88344	0.00049
pstS	33	-0.88178	1.5e-05
ldh	271	-0.88109	1.5e-05
HSISS4_00519	224	-0.88004	1.5e-05
dnaI	324	-0.87995	4.4e-05
frr	148	-0.87986	1.5e-05
pstC1	21	-0.8797	1.5e-05
mvaK2	97	-0.87925	1.5e-05
HSISS4_00553	39	-0.87597	1.5e-05
aroG1	234	-0.86838	1.5e-05
mvaD	95	-0.86551	1.5e-05
rpsK	477	-0.86515	0.030683
HSISS4_00194	54	-0.86292	1.5e-05
thyA	244	-0.86074	1.5e-05
HSISS4_01464	163	-0.85958	1.5e-05
HSISS4_01463	60	-0.85827	1.5e-05
rpsG	443	-0.85754	0.009171
HSISS4_00898	35	-0.85473	1.5e-05
HSISS4_00892	137	-0.85257	1.5e-05
pstB1	49	-0.84644	1.5e-05
HSISS4_00516	253	-0.84378	1.5e-05
parC	87	-0.83875	1.5e-05
metA	325	-0.82707	4.4e-05
obgE	168	-0.82395	1.5e-05
mvaS	156	-0.82189	1.5e-05
rplU	475	-0.81839	0.023462
acpS	434	-0.8027	0.0089
HSISS4_01376	32	-0.80201	1.5e-05
folA	307	-0.80076	1.5e-05
HSISS4_00890	56	-0.79701	1.5e-05
elaC	207	-0.79642	1.5e-05
HSISS4_01375	48	-0.79547	1.5e-05
HSISS4_00265	402	-0.79232	0.001728
HSISS4_01875	473	-0.78786	0.017811
HSISS4_00714	175	-0.78519	1.5e-05
rpsP	518	-0.78498	0.100336
HSISS4_01356	354	-0.78325	9.9e-05
vicR	381	-0.7788	0.000694
HSISS4_01517	272	-0.77829	1.5e-05
dnaN	129	-0.77582	1.5e-05
HSISS4_00483	342	-0.75951	4.4e-05
ctsR	442	-0.75903	0.005633
acpP1	345	-0.75456	4.4e-05
mntH	5	-0.74928	1.5e-05
thrS	193	-0.74903	1.5e-05
ftsH	11	-0.74748	1.5e-05
HSISS4_00689	474	-0.7432	0.036171
rimI	422	-0.74161	0.003137
HSISS4_01058	114	-0.73994	1.5e-05
rplI	445	-0.73926	0.01103
era	106	-0.73771	1.5e-05
HSISS4_00232	201	-0.73185	1.5e-05
alr	135	-0.73022	1.5e-05
pth	314	-0.72554	1.5e-05
amiA3C	28	-0.7207	1.5e-05
HSISS4_00886	290	-0.716	1.5e-05
HSISS4_01563	368	-0.71159	0.000234
parE	108	-0.70298	1.5e-05
HSISS4_01679	231	-0.69348	1.5e-05
HSISS4_00885	199	-0.68956	1.5e-05
pyk	441	-0.68745	0.013013
sip	117	-0.68568	1.5e-05
HSISS4_01057	211	-0.68448	1.5e-05
gapA1	411	-0.68246	0.003336
valS	167	-0.67317	1.5e-05
pknB	8	-0.67316	1.5e-05
HSISS4_00067	697	-0.6729	0.999997
HSISS4_01585	567	-0.67283	0.132585
ptsI	134	-0.67188	1.5e-05
guaB	241	-0.67009	1.5e-05
spxA1	166	-0.66962	1.5e-05
HSISS4_00482	279	-0.66891	1.5e-05
HSISS4_01392	154	-0.66411	1.5e-05
gatC	489	-0.66324	0.053081
fur	204	-0.65699	1.5e-05
pstB2	57	-0.6552	1.5e-05
metK	236	-0.65432	1.5e-05
rpmC	552	-0.64703	0.168582
mutM	124	-0.64481	1.5e-05
plsX	104	-0.64454	1.5e-05
HSISS4_00499	491	-0.64376	0.02932
HSISS4_01681	53	-0.64268	1.5e-05
HSISS4_00011	153	-0.64238	1.5e-05
pfs	275	-0.64209	1.5e-05
HSISS4_01833	407	-0.63976	0.002099
HSISS4_01056	140	-0.63358	1.5e-05
rpmH	516	-0.6319	0.066384
rbfA	281	-0.63139	1.5e-05
rplT	539	-0.62691	0.146003
rimM	457	-0.6262	0.016469
pheS	266	-0.6219	1.5e-05
HSISS4_00394	425	-0.61487	0.006604
rheA	15	-0.60584	1.5e-05
holA	394	-0.60568	0.001728
HSISS4_01409	557	-0.59875	0.13894
HSISS4_00891	89	-0.59205	1.5e-05
rplR	504	-0.59163	0.069474
dnaE	42	-0.59121	1.5e-05
HSISS4_00796	118	-0.59044	1.5e-05
HSISS4_00414	470	-0.59022	0.020088
clpC	10	-0.58114	1.5e-05
HSISS4_00887	341	-0.58084	4.4e-05
rplO	462	-0.57746	0.018689
nusA	240	-0.57596	1.5e-05
dnaD	377	-0.57552	0.001121
HSISS4_00494	268	-0.57306	1.5e-05
hom	428	-0.5709	0.008054
HSISS4_00353	170	-0.56342	1.5e-05
pepM	233	-0.56041	1.5e-05
HSISS4_00321	94	-0.55722	1.5e-05
glyQ	340	-0.55565	0.000126
HSISS4_00147	312	-0.55469	1.5e-05
polC	36	-0.5516	1.5e-05
coaE	390	-0.54498	0.000934
pyrP	65	-0.53951	1.5e-05
dpr	257	-0.53493	1.5e-05
HSISS4_00395	430	-0.53253	0.008897
HSISS4_01146	417	-0.5318	0.003073
guaA2	299	-0.52796	1.5e-05
HSISS4_00285	270	-0.5175	1.5e-05
HSISS4_00520	267	-0.51581	1.5e-05
HSISS4_01443	546	-0.51282	0.235928
HSISS4_01374	500	-0.5116	0.06261
HSISS4_00069	382	-0.48963	0.000592
pyrR	249	-0.48892	1.5e-05
folQ	524	-0.48511	0.121858
rplS	373	-0.48483	0.000439
ppaC	369	-0.48177	0.00026
galE2	112	-0.47973	1.5e-05
tig	273	-0.47837	1.5e-05
gcp	255	-0.47484	1.5e-05
HSISS4_00131	72	-0.46895	1.5e-05
HSISS4_00268	326	-0.46484	7.2e-05
ezrA	302	-0.46482	1.5e-05
cmk	283	-0.46458	1.5e-05
trmD	303	-0.46389	1.5e-05
ruvB	210	-0.46373	1.5e-05
murA	37	-0.46177	1.5e-05
HSISS4_01834	355	-0.45823	9.9e-05
epsF	88	-0.44586	1.5e-05
pepV	146	-0.44532	1.5e-05
ftsK	27	-0.44362	1.5e-05
HSISS4_00004	285	-0.44313	1.5e-05
HSISS4_01430	223	-0.4412	1.5e-05
csrR	344	-0.44029	9.9e-05
HSISS4_00286	389	-0.43999	0.000957
HSISS4_01592	218	-0.43904	1.5e-05
groES	549	-0.43652	0.224425
glyS	331	-0.43232	4.4e-05
HSISS4_00270	573	-0.43142	0.42283
vraS	228	-0.42763	1.5e-05
epsI	304	-0.4243	1.5e-05
folC2	332	-0.41949	4.4e-05
cppA	238	-0.41849	1.5e-05
HSISS4_00130	242	-0.41731	1.5e-05
groEL	182	-0.41236	1.5e-05
nusB	412	-0.41103	0.003033
scrB2	138	-0.41042	1.5e-05
trxB1B	43	-0.40723	1.5e-05
nifS1	77	-0.40718	1.5e-05
pyrB	184	-0.40574	1.5e-05
HSISS4_00056	172	-0.40565	1.5e-05
rgpX3	246	-0.40126	1.5e-05
HSISS4_01384	305	-0.39552	1.5e-05
HSISS4_00513	471	-0.3941	0.017811
HSISS4_01346	261	-0.39291	1.5e-05
hlyIII	391	-0.39007	0.00172
mvaA	85	-0.38527	1.5e-05
ptsK	337	-0.38254	4.4e-05
pplB	119	-0.38058	1.5e-05
engB	265	-0.37689	1.5e-05
HSISS4_01680	401	-0.3754	0.001728
ftsA	541	-0.37331	0.274341
HSISS4_01898	83	-0.37298	1.5e-05
HSISS4_01133	349	-0.36947	9.9e-05
HSISS4_00134	41	-0.36789	1.5e-05
HSISS4_00486	318	-0.36598	1.5e-05
HSISS4_00810	622	-0.36585	0.493589
fhs	162	-0.36452	1.5e-05
nifU	298	-0.36309	1.5e-05
gidB	171	-0.35375	1.5e-05
carA	44	-0.35197	1.5e-05
nusG	357	-0.35179	0.000126
HSISS4_00715	293	-0.35165	1.5e-05
rpmG2	623	-0.34959	0.945849
galU	216	-0.34759	1.5e-05
rpoZ	468	-0.34458	0.03109
HSISS4_00300	346	-0.33897	0.000126
HSISS4_00545	454	-0.33766	0.014535
HSISS4_01744	559	-0.33232	0.274341
folD	465	-0.33175	0.030683
folE	485	-0.32934	0.054187
HSISS4_00666	179	-0.32782	1.5e-05
recG	91	-0.32687	1.5e-05
rgpA1	187	-0.32025	1.5e-05
topA	100	-0.32	1.5e-05
idi	286	-0.31993	1.5e-05
carB	4	-0.31393	1.5e-05
smpB	284	-0.31334	1.5e-05
typA	155	-0.31333	1.5e-05
HSISS4_01121	421	-0.3133	0.005241
pncB	212	-0.31319	1.5e-05
HSISS4_01391	136	-0.31114	1.5e-05
hsdS2	301	-0.30762	1.5e-05
tpiA	565	-0.29414	0.463667
rpmI	630	-0.29396	0.999997
pyrG	82	-0.29195	1.5e-05
lysC	513	-0.29058	0.146211
rplL	604	-0.28838	0.703688
HSISS4_00009	662	-0.28716	0.999997
serS	483	-0.28263	0.066023
dctA	367	-0.28245	0.000439
rluD	315	-0.27752	1.5e-05
prfC	142	-0.26717	1.5e-05
HSISS4_01719	329	-0.26226	4.4e-05
HSISS4_00187	180	-0.2619	1.5e-05
ccpA	553	-0.26057	0.400086
HSISS4_00206	460	-0.25773	0.016756
polA	149	-0.2566	1.5e-05
vraR	338	-0.25596	4.4e-05
HSISS4_00942	472	-0.25511	0.03109
suhB	339	-0.25435	7.2e-05
HSISS4_00204	418	-0.25199	0.004433
epuA	514	-0.2438	0.049216
nadE	427	-0.24245	0.006704
hemK	380	-0.24147	0.001054
pcrA	161	-0.24008	1.5e-05
trxB1C	510	-0.23937	0.113006
HSISS4_01842	383	-0.23623	0.001073
mnmA	496	-0.23493	0.084746
HSISS4_00176	295	-0.23233	1.5e-05
gla	376	-0.23139	0.000767
lspA	463	-0.22963	0.02015
smc	103	-0.22734	1.5e-05
priA	363	-0.22676	0.000694
HSISS4_01718	362	-0.22564	0.00049
HSISS4_01469	158	-0.21794	1.5e-05
miaA	384	-0.2146	0.001073
HSISS4_01891	256	-0.20846	1.5e-05
HSISS4_01388	333	-0.20513	1.5e-05
ackA	336	-0.20328	1.5e-05
cinA	221	-0.20222	1.5e-05
nrdE	320	-0.20119	1.5e-05
trmB	540	-0.20094	0.254838
greA	574	-0.19899	0.515478
dnaJ	464	-0.1988	0.033886
HSISS4_00331	360	-0.19846	0.000365
HSISS4_01565	562	-0.19833	0.293139
HSISS4_01890	400	-0.19725	0.002824
HSISS4_01844	537	-0.19593	0.164556
nifS2	351	-0.19371	7.2e-05
HSISS4_01360	291	-0.19369	1.5e-05
HSISS4_00266	512	-0.18497	0.092342
ruvA	452	-0.18334	0.016246
nrdF	448	-0.182	0.016935
scpA	424	-0.1802	0.004587
HSISS4_00505	528	-0.17896	0.143397
HSISS4_00177	350	-0.17282	0.000286
spoJ	420	-0.17272	0.004599
endA	264	-0.17249	1.5e-05
thiI	392	-0.16791	0.001797
HSISS4_01093	556	-0.16702	0.307844
HSISS4_01624	370	-0.1664	0.000592
scpB	482	-0.16548	0.043397
HSISS4_01870	365	-0.16386	0.000416
slvV	665	-0.16299	0.999997
HSISS4_00205	435	-0.16232	0.008511
rpmF	647	-0.1605	0.999127
HSISS4_00330	409	-0.15819	0.004255
trkA	436	-0.15798	0.013425
trmE	374	-0.15747	0.000911
HSISS4_01716	444	-0.1572	0.017241
deaD	328	-0.157	1.5e-05
HSISS4_01584	609	-0.14781	0.871911
coaA	426	-0.14657	0.006826
HSISS4_00624	551	-0.14623	0.281304
HSISS4_00679	615	-0.14602	0.871911
HSISS4_00090	643	-0.14482	0.999997
HSISS4_00292	450	-0.14477	0.013388
rnc	519	-0.14459	0.147878
HSISS4_01615	691	-0.14344	0.999997
HSISS4_01899	260	-0.14208	1.5e-05
purR	498	-0.13943	0.082163
HSISS4_01717	437	-0.13845	0.013205
ligA	544	-0.13696	0.342791
HSISS4_00267	451	-0.13345	0.01761
xerD	576	-0.13322	0.62177
HSISS4_01072	561	-0.13319	0.42283
HSISS4_01608	393	-0.13246	0.001679
HSISS4_01643	403	-0.13241	0.003336
HSISS4_00682	578	-0.13175	0.485417
HSISS4_01652	649	-0.13155	0.999997
exoA	358	-0.12835	0.000339
HSISS4_01387	666	-0.12733	0.999997
trkH1	505	-0.12649	0.122417
HSISS4_01745	603	-0.12603	0.999997
HSISS4_01715	521	-0.12552	0.133158
rexB	423	-0.12509	0.007551
HSISS4_01050	507	-0.12406	0.094806
araT	588	-0.12354	0.963863
spxA2	650	-0.1229	0.999997
HSISS4_01785	530	-0.12277	0.263113
HSISS4_00079	523	-0.12202	0.154965
uppP	478	-0.1216	0.042362
HSISS4_00585	379	-0.11947	0.000887
pptB	532	-0.11796	0.24728
recR	535	-0.11671	0.220106
recO	571	-0.11611	0.541685
asd	652	-0.11437	0.999997
rexA	359	-0.11326	0.00026
HSISS4_01512	569	-0.11108	0.47921
HSISS4_00245	628	-0.11076	0.999997
HSISS4_01607	487	-0.10794	0.080093
HSISS4_00142	364	-0.10464	0.00039
HSISS4_00327	592	-0.10464	0.856838
fmt	699	-0.10372	0.999997
proC	555	-0.10206	0.456814
rpoE	566	-0.09729	0.495574
adcC1	476	-0.096161	0.046929
glcK	684	-0.095901	0.999997
HSISS4_00356	550	-0.094508	0.34475
HSISS4_01357	595	-0.093056	0.999997
murZ	547	-0.090642	0.315903
HSISS4_00135	634	-0.088736	0.999997
recA	582	-0.088067	0.867171
thrB	580	-0.08398	0.906886
HSISS4_01503	602	-0.081504	0.9309
pepA	572	-0.080085	0.764822
HSISS4_01505	979	-0.079096	0.999997
HSISS4_01760	598	-0.078	0.999997
truB	533	-0.077502	0.247859
pptA	601	-0.076829	0.999997
ureE	581	-0.076699	0.709439
HSISS4_01675	733	-0.076414	0.999997
HSISS4_00507	606	-0.075912	0.999997
HSISS4_00186	484	-0.075681	0.065858
fruR1	710	-0.075089	0.999997
msf	579	-0.074865	0.890034
ribC	568	-0.074784	0.61484
HSISS4_00492	749	-0.072732	0.999997
HSISS4_01711	621	-0.072278	0.999997
HSISS4_01252	612	-0.071188	0.999997
gpmB	597	-0.069342	0.955166
HSISS4_01550	653	-0.069313	0.999997
epsB	660	-0.069076	0.999997
HSISS4_01194	844	-0.06858	0.999997
HSISS4_01704	806	-0.066796	0.999997
HSISS4_01029	1024	-0.064201	0.999997
HSISS4_00263	828	-0.064127	0.999997
HSISS4_01852	819	-0.062529	0.999997
HSISS4_01603	646	-0.062378	0.999997
HSISS4_01761	680	-0.061286	0.999997
HSISS4_00586	738	-0.061199	0.999997
HSISS4_00781	664	-0.060975	0.999997
prtM	625	-0.060432	0.999997
HSISS4_00524	619	-0.057994	0.999997
HSISS4_11584	808	-0.056347	0.999997
HSISS4_00865	834	-0.05614	0.999997
dnaK1	560	-0.055713	0.493626
ureD	778	-0.054885	0.999997
adcR	714	-0.054658	0.999997
pepP	807	-0.054585	0.999997
aldB	683	-0.053925	0.999997
HSISS4_00905	641	-0.052249	0.999997
HSISS4_00864	981	-0.052184	0.999997
rodA	704	-0.051511	0.999997
eutD	747	-0.051478	0.999997
epsD	679	-0.051353	0.999997
HSISS4_00033	1050	-0.050862	0.999997
HSISS4_00180	731	-0.050526	0.999997
tnp1193B	715	-0.049921	0.999997
HSISS4_01892	718	-0.049415	0.999997
HSISS4_01071	782	-0.04792	0.999997
HSISS4_00717	736	-0.046811	0.999997
HSISS4_01826	613	-0.046749	0.999997
HSISS4_01699	720	-0.046534	0.999997
trcF	645	-0.046065	0.999997
dapD2	783	-0.044473	0.999997
HSISS4_01065	723	-0.042107	0.999997
dut	657	-0.042035	0.999997
ilvB1	798	-0.041709	0.999997
adcB1	605	-0.039791	0.999997
birA	584	-0.039772	0.968472
epsE	687	-0.038592	0.999997
HSISS4_01368	826	-0.037392	0.999997
jag	781	-0.037056	0.999997
HSISS4_01359	599	-0.035301	0.999997
HSISS4_01054	658	-0.035119	0.999997
HSISS4_00979	589	-0.034414	0.999997
entB	1092	-0.03435	0.999997
HSISS4_00632	754	-0.034317	0.999997
HSISS4_01461	1002	-0.033994	0.999997
comEB	827	-0.033842	0.999997
fer	939	-0.033834	0.999997
comGA	1278	-0.033773	0.999997
HSISS4_00901	962	-0.033014	0.999997
bta	708	-0.03248	0.999997
rocE1	786	-0.032336	0.999997
HSISS4_00101	752	-0.031985	0.999997
HSISS4_00070	737	-0.031373	0.999997
HSISS4_01531	695	-0.031269	0.999997
HSISS4_00219	785	-0.030848	0.999997
HSISS4_00197	924	-0.030574	0.999997
cbiO4	632	-0.030054	0.999997
trkA2	741	-0.029955	0.999997
HSISS4_11582	716	-0.029811	0.999997
HSISS4_00143	558	-0.029618	0.431566
epsA	768	-0.028962	0.999997
HSISS4_01863	750	-0.028481	0.999997
HSISS4_00455	1183	-0.028457	0.999997
glyA	1246	-0.028249	0.999997
aspC2B	795	-0.02796	0.999997
cycA	1125	-0.027427	0.999997
HSISS4_01454	796	-0.026821	0.999997
HSISS4_00028	789	-0.026772	0.999997
HSISS4_01292	751	-0.026725	0.999997
HSISS4_01777	700	-0.025572	0.999997
HSISS4_01504	1241	-0.024453	0.999997
snf	813	-0.023903	0.999997
HSISS4_00646	1260	-0.023771	0.999997
HSISS4_01052	859	-0.023343	0.999997
pppL	493	-0.023196	0.070804
trkH2	1119	-0.023189	0.999997
gidA	908	-0.023041	0.999997
pepC	1063	-0.022997	0.999997
HSISS4_01257	675	-0.022718	0.999997
galK	913	-0.0227	0.999997
pgk	610	-0.022432	0.999997
asp	721	-0.021827	0.999997
cbiO5	636	-0.02177	0.999997
HSISS4_01593	542	-0.021123	0.315903
HSISS4_01630	1010	-0.020792	0.999997
ureG	1009	-0.020629	0.999997
HSISS4_01011	759	-0.020243	0.999997
HSISS4_01790	1148	-0.019151	0.999997
HSISS4_00770	870	-0.018575	0.999997
cls1	1455	-0.018348	0.999997
pepN	1105	-0.018333	0.999997
gpmA	748	-0.018209	0.999997
ureA	965	-0.017946	0.999997
HSISS4_01866	838	-0.016054	0.999997
pyrDb	815	-0.015964	0.999997
HSISS4_00625	766	-0.015308	0.999997
HSISS4_00487	600	-0.015232	0.999997
HSISS4_00902	1181	-0.014242	0.999997
HSISS4_00518	774	-0.013146	0.999997
HSISS4_01421	850	-0.01314	0.999997
HSISS4_00422	967	-0.013017	0.999997
mreD	677	-0.013015	0.999997
acoB2	1220	-0.012833	0.999997
HSISS4_01862	1107	-0.012748	0.999997
lepA	875	-0.01267	0.999997
HSISS4_01865	1407	-0.011502	0.999997
galT	910	-0.011418	0.999997
HSISS4_00606	977	-0.011176	0.999997
pbp2B	1275	-0.010839	0.999997
HSISS4_01670	825	-0.010707	0.999997
HSISS4_01156	821	-0.0099929	0.999997
HSISS4_00490	982	-0.0094482	0.999997
HSISS4_00966	1414	-0.0094013	0.999997
hlyX	1100	-0.0091461	0.999997
HSISS4_00003	906	-0.0091424	0.999997
HSISS4_01841	1060	-0.0089991	0.999997
HSISS4_00654	1553	-0.0084984	0.999997
folK	696	-0.0084905	0.999997
fruB2	901	-0.007744	0.999997
truA	803	-0.007612	0.999997
tex	914	-0.0076061	0.999997
HSISS4_00821	531	-0.007592	0.257003
HSISS4_00671	839	-0.0074001	0.999997
HSISS4_00815	1687	-0.0068109	0.999997
HSISS4_00560	942	-0.0066225	0.999997
HSISS4_00388	1005	-0.005841	0.999997
HSISS4_00620	1295	-0.0055554	0.999997
HSISS4_01262	1221	-0.0053713	0.999997
HSISS4_00529	1284	-0.0052961	0.999997
phnA	858	-0.0052549	0.999997
ptpS	840	-0.0047881	0.999997
uvrC	1595	-0.004767	0.999997
HSISS4_00119	722	-0.0047159	0.999997
HSISS4_01536	814	-0.0046482	0.999997
HSISS4_01143	1233	-0.0045965	0.999997
HSISS4_00853	1021	-0.0036366	0.999997
HSISS4_00433	1000	-0.0035798	0.999997
acoC2	1337	-0.0022569	0.999997
als	1067	-0.0020959	0.999997
HSISS4_00638	1517	-0.0017422	0.999997
recF	1071	-0.0012587	0.999997
HSISS4_01140	887	-0.0010439	0.999997
ilvH	1416	-0.00063907	0.999997
HSISS4_00082	1043	-0.00062878	0.999997
tgt	1081	-0.00056453	0.999997
HSISS4_01604	852	-0.00034588	0.999997
ureI	953	0.00018627	0.999997
HSISS4_01173	1355	0.00028713	0.999997
HSISS4_00635	1433	0.00043867	0.999997
HSISS4_01493	793	0.00052439	0.999997
purB1	1486	0.00068517	0.999997
HSISS4_01873	812	0.00088501	0.999997
HSISS4_01654	1204	0.0010018	0.999997
slvZ	951	0.0012189	0.999997
HSISS4_01227	1550	0.0012801	0.999997
HSISS4_01897	937	0.0013892	0.999997
add	956	0.0018367	0.999997
nadR	886	0.0019808	0.999997
comS	746	0.002012	0.999997
glgP2	1730	0.0020853	0.999997
HSISS4_00904	1190	0.0025735	0.999997
HSISS4_01591	1579	0.0028642	0.999997
HSISS4_00457	1515	0.0029487	0.999997
ppc	1079	0.0030177	0.999997
nrdI	1722	0.0031446	0.999997
HSISS4_00817	1066	0.0032303	0.999997
acoA1	1347	0.0034889	0.999997
HSISS4_01070	1231	0.0035391	0.999997
HSISS4_00940	1540	0.0036017	0.999997
HSISS4_00198	976	0.0036802	0.999997
HSISS4_00170	994	0.0039359	0.999997
leuD	1001	0.0040379	0.999997
ung	693	0.0040731	0.999997
pacL2A	1321	0.0044703	0.999997
HSISS4_00567	1219	0.0047393	0.999997
pbp2A	1662	0.0047947	0.999997
HSISS4_01285	848	0.0048846	0.999997
xerS	1095	0.0049545	0.999997
HSISS4_00122	1179	0.0052142	0.999997
pcsB1	655	0.0053078	0.999997
HSISS4_01631	1338	0.005483	0.999997
pyrK	1047	0.0057464	0.999997
HSISS4_01880	1311	0.0058583	0.999997
dtd	799	0.0058904	0.730254
HSISS4_11583	940	0.0060638	0.999997
HSISS4_01216	922	0.0065711	0.999997
HSISS4_00734	1077	0.0065763	0.999997
HSISS4_01299	1365	0.0066552	0.999997
HSISS4_00655	1482	0.0066853	0.999997
HSISS4_01508	1344	0.0066906	0.999997
lmrA2A	1101	0.0067047	0.999997
HSISS4_00158	1163	0.0071718	0.999997
radC	802	0.0072547	0.999997
umuC1B	968	0.0075465	0.999997
HSISS4_01097	992	0.0080346	0.999997
folP	1103	0.0081916	0.999997
HSISS4_00962	1323	0.0082988	0.999997
HSISS4_01213	1286	0.0085458	0.999997
flaR	740	0.0085987	0.999997
HSISS4_01261	1057	0.0089072	0.999997
HSISS4_01452	640	0.0091514	0.999997
HSISS4_01627	882	0.0091924	0.999997
HSISS4_00621	1011	0.0094644	0.999997
HSISS4_00088	757	0.0097637	0.999997
HSISS4_01687	1249	0.0098956	0.999997
HSISS4_01732	1162	0.0099065	0.999997
HSISS4_00977	987	0.0099942	0.735368
ureF	1145	0.010015	0.999997
HSISS4_01175	717	0.010328	0.582695
HSISS4_00986	936	0.010406	0.999997
mur1A	902	0.010611	0.999997
mutS2	1781	0.010946	0.999997
HSISS4_00670	912	0.011077	0.999997
dagA	1746	0.011138	0.999997
HSISS4_00868	1623	0.011353	0.999997
HSISS4_00915	685	0.011431	0.999997
HSISS4_01397	1449	0.011496	0.999997
HSISS4_00467	892	0.01151	0.999997
HSISS4_00350	1122	0.011806	0.999997
tnp1193C	762	0.011917	0.999997
HSISS4_00173	969	0.012148	0.999997
HSISS4_01267	833	0.012204	0.999997
HSISS4_01614	1138	0.012304	0.999997
HSISS4_01629	688	0.012314	0.735368
HSISS4_01551	943	0.012463	0.583028
dinG	1335	0.01248	0.999997
argF	855	0.012509	0.999997
HSISS4_01515	1661	0.012653	0.999997
dnaQ	1203	0.012843	0.999997
dacA1B	1333	0.012952	0.999997
HSISS4_00199	878	0.012983	0.999997
HSISS4_01335	880	0.013006	0.933373
pmrB	1082	0.013068	0.999997
cbiQ	1303	0.013125	0.999997
mip	1245	0.013253	0.999997
HSISS4_00282	1804	0.0135	0.999997
HSISS4_00613	1436	0.013863	0.999997
HSISS4_01297	1348	0.014291	0.999997
HSISS4_00588	732	0.014324	0.999997
aspC2A	1409	0.014395	0.999997
HSISS4_00201	1132	0.014478	0.999997
HSISS4_00342	1502	0.014681	0.999997
HSISS4_01747	996	0.014697	0.999997
purC	1611	0.014709	0.999997
HSISS4_01131	1679	0.014834	0.999997
HSISS4_00042	851	0.015028	0.999997
HSISS4_00820	986	0.01504	0.999997
HSISS4_01027	1569	0.015081	0.999997
HSISS4_00341	877	0.015331	0.999997
HSISS4_01509	1330	0.015514	0.999997
htrA	797	0.015641	0.999997
HSISS4_00112	707	0.015711	0.999997
HSISS4_01064	701	0.01608	0.999997
HSISS4_01199	804	0.0161	0.999997
HSISS4_00528	970	0.016109	0.999997
galE1	1300	0.016137	0.999997
hisK	1266	0.016177	0.999997
sbcD	1431	0.016264	0.999997
fatB	964	0.016471	0.999997
HSISS4_01047	1265	0.016564	0.999997
HSISS4_00089	1613	0.016684	0.999997
HSISS4_00262	1123	0.016898	0.999997
rggG	1543	0.016899	0.999997
HSISS4_01748	1013	0.016939	0.999997
HSISS4_00963	1572	0.016942	0.999997
ksgA	1282	0.017212	0.833705
HSISS4_01219	1154	0.017461	0.999997
HSISS4_00214	909	0.017464	0.999997
HSISS4_01422	744	0.017526	0.999997
asnA	1319	0.017591	0.999997
HSISS4_00302	1391	0.017685	0.999997
tatD	1046	0.018081	0.999997
prmA	1247	0.018251	0.999997
fruB1	915	0.018316	0.999997
fruR2	1074	0.01851	0.999997
pepO	1263	0.018536	0.999997
HSISS4_00479	1212	0.018833	0.999997
tag1	1539	0.018884	0.999997
HSISS4_00091	779	0.019023	0.999997
acoL2	1165	0.019077	0.999997
HSISS4_00847	1530	0.019095	0.999997
apbE	1789	0.019246	0.524837
HSISS4_00814	1048	0.019251	0.999997
lysA	1649	0.019486	0.999997
HSISS4_01096	1800	0.019532	0.999997
HSISS4_00999	1306	0.019649	0.999997
HSISS4_00926	1374	0.019708	0.709581
HSISS4_01726	1177	0.019713	0.999997
HSISS4_01185	1072	0.019968	0.999997
HSISS4_01069	1341	0.020119	0.999997
tnp1193E	1052	0.020333	0.598414
ppiA	810	0.020365	0.999997
lacZ	1129	0.020539	0.999997
HSISS4_01220	742	0.020653	0.999997
HSISS4_00998	1211	0.020829	0.868154
tnp657B	1387	0.020867	0.999997
HSISS4_00763	905	0.020913	0.999997
sodA	978	0.020924	0.999997
HSISS4_01628	706	0.021165	0.999997
pabC	853	0.02129	0.999997
HSISS4_00794	1535	0.021333	0.999997
ftsE	692	0.021339	0.999997
HSISS4_01142	1833	0.021386	0.999997
HSISS4_01191	1055	0.021536	0.999997
hslO	1106	0.021639	0.999997
HSISS4_00924	1159	0.02177	0.999997
HSISS4_01623	1234	0.02178	0.999997
HSISS4_01649	1033	0.021923	0.999997
HSISS4_01141	1472	0.021999	0.999997
HSISS4_00550	690	0.022008	0.999997
HSISS4_01457	817	0.022373	0.999997
HSISS4_00034	959	0.022387	0.999997
HSISS4_00900	769	0.022417	0.999997
HSISS4_00719	824	0.022494	0.999997
purL	1897	0.022585	0.999997
purD	934	0.02261	0.999997
estA	1199	0.022683	0.799549
HSISS4_00727	822	0.022755	0.999997
HSISS4_00324	639	0.02294	0.999997
cysM1	674	0.023206	0.999997
HSISS4_00967	1178	0.023245	0.999997
HSISS4_00908	1483	0.023285	0.999997
nagA	1372	0.023579	0.926258
HSISS4_00658	790	0.023589	0.999997
HSISS4_01538	1373	0.023621	0.999997
HSISS4_01450	1310	0.023864	0.999997
HSISS4_00829	1109	0.023878	0.114266
HSISS4_01002	1314	0.023997	0.999997
HSISS4_01885	618	0.024027	0.95388
HSISS4_01291	1019	0.024067	0.999997
HSISS4_01223	1504	0.024171	0.999997
ssbA	1307	0.024189	0.999997
HSISS4_01492	1400	0.024316	0.559965
HSISS4_00299	1187	0.02435	0.999997
mutL	1864	0.024374	0.999997
pmi1A	1429	0.024777	0.999997
HSISS4_01000	1518	0.025149	0.999997
trxB1A	1281	0.025246	0.999997
tag2	1495	0.025302	0.999997
HSISS4_01206	1503	0.025398	0.999997
recD	835	0.025548	0.999997
HSISS4_01601	607	0.025584	0.999997
ilvA	1434	0.026	0.999997
HSISS4_01853	1126	0.026106	0.999997
comGB	1274	0.026273	0.999997
ilvC	1131	0.026282	0.999997
HSISS4_01867	1288	0.026352	0.999997
HSISS4_01268	1737	0.026354	0.999997
HSISS4_00819	1155	0.026376	0.999997
lplA	1098	0.026568	0.999997
HSISS4_00365	1216	0.026591	0.999997
HSISS4_01685	1108	0.026647	0.999997
proWZ	1210	0.026716	0.098247
dinP	1719	0.026935	0.999997
HSISS4_01221	758	0.027157	0.999997
nifR	1570	0.02735	0.999997
HSISS4_01154	1124	0.02739	0.987935
HSISS4_01214	713	0.027416	0.999997
HSISS4_01883	881	0.027484	0.999997
HSISS4_00379	1336	0.027608	0.999997
HSISS4_01160	820	0.027755	0.999997
HSISS4_01333	1404	0.027784	0.999997
HSISS4_00813	1403	0.02792	0.999997
HSISS4_00909	1644	0.027981	0.999997
mleP1	1756	0.02811	0.999997
HSISS4_00123	1035	0.02818	0.999997
HSISS4_01616	1085	0.028206	0.999997
HSISS4_01038	925	0.028234	0.999997
epsG	1135	0.028345	0.999997
HSISS4_01882	1520	0.028419	0.999997
HSISS4_01004	1674	0.028547	0.999997
HSISS4_01211	1508	0.02862	0.999997
cshA	1882	0.028621	0.999997
HSISS4_00731	1302	0.028656	0.999997
HSISS4_00903	1238	0.028891	0.999997
HSISS4_00579	1248	0.028992	0.924811
HSISS4_00753	1559	0.029	0.999997
HSISS4_01650	1223	0.029033	0.999997
HSISS4_00366	1659	0.029076	0.999997
HSISS4_00574	1218	0.029123	0.932322
guaA1	1146	0.02917	0.999997
HSISS4_01553	1149	0.029659	0.999997
ilvB2	1676	0.02967	0.999997
phoU	624	0.029987	0.006065
HSISS4_01298	1457	0.030198	0.999997
HSISS4_00946	1645	0.030262	0.999997
gltA	1213	0.030294	0.999997
HSISS4_01187	1533	0.030365	0.999997
eetB	1267	0.03041	0.999997
purE	1460	0.030472	0.999997
HSISS4_00930	1657	0.03049	0.999997
HSISS4_01709	1227	0.030546	0.999997
HSISS4_00910	1139	0.030548	0.999997
HSISS4_01222	1156	0.030619	0.818519
HSISS4_00478	1490	0.030634	0.999997
scrA4	1191	0.030663	0.999997
HSISS4_00749	1689	0.030665	0.999997
serB	1209	0.030786	0.999997
folC1	1626	0.030869	0.999997
cbiM	945	0.031147	0.999997
HSISS4_01861	1150	0.031193	0.960144
HSISS4_00738	1557	0.031224	0.999997
dnaK2	1705	0.031343	0.999997
mutY	1847	0.031382	0.711713
gloA	1153	0.031548	0.999997
HSISS4_00565	1618	0.031618	0.999997
HSISS4_01074	1169	0.031681	0.999997
HSISS4_00582	1713	0.031764	0.999997
defA	1137	0.031827	0.999997
HSISS4_00973	1592	0.031834	0.999997
HSISS4_00398	1772	0.031933	0.999997
HSISS4_00084	1120	0.031998	0.999997
HSISS4_00419	1545	0.032079	0.999997
HSISS4_00593	1464	0.03209	0.999997
vicK	1080	0.032116	0.95388
serC	1702	0.032153	0.719614
HSISS4_00175	648	0.032209	0.999997
tnp1191A	1417	0.032231	0.999997
HSISS4_01724	1528	0.032299	0.999997
mleP2	907	0.032303	0.999997
rsuA2	1104	0.03254	0.999997
recJ	1851	0.032584	0.999997
citB	1831	0.03268	0.999997
HSISS4_01569	1206	0.033161	0.999997
HSISS4_01172	1911	0.033171	0.999997
HSISS4_00997	1252	0.033246	0.932322
sarF	1140	0.033257	0.955476
HSISS4_01077	1324	0.033326	0.999997
HSISS4_00367	1366	0.033345	0.999997
HSISS4_01791	1406	0.033619	0.999997
sptB	1526	0.033668	0.999997
HSISS4_01210	1461	0.033838	0.83103
HSISS4_01274	1808	0.033936	0.999997
HSISS4_01174	1293	0.033953	0.999997
HSISS4_00618	998	0.033988	0.950844
HSISS4_00525	800	0.03401	0.999997
epsC	698	0.034012	0.999997
HSISS4_00818	1859	0.03404	0.999997
HSISS4_01021	904	0.034042	0.999997
HSISS4_00361	1328	0.034119	0.999997
HSISS4_00983	1762	0.034133	0.999997
recX	1195	0.034134	0.999997
csrS	1546	0.034271	0.528682
HSISS4_01481	1192	0.034398	0.999997
HSISS4_01329	1525	0.034437	0.999997
grk	1423	0.034444	0.999997
HSISS4_01075	1693	0.034448	0.805545
HSISS4_01208	770	0.034652	0.999997
HSISS4_00531	1755	0.034819	0.82879
HSISS4_01126	1683	0.034934	0.999997
HSISS4_01144	1478	0.035047	0.999997
HSISS4_01501	1041	0.035141	0.999997
HSISS4_00345	1289	0.035272	0.999997
HSISS4_01170	1775	0.035272	0.999997
mutS1	1059	0.035277	0.999997
HSISS4_00743	637	0.035316	0.999472
HSISS4_00086	972	0.035342	0.999997
HSISS4_01235	1779	0.035487	0.999997
tnp1193A	587	0.035519	0.972704
HSISS4_01573	1441	0.035547	0.999997
HSISS4_00281	1854	0.035588	0.999997
HSISS4_01482	1232	0.03593	0.999997
HSISS4_01215	1643	0.036176	0.999997
HSISS4_00611	1208	0.03622	0.999997
nox	950	0.036313	0.999997
HSISS4_01658	1723	0.036327	0.999997
HSISS4_01869	1350	0.036328	0.999997
HSISS4_01189	829	0.03634	0.999997
HSISS4_01286	1164	0.036492	0.640185
HSISS4_01662	1428	0.036514	0.684365
HSISS4_00380	682	0.036559	0.933792
proV	1795	0.036622	0.590382
HSISS4_00859	763	0.036624	0.004985
HSISS4_00617	1332	0.036674	0.999997
HSISS4_01249	1785	0.036696	0.999997
HSISS4_00451	794	0.036848	0.999997
HSISS4_01301	1354	0.036918	0.999997
HSISS4_01848	1393	0.036998	0.555776
HSISS4_01543	1170	0.037076	0.999997
clpE	1242	0.037185	0.868154
purF	1788	0.037216	0.999997
HSISS4_00984	1929	0.037282	0.999997
umuC1A	1201	0.037334	0.999997
HSISS4_01251	1745	0.037365	0.999997
lmrA2B	1493	0.037404	0.999997
leuA	1297	0.037411	0.999997
HSISS4_01266	1935	0.037677	0.724422
scrK	1660	0.037745	0.999997
nth1	1144	0.037935	0.851929
HSISS4_01012	1591	0.038026	0.999997
rrmA	1652	0.038291	0.999997
HSISS4_00791	775	0.038355	0.265447
argJ	1329	0.03846	0.999997
HSISS4_01460	1255	0.038718	0.999997
HSISS4_00456	1018	0.038728	0.999997
trpB	1717	0.03877	0.724422
HSISS4_01013	1488	0.038797	0.862956
HSISS4_01276	1555	0.038865	0.999997
HSISS4_01254	1670	0.038885	0.999997
HSISS4_00294	879	0.039028	0.999997
HSISS4_01398	1731	0.039157	0.999997
HSISS4_00160	1639	0.039216	0.726497
HSISS4_00746	1816	0.039232	0.999997
HSISS4_00146	1673	0.039474	0.999997
HSISS4_01218	1226	0.039523	0.901678
HSISS4_01864	1044	0.039641	0.999997
HSISS4_01217	1421	0.039669	0.999997
HSISS4_01165	1228	0.039683	0.999997
HSISS4_00982	616	0.039726	0.970929
HSISS4_00584	1217	0.039837	0.999997
HSISS4_01073	1846	0.040059	0.999997
HSISS4_00174	1269	0.040083	0.999997
HSISS4_00895	891	0.040151	0.999997
HSISS4_01479	1716	0.040162	0.637804
leuC	1463	0.040195	0.999997
HSISS4_00159	1045	0.040243	0.645054
hipO1	1465	0.040333	0.999997
pbp1B	1686	0.040503	0.999997
mmuM	1474	0.040508	0.999997
HSISS4_01014	1721	0.040541	0.999997
pfl	1240	0.0406	0.483311
HSISS4_00332	756	0.04065	0.999997
HSISS4_01289	1556	0.040695	0.999997
sbcC	1480	0.040859	0.999997
vicX	1264	0.041038	0.999997
HSISS4_01456	1552	0.041197	0.999997
HSISS4_01485	1075	0.041419	0.999997
icd	1630	0.041572	0.999997
nadD	1029	0.041759	0.999997
HSISS4_01230	681	0.042111	0.999997
HSISS4_01574	1237	0.042195	0.999997
scrB1	1650	0.042212	0.999997
HSISS4_01339	1844	0.042263	0.999997
HSISS4_01555	1527	0.042284	0.989942
HSISS4_00964	1510	0.042357	0.999997
HSISS4_00751	1053	0.042396	0.485061
hsdR1	988	0.04247	0.902659
HSISS4_00965	1309	0.042576	0.999997
HSISS4_01783	1523	0.042584	0.112619
HSISS4_01260	1561	0.042667	0.518595
HSISS4_00917	1933	0.04274	0.999997
norN	1496	0.042995	0.735368
tnp1193G	626	0.043332	0.999997
HSISS4_00054	1560	0.043353	0.964752
HSISS4_01730	1394	0.043444	0.999997
HSISS4_01477	930	0.043508	0.999997
tnpSth1B	1581	0.043542	0.281138
pcsB3	1034	0.043574	0.999997
HSISS4_00916	1874	0.043585	0.926258
HSISS4_00980	1115	0.043685	0.999997
HSISS4_01186	1548	0.043745	0.999997
HSISS4_00651	1006	0.043763	0.999997
HSISS4_01277	1840	0.043769	0.999997
trpG	1318	0.043793	0.804018
HSISS4_00662	1049	0.043894	0.977903
HSISS4_00968	1727	0.043912	0.999997
HSISS4_00839	705	0.043937	0.977903
HSISS4_01327	1793	0.043944	0.427003
HSISS4_00392	1413	0.04396	0.999997
HSISS4_00534	1603	0.043991	0.999997
HSISS4_00216	1093	0.044159	0.999997
HSISS4_01228	1752	0.044166	0.868935
pdxK	831	0.044207	0.999997
HSISS4_01602	1364	0.044283	0.999997
ureC	1578	0.044349	0.999997
HSISS4_01078	1030	0.044446	0.999997
HSISS4_00846	1838	0.044455	0.999997
HSISS4_01475	888	0.044455	0.949928
HSISS4_00420	719	0.044523	0.999997
HSISS4_01455	1313	0.044638	0.999997
comGD	1271	0.044683	0.999997
potA1	656	0.044752	0.999997
HSISS4_00165	694	0.044789	0.806497
lacS	1671	0.044829	0.863982
HSISS4_01003	1801	0.045077	0.414591
HSISS4_01860	1099	0.045117	0.586742
metF	672	0.045127	0.805545
purH	1420	0.045139	0.804018
HSISS4_01622	1253	0.045147	0.793747
HSISS4_01900	1638	0.045337	0.999997
HSISS4_01483	1287	0.045401	0.798996
HSISS4_00391	1735	0.04553	0.999997
HSISS4_00436	1467	0.04557	0.999997
trpF	862	0.045616	0.812444
HSISS4_00220	1923	0.045642	0.735368
HSISS4_01190	897	0.045885	0.999997
mreC	703	0.045963	0.999997
HSISS4_01403	1614	0.046076	0.974247
argH	1728	0.046096	0.804018
trxA1A	1152	0.046102	0.999997
HSISS4_01617	1574	0.04618	0.999997
thiJ	983	0.046248	0.992652
HSISS4_00352	1396	0.046276	0.999997
cbpD3	1893	0.04634	0.999997
HSISS4_00636	985	0.046378	0.764964
comFA	1654	0.046419	0.999997
HSISS4_01282	911	0.046441	0.302875
queA	1734	0.046529	0.999997
HSISS4_01510	1182	0.046538	0.999997
HSISS4_01666	1268	0.046651	0.999997
HSISS4_00637	1706	0.046823	0.923363
HSISS4_01787	1519	0.046826	0.58665
HSISS4_00741	876	0.046836	0.537135
HSISS4_01542	1516	0.046916	0.706994
HSISS4_00166	1849	0.046951	0.999997
HSISS4_01827	644	0.046971	0.999997
copA3	960	0.047133	0.248263
HSISS4_00970	1399	0.047137	0.999997
HSISS4_01033	1025	0.047206	0.537135
HSISS4_01269	801	0.047223	0.030361
HSISS4_00171	1500	0.047594	0.833705
HSISS4_01851	849	0.047659	0.999997
HSISS4_01609	1291	0.047871	0.999997
HSISS4_01600	1456	0.047916	0.999997
HSISS4_01404	1173	0.047928	0.999997
HSISS4_01390	1489	0.047936	0.999997
HSISS4_01618	1642	0.047965	0.999997
HSISS4_01255	760	0.048015	0.947509
HSISS4_00661	1160	0.048054	0.671443
HSISS4_00971	1147	0.048059	0.999997
purN	725	0.048064	0.867857
HSISS4_00421	1040	0.04812	0.992652
HSISS4_00469	739	0.048298	0.477609
HSISS4_00733	841	0.048361	0.550803
norM	1022	0.048373	0.58665
copA1	1858	0.048424	0.82769
HSISS4_00468	1564	0.04856	0.999997
HSISS4_00340	659	0.048561	0.700215
HSISS4_00347	1296	0.048562	0.58665
hemN	1189	0.048621	0.535477
HSISS4_01275	816	0.048701	0.21221
HSISS4_00167	866	0.048793	0.999997
pepXP	1930	0.048797	0.735368
HSISS4_01400	1481	0.048824	0.629809
HSISS4_01229	1014	0.048875	0.999997
msrA1A	1259	0.049184	0.597655
HSISS4_00446	1867	0.049207	0.999997
HSISS4_00430	1748	0.049211	0.725052
HSISS4_01347	1707	0.04922	0.999997
HSISS4_00597	1415	0.049238	0.999997
thiD	1477	0.049258	0.999997
trpD	836	0.049264	0.755525
HSISS4_00994	1522	0.049286	0.985561
HSISS4_01415	1888	0.049359	0.562023
HSISS4_01020	1345	0.049386	0.999997
amiA3B	1141	0.049421	0.899394
HSISS4_01037	995	0.049431	0.999997
HSISS4_00616	1466	0.049674	0.796985
pheA	1655	0.049733	0.63669
HSISS4_00659	1369	0.049789	0.999997
HSISS4_00745	1127	0.049805	0.999997
HSISS4_00795	872	0.049826	0.620983
HSISS4_00957	1640	0.049861	0.999997
HSISS4_00452	918	0.049983	0.999997
trpA	1855	0.049986	0.999997
aroH	991	0.050023	0.954568
HSISS4_01546	1770	0.050043	0.999997
HSISS4_01287	1749	0.050198	0.755525
HSISS4_00605	1194	0.050237	0.790962
HSISS4_00955	1615	0.050322	0.999997
HSISS4_01046	1058	0.050327	0.999997
HSISS4_01284	1891	0.050369	0.658076
HSISS4_01839	1356	0.050568	0.999997
trpC	958	0.050663	0.645054
HSISS4_00274	776	0.050702	0.999997
radA	1438	0.050756	0.999997
HSISS4_00375	1856	0.050909	0.778396
HSISS4_01781	1608	0.050911	0.54608
HSISS4_00581	857	0.050978	0.999997
argD	1505	0.051019	0.999997
tnpSth1A	1301	0.051191	0.43355
HSISS4_00649	1380	0.051216	0.595973
HSISS4_00720	1621	0.051413	0.512456
acoB1	1244	0.051595	0.999997
HSISS4_00803	1617	0.051736	0.790962
HSISS4_00429	1666	0.051898	0.895178
HSISS4_00612	1691	0.051923	0.999997
HSISS4_00378	1491	0.051962	0.999997
tnp1193D	728	0.052121	0.999997
HSISS4_01582	1111	0.052186	0.999997
cysD	1133	0.05219	0.795258
HSISS4_00988	975	0.052481	0.999997
HSISS4_01116	1700	0.052512	0.220648
HSISS4_01446	1485	0.052568	0.999997
HSISS4_00351	620	0.052721	0.525246
HSISS4_00870	1909	0.05275	0.135116
pacL2B	1848	0.052827	0.231177
HSISS4_01486	1389	0.052832	0.999997
HSISS4_01039	1636	0.052861	0.999997
HSISS4_01176	1419	0.052931	0.630193
phoH	1471	0.053001	0.719614
HSISS4_01448	1696	0.053126	0.559965
fbp	1818	0.053179	0.999997
mur1B	1778	0.053235	0.298442
HSISS4_01192	1061	0.053266	0.803313
HSISS4_01621	1585	0.053296	0.999997
HSISS4_00589	642	0.053384	0.806497
HSISS4_00590	1698	0.053505	0.999997
scrA2	1317	0.053531	0.823441
HSISS4_01273	1118	0.053554	0.647011
HSISS4_00578	1322	0.053589	0.977903
pepS	753	0.053636	0.872357
HSISS4_00572	1575	0.053638	0.999997
HSISS4_01035	1665	0.05374	0.999997
HSISS4_00362	1251	0.053835	0.999997
HSISS4_01197	1532	0.053934	0.932322
HSISS4_00598	1015	0.053998	0.999997
HSISS4_01728	1294	0.054049	0.999997
tyrA	1832	0.054173	0.555776
HSISS4_01304	890	0.05421	0.999997
tkt	1346	0.054453	0.999997
HSISS4_01537	1492	0.054479	0.999997
comEC	1760	0.054482	0.75516
uvrA	1786	0.054526	0.829195
HSISS4_00615	667	0.054561	0.01587
aroK	1357	0.05459	0.999997
aspC3	931	0.054621	0.854119
relA	1845	0.054698	0.043609
clpL	1625	0.054874	0.091023
amyL1	1285	0.055043	0.427003
proA	1877	0.055048	0.54608
HSISS4_00485	1593	0.055154	0.576307
HSISS4_01534	1558	0.055343	0.999997
hdhL	712	0.055389	0.829195
HSISS4_01513	1166	0.055405	0.85495
HSISS4_01283	1664	0.055412	0.220182
adcA1	1405	0.055527	0.999997
HSISS4_00075	755	0.055547	0.999997
hisS1	1601	0.055676	0.999997
HSISS4_01281	1224	0.055944	0.983977
HSISS4_00959	1905	0.055951	0.999997
HSISS4_00754	854	0.05599	0.999997
HSISS4_00453	1628	0.056098	0.999997
HSISS4_01487	1571	0.056129	0.999997
msrA1B	961	0.056154	0.999997
HSISS4_00801	1797	0.056169	0.735368
HSISS4_01522	809	0.056263	0.999997
HSISS4_00157	1765	0.056333	0.582695
ilvD1	1826	0.056465	0.524837
tatC	1568	0.056522	0.582695
bioY1	1342	0.056572	0.713454
lmrA1	1017	0.056599	0.471798
HSISS4_01067	1334	0.05676	0.999997
HSISS4_01233	957	0.056857	0.999997
nha	1688	0.056886	0.226842
comGC	997	0.056911	0.999997
HSISS4_00515	1236	0.056933	0.662818
metE	1866	0.057005	0.724422
HSISS4_00647	1272	0.05702	0.724422
slvW	935	0.057024	0.999997
scrA3	1280	0.057243	0.999997
trpE	1633	0.057313	0.302875
HSISS4_00085	1596	0.057339	0.999997
HSISS4_00238	1740	0.057401	0.999997
nrdD	1853	0.057549	0.213696
HSISS4_00958	1112	0.057564	0.999997
HSISS4_01575	1167	0.05758	0.999997
HSISS4_00583	1635	0.057699	0.999997
HSISS4_01323	1880	0.057708	0.073508
HSISS4_00657	1551	0.057768	0.868154
sptA	1435	0.057787	0.833705
HSISS4_00899	1096	0.057789	0.999997
spoU	1316	0.057793	0.483311
HSISS4_00595	1412	0.057857	0.345199
HSISS4_01451	1411	0.057895	0.999997
HSISS4_01080	1469	0.05798	0.999997
HSISS4_01293	1672	0.058003	0.82769
dapA	903	0.058109	0.586742
purK	1498	0.058325	0.999997
comA	1499	0.058467	0.590677
HSISS4_00241	1547	0.058489	0.999997
HSISS4_00466	1875	0.058527	0.426476
HSISS4_01212	1863	0.058532	0.916869
acoL1	1712	0.058564	0.999997
HSISS4_01188	920	0.058673	0.999997
HSISS4_00382	1432	0.058702	0.483311
cbiO1	1254	0.05875	0.999997
HSISS4_01278	1892	0.05875	0.999997
HSISS4_00454	1110	0.058903	0.999997
HSISS4_00435	1020	0.058922	0.999997
HSISS4_00041	1589	0.058954	0.999997
dfp2	651	0.058968	0.23007
HSISS4_01612	1629	0.058982	0.336306
HSISS4_00806	865	0.059285	0.947077
HSISS4_00571	1857	0.059422	0.211817
HSISS4_01119	1349	0.059754	0.358257
adhB2	1899	0.059925	0.271296
HSISS4_00447	1634	0.059926	0.999997
HSISS4_00920	1761	0.059948	0.252756
HSISS4_00793	1395	0.060069	0.999997
HSISS4_00111	1064	0.060121	0.924811
HSISS4_00633	1184	0.060449	0.999997
ureB	1605	0.060655	0.640012
HSISS4_00852	1340	0.060757	0.66721
HSISS4_00577	1339	0.060772	0.999997
copY2	724	0.060855	0.999997
HSISS4_01053	777	0.061	0.477609
brnQ	984	0.061073	0.15919
HSISS4_01085	1225	0.061124	0.714121
HSISS4_01545	1229	0.061161	0.999997
HSISS4_01470	1812	0.061211	0.198737
rpsT	1121	0.061235	0.976527
HSISS4_00239	1039	0.061273	0.999997
amtB	1026	0.061286	0.551213
HSISS4_00506	1541	0.061287	0.530719
HSISS4_01198	1078	0.061459	0.999997
HSISS4_00569	884	0.061504	0.093117
copZ	861	0.061561	0.999997
HSISS4_01138	1359	0.061579	0.999997
HSISS4_00869	1383	0.061598	0.021525
htpX	1587	0.061748	0.58665
HSISS4_01250	1353	0.062022	0.392381
potA	980	0.062072	0.15576
oxlT	686	0.062517	0.576387
HSISS4_01101	709	0.062562	0.268891
tnp1191B	1771	0.062933	0.999997
HSISS4_00116	1440	0.063064	0.012895
HSISS4_01332	726	0.063107	0.032925
HSISS4_00650	1802	0.0632	0.103508
fatD	1878	0.063267	0.525246
HSISS4_01288	1631	0.063307	0.999997
HSISS4_00742	1378	0.063494	0.655926
HSISS4_01324	1942	0.063496	5.2e-05
HSISS4_01590	1351	0.063576	0.893947
HSISS4_00721	1725	0.063594	0.999997
HSISS4_00894	1501	0.063881	0.477609
argC	1484	0.063893	0.999997
HSISS4_01331	1214	0.063899	0.924143
HSISS4_00748	873	0.063902	0.207287
vncS	1188	0.064099	0.66721
amyL2	1563	0.06448	0.678795
HSISS4_00364	1386	0.064523	0.199397
vncR	847	0.064936	0.477609
xylH	1276	0.064975	0.999997
HSISS4_01010	1375	0.065434	0.396189
pmrA	1292	0.065617	0.724422
HSISS4_00215	735	0.065701	0.872357
HSISS4_01587	1819	0.065776	0.091023
livG2	1529	0.065784	0.999997
HSISS4_01181	989	0.06582	0.999997
HSISS4_01305	1939	0.065944	0.006827
HSISS4_00995	1197	0.066017	0.732257
acoA2	1542	0.066094	0.999997
HSISS4_00981	933	0.066144	0.999997
HSISS4_01835	1062	0.066179	0.666571
HSISS4_00360	1243	0.066183	0.955476
HSISS4_00335	999	0.066194	0.955476
HSISS4_01183	818	0.066198	0.215489
HSISS4_00722	1616	0.066245	0.023918
HSISS4_01776	971	0.066293	0.103726
HSISS4_01063	1648	0.066297	0.972704
HSISS4_00264	1724	0.066299	0.690366
HSISS4_00750	1116	0.066305	0.002568
HSISS4_01209	1843	0.066308	0.108806
leuB	1732	0.066632	0.352618
HSISS4_00552	1083	0.066693	0.902403
grpE	894	0.066853	0.380886
HSISS4_00044	1136	0.066907	0.999997
HSISS4_01180	1710	0.066911	0.324293
HSISS4_00925	1624	0.066942	0.833705
HSISS4_01244	1813	0.066988	0.207287
pabB	1143	0.06722	0.260711
HSISS4_01871	1418	0.067719	0.471798
HSISS4_01265	765	0.067856	0.999997
HSISS4_00108	883	0.067999	0.999997
HSISS4_00744	1377	0.068037	0.833705
tehB	1439	0.068316	0.403013
pmi1B	1008	0.06835	0.999997
HSISS4_01258	1381	0.06843	0.796985
HSISS4_00548	1809	0.06845	0.340625
HSISS4_01872	1003	0.06847	0.999997
HSISS4_01407	1459	0.068595	0.197195
HSISS4_01854	1622	0.069048	0.649331
HSISS4_01855	1042	0.069143	0.999997
HSISS4_00758	874	0.06916	0.005452
HSISS4_00950	1205	0.069218	0.602768
tatA	1068	0.069253	0.999997
HSISS4_00956	761	0.069373	0.211817
pyrDa	1442	0.069426	0.18182
HSISS4_00172	1514	0.069495	0.646813
HSISS4_00972	805	0.069552	0.999997
HSISS4_01471	1704	0.069598	0.582695
nrdG	1718	0.069604	0.999997
HSISS4_00764	1627	0.069709	0.114206
HSISS4_00609	1637	0.069747	0.649612
hsdM1	966	0.069758	0.050212
HSISS4_01901	1370	0.069815	0.999997
HSISS4_01576	846	0.069975	0.755525
HSISS4_01836	1715	0.070049	0.999997
HSISS4_01506	1757	0.070055	0.595973
HSISS4_01733	1842	0.07012	0.718231
nth2	1479	0.070485	0.999997
HSISS4_01132	1086	0.070572	0.278113
HSISS4_00747	1764	0.07058	0.685391
HSISS4_01308	973	0.07061	0.61137
HSISS4_01725	1239	0.070799	0.582695
copA2	1920	0.070968	0.007802
HSISS4_01005	868	0.071048	0.999997
adhB1	1720	0.071163	0.45208
HSISS4_01667	928	0.071181	0.666571
HSISS4_01179	1870	0.071456	0.470323
HSISS4_01117	1879	0.071521	0.114284
HSISS4_01428	1681	0.071548	0.014473
galM	1602	0.071696	0.574269
HSISS4_00448	1796	0.072071	0.493896
HSISS4_01279	1358	0.07211	0.999997
scuR	1739	0.072149	0.537135
HSISS4_00371	1586	0.072469	0.556163
mur2	1134	0.072594	0.530719
coiA	867	0.07263	0.232245
HSISS4_01036	1458	0.072718	0.505531
pyrC	1903	0.072855	0.059523
livF	889	0.072882	0.340625
mutT	1258	0.072918	0.909228
HSISS4_01525	944	0.072947	0.999997
rggH	1171	0.073051	0.999997
HSISS4_01426	896	0.073276	0.999997
HSISS4_01207	1450	0.073404	0.999997
HSISS4_01708	1270	0.073552	0.999997
HSISS4_00432	1425	0.073814	0.470323
HSISS4_01740	1534	0.074245	0.566037
HSISS4_01001	1576	0.074302	0.54608
HSISS4_01263	1180	0.074464	0.649612
deoD	1836	0.074515	0.352618
HSISS4_00919	771	0.074792	0.220503
HSISS4_00074	1027	0.07492	0.999997
HSISS4_00799	1023	0.074994	0.999997
HSISS4_01306	1890	0.075288	0.091023
HSISS4_01309	1919	0.075493	0.000713
rocE2	745	0.075593	0.284462
HSISS4_01022	1656	0.075795	0.582695
HSISS4_01859	1598	0.075816	0.999997
gid	1176	0.075977	0.014324
mur3	1207	0.076038	0.537135
pacL2C	974	0.076049	0.007233
HSISS4_01256	1663	0.076148	0.806497
HSISS4_00573	1422	0.076162	0.903123
HSISS4_00843	1437	0.076252	0.428554
HSISS4_01828	743	0.076269	0.999997
HSISS4_01789	1007	0.076605	0.709105
HSISS4_00675	1604	0.076644	0.709581
HSISS4_01068	823	0.076844	0.068497
HSISS4_01411	1837	0.077138	0.459612
HSISS4_01544	1362	0.077291	0.95388
sdaB	1186	0.077438	0.566037
dprA	1004	0.07745	0.778371
HSISS4_00570	1089	0.07752	0.999997
HSISS4_00648	1446	0.07762	0.207287
HSISS4_01755	1754	0.077712	0.857534
HSISS4_00737	1600	0.077763	0.829195
proB	885	0.077929	0.139611
acoC1	1825	0.077974	0.265104
cah	1397	0.078123	0.238146
HSISS4_01731	1198	0.078445	0.897833
HSISS4_00996	1312	0.07869	0.924811
HSISS4_00465	1151	0.07888	0.977903
HSISS4_01588	1852	0.078967	0.222886
HSISS4_01302	1090	0.079089	5.2e-05
HSISS4_01196	860	0.079094	0.007802
HSISS4_00240	1773	0.079368	0.220648
HSISS4_00211	1468	0.079427	0.197195
HSISS4_00947	1566	0.07948	0.590677
HSISS4_00357	1012	0.079613	0.724422
HSISS4_00641	1202	0.080207	0.999997
HSISS4_01613	893	0.080482	0.062045
serA	1298	0.08052	0.002697
dfp1	1738	0.080557	0.146736
HSISS4_01868	1780	0.080606	0.144174
pepT	1097	0.081323	0.154284
HSISS4_01264	1647	0.081405	0.223288
hsdS1	772	0.081437	0.145994
HSISS4_01042	1792	0.081714	0.087205
potD	1051	0.081731	0.524837
comFC	929	0.081795	0.483311
HSISS4_01330	938	0.081854	5.2e-05
glgP1	1901	0.081875	0.014056
dapD1	1827	0.082249	0.138936
HSISS4_00127	1157	0.082286	0.226842
purM	941	0.082404	0.5058
HSISS4_01232	1668	0.082405	0.684365
HSISS4_01399	1445	0.082594	0.999997
HSISS4_00554	1790	0.082625	0.724422
HSISS4_00663	1799	0.082668	0.278113
HSISS4_00739	1185	0.082918	0.268225
celB	1806	0.082923	0.000141
[truncated: 313 more rows]
