# Supplementary material for: A Genome-Wide CRISPR Interference Screen Reveals an StkP-Mediated Connection between Cell Wall Integrity and Competence in Streptococcus salivarius
Source: mSystems. 2022 Nov 7;7(6):e00735-22. doi: 10.1128/msystems.00735-22 (PMC9765292; doi:10.1128/msystems.00735-22)
Supplement: DATA SET S3 [file msystems.00735-22-s0010.xlsx]

## Sheet: S3A_BGal_guides
ID	Guide sequence	Genomic position	Target gene	Target locus tag	Lux fold change (Log2)	Product description
B23	TTGGATGATTTACGATAGNT	1324714		HSISS4_00001	0.598426	Intergenic region
B98	TTATTAAGGAGACCTACACG	28271	plsX	HSISS4_00020	1.38569	Phosphate:acyl-ACP acyltransferase PlsX
B129	TAGTCTCTTTCATCCCTTTT	28561	plsX	HSISS4_00020	1.50475	Phosphate:acyl-ACP acyltransferase PlsX
B111	GATCCATGACATTTTACTAC	28631	plsX	HSISS4_00020	1.68256	Phosphate:acyl-ACP acyltransferase PlsX
B30	TCGATGATAACNACCTCACC	34589	purF	HSISS4_00024	0.755273	Amidophosphoribosyltransferase
B32	AWTKTCRWYMSSTCWTNACN	42058	purD	HSISS4_00030	0.340149	Phosphoribosylamine--glycine ligase
W154	AGGACCCTTGTCGCCATCAT	42614	purD	HSISS4_00030	-1.8651	Phosphoribosylamine--glycine ligase
B24	AGTGGAAGACTGGTTTGAAC	57887	mutL	HSISS4_00043	0.432482	DNA mismatch repair protein MutL
B14	TGTTACAACGCCTAAAGTAA	59047		HSISS4_00044	0.95215	hypothetical protein
B2	CATAGGCTGCTCCAATAGCT	75563	pepS	HSISS4_00051	0.726645	Aminopeptidase S (Leu, Val, Phe, Tyr preference)
B137	AATCTGATTTGCATCTACCA	84628	clpC	HSISS4_00061	0.473472	ATP-dependent Clp protease ATP-binding subunit ClpA
W86	GTTGCAATAGCTTGGCTAGT	95365		HSISS4_00070	-1.60528	hypothetical protein
B7	CTTTAAAAATCACCATTGTT	102561	trxA1A	HSISS4_00080	0.757804	Thioredoxin
B63	GCTCAAACCTGCATCTGAAA	117228	dnaK1	HSISS4_00097	1.76654	Chaperone protein DnaK
W143	GACATATATGTCACTATAAA	127158	PcomX	HSISS4_00102	-4.50316	Competence specific sigma factor ComX
W164	GACATATATGTCACTATAAA	127158	PcomX	HSISS4_00102	-4.30315	Competence specific sigma factor ComX
W29	GACATATATGTCACTATAAA	127158	PcomX	HSISS4_00102	-3.05992	Competence specific sigma factor ComX
B114	TAACACCTGAGAAAGTTTTA	226052	murC	HSISS4_00190	0.707392	UDP-N-acetylmuramate--alanine ligase
B67	TAACACCTGAGAAAGTTTTA	226052	murC	HSISS4_00190	0.920049	UDP-N-acetylmuramate--alanine ligase
W84	ATCCCAAATTTTGATTCTTC	235092	lysA	HSISS4_00200	-1.01107	Diaminopimelate decarboxylase
W109	AGCCTCTTGAATAAGATCAA	241577	scpB	HSISS4_00209	-1.14953	Segregation and condensation protein B
W20	TAAAACGGAAGCAAACATTA	248968	comR	HSISS4_00217	-3.57394	Pheromone-responsive transcriptional regulator ComR
B38	AGGAGAAGTCCCATCAAACC	285499	manN1	HSISS4_00255	1.14804	PTS system, mannose-specific IID component
B39	AGGAGAAGTCCCATCAAACC	285499	manN1	HSISS4_00255	0.597872	PTS system, mannose-specific IID component
B117	TGTACCACAAGAAGGCCATA	285833	manN1	HSISS4_00255	1.06484	PTS system, mannose-specific IID component
B44	ACAAGAAGGCCATACGGATA	285839	manN1	HSISS4_00255	0.549747	PTS system, mannose-specific IID component
B3	ATGATGCACCAAGGGCACCA	285914	manN1	HSISS4_00255	0.17432	PTS system, mannose-specific IID component
B56	GCCAAGGTAACACCCATGAT	286063	manN1	HSISS4_00255	1.29137	PTS system, mannose-specific IID component
B1	ATTCCAATTCCACCAACCAC	287035	manN1	HSISS4_00255	0.0882894	PTS system, mannose-specific IID component
B17	TCTTCCAAGATATCGCCGAT	286326	manM1	HSISS4_00256	0.256427	PTS system, mannose-specific IIC component
B82	TCTTCCAAGATATCGCCGAT	286326	manM1	HSISS4_00256	1.18833	PTS system, mannose-specific IIC component
B41	CAAGAGCGATAAGTGTCAAT	286441	manM1	HSISS4_00256	0.590573	PTS system, mannose-specific IIC component
B40	GATAACCATGGCGTAACCAA	286529	manM1	HSISS4_00256	0.359582	PTS system, mannose-specific IIC component
B97	GCATGTTGAACAGATTCTGC	286614	manM1	HSISS4_00256	0.978311	PTS system, mannose-specific IIC component
B126	ATAGCAAGAAGAAGGGCGGC	286638	manM1	HSISS4_00256	0.820091	PTS system, mannose-specific IIC component
B46	CGATACGCAAACCTTGAAGA	286666	manM1	HSISS4_00256	0.626033	PTS system, mannose-specific IIC component
B86	AAGAGACCGGCAACCGCAAG	286797	manM1	HSISS4_00256	0.731767	PTS system, mannose-specific IIC component
B27	TGGCAGCAGCAACAGAGGCA	286885	manM1	HSISS4_00256	0.356988	PTS system, mannose-specific IIC component
B106	AAGTCTTTCTTAGAATCATT	287236	manL1	HSISS4_00257	1.20767	PTS system, mannose-specific IIA component/PTS system, mannose-specific IIB component
B131	AAGTCTTTCTTAGAATCATT	287236	manL1	HSISS4_00257	-0.652838	PTS system, mannose-specific IIA component/PTS system, mannose-specific IIB component
B116	TAGAATCATTTGGTACCTTA	287246	manL1	HSISS4_00257	1.02525	PTS system, mannose-specific IIA component/PTS system, mannose-specific IIB component
B128	TAGAATCATTTGGTACCTTA	287246	manL1	HSISS4_00257	0.823983	PTS system, mannose-specific IIA component/PTS system, mannose-specific IIB component
B11	GCGTGTGTGTTACCAAAGCG	287458	manL1	HSISS4_00257	0.19532	PTS system, mannose-specific IIA component/PTS system, mannose-specific IIB component
B48	GCGTGTGTGTTACCAAAGCG	287458	manL1	HSISS4_00257	0.614333	PTS system, mannose-specific IIA component/PTS system, mannose-specific IIB component
B79	GCGTGTGTGTTACCAAAGCG	287458	manL1	HSISS4_00257	1.28119	PTS system, mannose-specific IIA component/PTS system, mannose-specific IIB component
B25	CGTCTGAAGCAACAATGATA	287588	manL1	HSISS4_00257	0.356524	PTS system, mannose-specific IIA component/PTS system, mannose-specific IIB component
B124	CTCCAGCAATTCGACTGGCT	287948	manL1	HSISS4_00257	0.737116	PTS system, mannose-specific IIA component/PTS system, mannose-specific IIB component
B83	TAAATGGTGAACCAGACCAA	287972	manL1	HSISS4_00257	0.489262	PTS system, mannose-specific IIA component/PTS system, mannose-specific IIB component
B115	AAGTCATCAGGACCTTCACT	288061	manL1	HSISS4_00257	1.16692	PTS system, mannose-specific IIA component/PTS system, mannose-specific IIB component
B16	GTATATGCTTGGATAAGCAT	291301	manL2	HSISS4_00261	-0.634654	PTS system, mannose-specific IIA component/PTS system, mannose-specific IIB component
B31	TCATTTTCTGCAATCNAAAT	296923		HSISS4_00267	0.665527	Cell envelope-associated transcriptional attenuator LytR-CpsA-Psr, subfamily F2
B127	GACGACCATAGTCACCATCA	297033		HSISS4_00267	0.320096	Cell envelope-associated transcriptional attenuator LytR-CpsA-Psr, subfamily F2
W7	AATTCCTGGCGAAAGCTTTA	298849	nusA	HSISS4_00269	1.65794	Transcription termination protein NusA
B76	GGTACCTTGTTGAACAAGGA	302103	infB	HSISS4_00272	2.14128	Translation initiation factor 2
W122	GATGTTTGTTCAATTACTAC	320047	clpP	HSISS4_00284	-1.70352	ATP-dependent Clp protease proteolytic subunit
B123	GCCACAGGCAACCAAGAAAA	321638	livJ	HSISS4_00287	1.3815	High-affinity leucine-specific transport system, periplasmic binding protein LivK
B60	TGATCAGACTCATCTGAATA	347248	fabH	HSISS4_00308	0.389724	3-oxoacyl-acyl-carrier-protein synthase, KASIII
B8	ANCNTGANATTAACACCGAA	348205	fabK	HSISS4_00310	0.433836	Enoyl-acyl-carrier protein reductase FMN
B71	TTCTTTAGCGGAAATACGGA	354561	accD	HSISS4_00318	0.163914	Acetyl-coenzyme A carboxyl transferase beta chain
B112	TCAAGTCTTGGTGACCTTTA	369360		HSISS4_00330	0.853821	Lipopolysaccharide biosynthesis protein
B113	TCAAGTCTTGGTGACCTTTA	369360		HSISS4_00330	0.837305	Lipopolysaccharide biosynthesis protein
B89	GGTTGAAGGTGTGGATCCGT	396803	pcsB2	HSISS4_00358	1.47731	GBS surface immunogenic protein
B64	GTCCACAGGAACGTCCACAC	434926	argJ	HSISS4_00385	0.980547	Glutamate N-acetyltransferase/N-acetylglutamate synthase
W161	CTGAAAAGGCAACCCAGACA	450943	atpB	HSISS4_00400	0.382017	ATP synthase F0 sector subunit a
B99	GCTTCAACAAGATCTGATGA	459754	tpiA	HSISS4_00409	0.845228	Triosephosphate isomerase
B34	ATGCATGGAATGATAGGTGT	531264	PlivG2	HSISS4_00477	0.601162	ABC-type multidrug transport transport system, ATPase component
B120	GGTTGAACCAGCCGCTGTGA	537618	gcaD	HSISS4_00481	0.857603	N-acetylglucosamine-1-phosphate uridyltransferase/Glucosamine-1-phosphate N-acetyltransferase
B70	GGCTTCGTCAATTGGAAACC	576149		HSISS4_00520	-0.0684452	Mutator mutT protein (7,8-dihydro-8-oxoguanine-triphosphatase)
B42	TCCTGACTGTCGATCTTGTC	663938		HSISS4_00614	0.921137	hypothetical protein (DUF2140)
B28	GCGGATTGATCGATNTAAAT	692314		HSISS4_00645	0.17738	Transcriptional regulator
B26	TGAACTGGAGNAATGTTGGC	709832		HSISS4_00662	0.524076	Hemolysin-type calcium-binding region
B65	GAAAAGGTACTTGAAAACTT	773998		HSISS4_00717	1.27672	GtrA family protein
B37	CRAWNATCNCNANAACCGAN	791343	aspC2A	HSISS4_00735	-0.00834049	Histidinol-phosphate aminotransferase
B94	CGTACTTACTATTATTTGTA	805375		HSISS4_00750	2.53474	Choline binding protein A
B35	TGATTTGCTTCTTGAGCANA	875932		HSISS4_00805	0.482282	hypothetical protein
B72	ACCACGAATGATTTCCGCCA			HSISS4_00828	0.790812	Glutamate transport permease protein
B61	GCACAAGCAAGGGTGTGTTC	900156 904753		HSISS4_00828 HSISS4_00833	1.25519	Glutamate transport permease protein
B122	CTGCCGCAGTTGACTTGAGT	904034		HSISS4_00832	1.10248	Glutamate transport membrane-spanning protein
B140	TCAGCTAGCTCTAAAAGCTC	907801	vicK	HSISS4_00837	0.384904	Two-component sensor kinase SA14-24
B118	TTGGAAGGATAGGCAACGAC	919176		HSISS4_00847	0.685693	Epoxyqueuosine (oQ) reductase QueG
B130	GGGCTGACTAGCAACGTAAA	971506		HSISS4_00898	0.48527	Permease
B47	TTGATACTGTCAATCAAATC	971706		HSISS4_00898	0.397721	Permease
W88	TAAGAGTTGTTGATGGGTAC	994327		HSISS4_00915	-0.954119	hypothetical protein (GBS BSP-like repeat containing protein, involved in peptidoglycan synthesis)
B75	GCTCNAAAAAATAGCTCCAA	1000349		HSISS4_00917	1.18685	Pullulanase
W60	AGGCTGCAAAAGTACCAAAC	1002099		HSISS4_00917	-5.3667	Pullulanase
B132	CATAGTCATTAGTTGACTGT	1027188	pstB1	HSISS4_00936	0.0912075	Phosphate transport ATP-binding protein PstB
B133	CATAGTCATTAGTTGACTGT	1027188	pstB1	HSISS4_00936	0.0807453	Phosphate transport ATP-binding protein PstB
B18	TCAAGAGCGAGCTCCTTCTC	1027907	pstB1	HSISS4_00936	0.414512	Phosphate transport ATP-binding protein PstB
B107	ACGGGCCATACCAAAGATAA	1029102	pstC1	HSISS4_00938	1.28577	Phosphate transport system permease protein PstC
B77	CTGGGCCTGACATGCCACCT	1066151	pyrDb	HSISS4_00974	1.12504	Dihydroorotate dehydrogenase, catalytic subunit
W160	CTAAGCAATCCCAACTGATG	1072201		HSISS4_00979	-4.40621	hypothetical protein (membrane-anchored)
B20	NNCCACTACTCTCNNNANCT	1102426		HSISS4_01010	0.699538	Phenazine biosynthesis protein PhfZ-like
B21	NNCCACTACNCNCNNAANCT	1102426		HSISS4_01010	0.798527	Phenazine biosynthesis protein PhfZ-like
B85	TGCCTTTACCAATATCAGAA	1150584	glmS	HSISS4_01060	0.800858	Glucosamine--fructose-6-phosphate aminotransferase isomerizing
B51	TACCTTCTGCATTTTGGTCA	1180889		HSISS4_01089	0.574921	Nucleoside-binding protein
B110	GCAAATGCTTCTTGGTTTTC	1192996	pgmA	HSISS4_01102	1.13936	Phosphoglucomutase
B96	AGGTTGAGGTAAGAACCATC	1193110	pgmA	HSISS4_01102	0.574092	Phosphoglucomutase
B90	AGCTCCGTCAACACCTGAAA	1193549	pgmA	HSISS4_01102	1.21388	Phosphoglucomutase
B119	TTACCGTAGGCTTCTAAATG	1205530	dltB	HSISS4_01110	1.16578	D-alanyl transfer protein DltB
B43	AAATAGAAATGCGTAATTTC	1206303	dltA	HSISS4_01111	0.8368	D-alanine--poly(phosphoribitol) ligase subunit 1
B91	TACTGACAAGTCAAATGAAT	1206506	dltA	HSISS4_01111	0.50932	D-alanine--poly(phosphoribitol) ligase subunit 1
W87	ATACATATTTTAGAGGAGAC	1219572	Ptdk	HSISS4_01124	-1.06382	Thimydine kinase
B92	ACCTTCAGCAGTTTCACGGA	1263748	sdaA	HSISS4_01162	1.12667	L-serine dehydratase, alpha subunit
B93	ACCTTCANCAGTTTCACGGA	1263748	sdaA	HSISS4_01162	1.39782	L-serine dehydratase, alpha subunit
B105	ATCTTGAAATTGTGGTTGGA	1334314		HSISS4_01230	1.80275	putative histidine kinase "hk13"
W167	GGGAATGTTGCTTCTTCACC	1342157	lacZ	HSISS4_01237	0.211556	Beta-galactosidase
W146	TGTACCGTGTGTTTCAAGGT	1342933	lacZ	HSISS4_01237	0.462585	Beta-galactosidase
W153	TGTACCGTGTGTTTCAAGGT	1342933	lacZ	HSISS4_01237	0.239837	Beta-galactosidase
W147	GTATTAACGCTAACAATCTT	1344098	lacZ	HSISS4_01237	0.207413	Beta-galactosidase
B4	TCAAAGTCAGTTGTCACACA	1351583	galR	HSISS4_01243	0.679239	Galactose operon repressor, GalR-LacI family of transcriptional regulators
B101	CAGTATCCTTGTCATAGAAT	1415879		HSISS4_01284	1.03584	Choline binding protein A
B103	GTGTCGTAGTCTTTACCAAC	1462151		HSISS4_01307	0.954545	hypothetical protein
B5	GGCCACCCAAGACTGGATTT	1474110		HSISS4_01316	0.71046	Accessory secretory protein Asp3
B22	GCCGGCACAGATAGTTGGAA	1532600		HSISS4_01339	0.681908	Glycogen debranching enzyme/Pullulanase
B12	GGTCAAGACAAAGTCACTCT	1541632		HSISS4_01346	1.0845	Transporter associated with VraSR
B66	TCAACACTTGTACCAGCTTG	1543025	pknB/StkP	HSISS4_01348	1.08889	Serine/threonine protein kinase PrkC, regulator of stationary phase
B58	TCAGGCATGGTAACTATCTT	1543196	pknB/StkP	HSISS4_01348	1.15784	Serine/threonine protein kinase PrkC, regulator of stationary phase
B36	TTGGCATCGCGTCGATGACT	1543895	pknB/StkP	HSISS4_01348	0.720108	Serine/threonine protein kinase PrkC, regulator of stationary phase
B74	GCAAACTCGTTACCAAGTCA	1543920	pknB/StkP	HSISS4_01348	1.22102	Serine/threonine protein kinase PrkC, regulator of stationary phase
B54	ATAACGATTTTCTAGTTTTT	1543963	pknB/StkP	HSISS4_01348	1.02727	Serine/threonine protein kinase PrkC, regulator of stationary phase
B57	TTAGATCCACGAGCCTGCTC	1544177	pknB/StkP	HSISS4_01348	0.958577	Serine/threonine protein kinase PrkC, regulator of stationary phase
B49	ACTCCATCACCAAGAACTGC	1544466	pknB/StkP	HSISS4_01348	1.09371	Serine/threonine protein kinase PrkC, regulator of stationary phase
B50	ACTCCATCACCAAGAACTGC	1544466	pknB/StkP	HSISS4_01348	0.891899	Serine/threonine protein kinase PrkC, regulator of stationary phase
W17	ACAAGAGTGACTTGGTGTAA	1556824	amiF1	HSISS4_01361	-2.40145	Oligopeptide transport ATP-binding protein OppF
W28	ACAAGTCGTGAGCGATAAAG	1556944	amiF1	HSISS4_01361	-3.12304	Oligopeptide transport ATP-binding protein OppF
W134	TCTTAAGCAAGTTCAAAACT	1556995	amiF1	HSISS4_01361	-1.73602	Oligopeptide transport ATP-binding protein OppF
W36	GTGCAAATCCCATATTAGCA	1557602	amiE	HSISS4_01362	-2.44454	Oligopeptide transport ATP-binding protein OppD
W111	ATAGTCTGAACGCAAGGCAA	1557762	amiE	HSISS4_01362	-1.56392	Oligopeptide transport ATP-binding protein OppD
W142	TAAAGTGATGGTGGTGTCCC	1557805	amiE	HSISS4_01362	-3.03853	Oligopeptide transport ATP-binding protein OppD
W37	ATCCCACCAGAGTATTGGAA	1558165	amiE	HSISS4_01362	-3.54571	Oligopeptide transport ATP-binding protein OppD
W156	GGCCATTTTTTTAGCTTCTT	1558245	amiE	HSISS4_01362	0.295762	Oligopeptide transport ATP-binding protein OppD
W105	AGCAAGGGAAACGAGAATCA	1558722	amiD	HSISS4_01363	-1.43746	Oligopeptide transport system permease protein OppC
W24	AGCAAGGGAAACGAGAATCA	1558722	amiD	HSISS4_01363	-1.1612	Oligopeptide transport system permease protein OppC
W19	AGTCACCCGCACCCAAGATA	1560019	amiC	HSISS4_01364	-2.21387	Oligopeptide transport system permease protein OppB
W57	AGTCACCCGCACCCAAGATA	1560019	amiC	HSISS4_01364	-1.31293	Oligopeptide transport system permease protein OppB
W39	AATGATATAAACCAAGGCGA	1560080	amiC	HSISS4_01364	-3.41345	Oligopeptide transport system permease protein OppB
W141	CGTGCCATGTATGATCCCAA	1560168	amiC	HSISS4_01364	-1.80615	Oligopeptide transport system permease protein OppB
W40	CAAACCAATCAAACCAGCAA	1560215	amiC	HSISS4_01364	-2.98526	Oligopeptide transport system permease protein OppB
W100	GACTCTTAGTAGCTGTGTAA	1560271	amiC	HSISS4_01364	-1.09199	Oligopeptide transport system permease protein OppB
W152	CNAAGTTTTGGTGAACAAAT	1560496	amiC	HSISS4_01364	-0.827149	Oligopeptide transport system permease protein OppB
W70	CAAAGTTTTGGTGAACAAAT	1560496	amiC	HSISS4_01364	-0.992217	Oligopeptide transport system permease protein OppB
W10	TGAGAGTAAGCACCTGAGAA	1561305	amiA3A	HSISS4_01365	-1.27122	Oligopeptide ABC transporter, periplasmic oligopeptide-binding protein OppA
W138	GGTGTCAAACGAGCTACCAT	1561326	amiA3A	HSISS4_01365	-1.72774	Oligopeptide ABC transporter, periplasmic oligopeptide-binding protein OppA
W11	ATGTATGGTTGTAAGANTGA	1562167	amiA3A	HSISS4_01365	-2.21387	Oligopeptide ABC transporter, periplasmic oligopeptide-binding protein OppA
W155	AANTNCNAACAAGCGANTCN	1562326	amiA3A	HSISS4_01365	-1.26907	Oligopeptide ABC transporter, periplasmic oligopeptide-binding protein OppA
W47	TGAGCTGCGGCAGCATTGTT	1563652	amiA3B	HSISS4_01366	-2.87036	Oligopeptide ABC transporter, periplasmic oligopeptide-binding protein OppA
B69	TAGGTGTTGCTTTCGCATAA	1584310	rgpX3	HSISS4_01386	1.43691	Heteropolysaccharide repeat unit export protein
W43	TCAGCGATTNGCTCAGGTGT	1590605	rpoD	HSISS4_01393	-2.77341	RNA polymerase sigma factor RpoD
B68	AGAATCTTTGAATTCAAATG	1603163	gnlP	HSISS4_01405	0.864128	Glutamine ABC transporter/ glutamine-binding permease GlnP
B138	TGAGTCCATTGAGATAGTGT	1603883	gnlP	HSISS4_01405	0.511337	Glutamine ABC transporter/ glutamine-binding permease GlnP
B78	TTGGATAGCATATAGAAGAA	1604354	gnlP	HSISS4_01405	0.926448	Glutamine ABC transporter/ glutamine-binding permease GlnP
B135	GAACGTCTCCNACCATTTCA	1605767	gnlQ	HSISS4_01406	0.348541	Glutamine transport ATP-binding protein GlnQ
B81	AAGTAATGTAGCGCTTATTG	1621626		HSISS4_01426	0.974213	Acetyltransferase
B104	CAATCTATGGTAGAATGTAA	1661907	PmurZ	HSISS4_01465	1.41235	UDP-N-acetylglucosamine 1-carboxyvyniltransferase
W163	TACGGTGAACGTAGCTTTCT	1668561	rheA	HSISS4_01472	-0.480432	Cold-shock DEAD-box protein A
B6	GGCACGTGCCACTGCTTCAA	1720143	clpL	HSISS4_01523	0.7573	putative ATP-dependent Clp proteinase (ATP-binding subunit)
B95	GTGTGCTTCCGATTTGAGGA	1726795		HSISS4_01531	0.79113	RNA binding protein
W98	GAATCTGCATTCCTACCTCT	1766071	dinP	HSISS4_01570	-1.04875	DNA polymerase IV
W38	TCACGGGCTGGGTTAAGAGC	1774694	gla	HSISS4_01579	-3.22698	Aquaporin (Major Intrinsic Protein Family)
W110	TCTTGTGCTGAAGATGGTGA	1796901		HSISS4_01601	-1.96455	hypothetical protein
B45	AACCTTCCAAACATCCACGG	1840898	scrK	HSISS4_01640	0.972548	Fructokinase
B55	AAAGGAGATAGCTTTACCTA	1841447	PscrK	HSISS4_01640	1.08481	Fructokinase
B136	TCTAAATGAGACCTTGTTTA	1841522	PscrK	HSISS4_01640	0.544569	Fructokinase
B141	TCTAAATGAGACCTTGTTTA	1841522	PscrK	HSISS4_01640	0.678653	Fructokinase
B87	AAGCTCCGTACTCACGCATA	1848791	pepP	HSISS4_01648	1.08927	Aminopeptidase YpdF (MP-, MA-, MS-, AP-, NP- specific)
B88	AAGCTCCGTACTCACGCATA	1848791	pepP	HSISS4_01648	1.10092	Aminopeptidase YpdF (MP-, MA-, MS-, AP-, NP- specific)
W148	GGCGTAATTTGTACGGTCAA	1931891	amiA3C	HSISS4_01721	-0.201759	Oligopeptide ABC transporter, periplasmic oligopeptide-binding protein OppA
W9	TACTGGAATTCAAAATTGAC	1932393	amiA3C	HSISS4_01721	-2.40145	Oligopeptide ABC transporter, periplasmic oligopeptide-binding protein OppA
W166	AGTCCTTGTTGGCACCTGAA	1932481	amiA3C	HSISS4_01721	-1.02262	Oligopeptide ABC transporter, periplasmic oligopeptide-binding protein OppA
W151	GAAACATAGTCTAGGGTTGC	1932795	amiA3C	HSISS4_01721	-0.115939	Oligopeptide ABC transporter, periplasmic oligopeptide-binding protein OppA
W137	ACGACGTCCATTATCGATAA	1969147	rpoC	HSISS4_01769	-2.15776	DNA-directed RNA polymerase beta' subunit
W90	ACGACGTCCATTATCGATAA	1969147	rpoC	HSISS4_01769	-0.994966	DNA-directed RNA polymerase beta' subunit
W158	TTGTCATAACACGCTGAACT	1998444	scrA1	HSISS4_01786	0.0622614	PTS system, trehalose-specific IIB/C/A component
B100	TAGGAAACTCACCATAAAGC	2023765		HSISS4_01826	0.438024	Acyltransferase family
B52	TAGGAAACTCACCATAAAGC	2023765		HSISS4_01826	0.993461	Acyltransferase family
B19	GCTGGNGTGACAGAAAAAAA	2028853	cshA	HSISS4_01831	0.563472	Chromosome segregation helicase
B80	NNNNATGATTTNTTNCNTCT	2060756		HSISS4_01867	1.01714	Transcriptional regulator, PadR family
B62	AGTGTTGCACGTAGTTGATG	2072172	gidA	HSISS4_01879	0.792313	tRNA uridine 5-carboxymethylaminomethyl modification enzyme GidA
B109	ATGTCACCATCAAAAAAAGC	49351		IG1	1.11066	large intergenic region
B121	AATCATGACCTCTTCAAAAG	130920		IG2	1.24666	Intergenic region
B108	ACTAGCATACAAGACTTCGA	46047		IG3	1.36079	Intergenic region
B125	AACAAGGAGTTGCACGGTAA	1697385		IG4	1.73469	large intergenic region
B15	ATGGTTGCTTGTCTTCCATG	217411		IG5	0.109124	large intergenic region
B139	TCTGTCCCACTCTCCTAACG	816162		IG6	0.840506	large intergenic region
B73	GCCGCGGTGAATACGTTCCC	16324 65334 123478 333151	rRNA		0.620807

## Sheet: S3B_BGal_mean_normalized
Locus_tag	Gene_symbol	Product_Description	COG_Assignation	count	total_library_guides	count_normalized	log2_FC_lux_mean
HSISS4_00979		hypothetical protein (membrane-anchored)	Function unknown	1	66	0.0151515	-4.40621
HSISS4_00102	PcomX	Competence specific sigma factor ComX	Competence regulation	3	8	0.375	-3.95541
HSISS4_00217	comR	Pheromone-responsive transcriptional regulator ComR	Competence regulation	1	18	0.0555556	-3.57394
HSISS4_01579	gla	Aquaporin (Major Intrinsic Protein Family)	Carbohydrate transport and metabolism	1	30	0.0333333	-3.22698
HSISS4_01366	amiA3B	Oligopeptide ABC transporter, periplasmic oligopeptide-binding protein OppA	Amino acid transport and metabolism	1	66	0.0151515	-2.87036
HSISS4_01393	rpoD	RNA polymerase sigma factor RpoD	Transcription	1	41	0.0243902	-2.77341
HSISS4_01361	amiF1	Oligopeptide transport ATP-binding protein OppF	Amino acid transport and metabolism	3	43	0.0697674	-2.42017
HSISS4_00917		Pullulanase	Carbohydrate transport and metabolism	2	155	0.0129032	-2.08993
HSISS4_01362	amiE	Oligopeptide transport ATP-binding protein OppD	Amino acid transport and metabolism	5	49	0.102041	-2.05939
HSISS4_01601		hypothetical protein	Function unknown	1	21	0.047619	-1.96455
HSISS4_01364	amiC	Oligopeptide transport system permease protein OppB	Amino acid transport and metabolism	8	62	0.129032	-1.83038
HSISS4_00284	clpP	ATP-dependent Clp protease proteolytic subunit	Posttranslational modification, protein turnover, chaperones	1	12	0.0833333	-1.70352
HSISS4_01365	amiA3A	Oligopeptide ABC transporter, periplasmic oligopeptide-binding protein OppA	Amino acid transport and metabolism	4	51	0.0784314	-1.62048
HSISS4_00070		hypothetical protein	Function unknown	1	39	0.025641	-1.60528
HSISS4_01363	amiD	Oligopeptide transport system permease protein OppC	Amino acid transport and metabolism	2	30	0.0666667	-1.29933
HSISS4_00209	scpB	Segregation and condensation protein B	Transcription	1	13	0.0769231	-1.14953
HSISS4_01124	Ptdk	Thimydine kinase	Nucleotide transport and metabolism	1	22	0.0454545	-1.06382
HSISS4_01570	dinP	DNA polymerase IV	Replication, recombination and repair	1	48	0.0208333	-1.04875
HSISS4_00200	lysA	Diaminopimelate decarboxylase	Amino acid transport and metabolism	1	41	0.0243902	-1.01107
HSISS4_01769	rpoC	DNA-directed RNA polymerase beta subunit	Transcription	1	154	0.00649351	-0.994966
HSISS4_00915		hypothetical protein (GBS BSP-like repeat containing protein, involved in peptidoglycan synthesis)	Cell wall/membrane/envelope biogenesis	1	102	0.00980392	-0.954119
HSISS4_01721	amiA3C	Oligopeptide ABC transporter, periplasmic oligopeptide-binding protein OppA	Amino acid transport and metabolism	4	51	0.0784314	-0.935441
HSISS4_00030	purD	Phosphoribosylamine--glycine ligase	Nucleotide transport and metabolism	2	48	0.0416667	-0.762476
HSISS4_00261	manL2	PTS system, mannose-specific IIA component/PTS system, mannose-specific IIB component	Carbohydrate transport and metabolism	1	41	0.0243902	-0.634654
HSISS4_01472	rheA	Cold-shock DEAD-box protein A	Replication, recombination and repair	1	87	0.0114943	-0.480432
HSISS4_00520		Mutator mutT protein (7,8-dihydro-8-oxoguanine-triphosphatase)	Defense mechanisms	1	19	0.0526316	-0.0684452
HSISS4_00735	aspC2A	Histidinol-phosphate aminotransferase	Amino acid transport and metabolism	1	44	0.0227273	-0.00834049
HSISS4_01786	scrA1	PTS system, trehalose-specific IIB/C/A component	Carbohydrate transport and metabolism	1	60	0.0166667	0.0622614
HSISS4_00318	accD	Acetyl-coenzyme A carboxyl transferase beta chain	Lipid transport and metabolism	1	28	0.0357143	0.163914
HSISS4_00645		Transcriptional regulator	Translation, ribosomal structure and biogenesis	1	26	0.0384615	0.17738
HSISS4_00936	pstB1	Phosphate transport ATP-binding protein PstB	Inorganic ion transport and metabolism	3	29	0.103448	0.195488
HSISS4_01237	lacZ	Beta-galactosidase	Carbohydrate transport and metabolism	4	76	0.0526316	0.280348
HSISS4_01406	gnlQ	Glutamine transport ATP-binding protein GlnQ	Amino acid transport and metabolism	1	33	0.030303	0.348541
HSISS4_00400	atpB	ATP synthase F0 sector subunit a	Energy production and conversion	1	30	0.0333333	0.382017
HSISS4_00837	vicK	Two-component sensor kinase SA14-24	Signal transduction mechanisms	1	46	0.0217391	0.384904
HSISS4_00308	fabH	3-oxoacyl-acyl-carrier-protein synthase, KASIII	Lipid transport and metabolism	1	31	0.0322581	0.389724
HSISS4_00043	mutL	DNA mismatch repair protein MutL	Replication, recombination and repair	1	94	0.0106383	0.432482
HSISS4_00310	fabK	Enoyl-acyl-carrier protein reductase FMN	General function prediction only	1	28	0.0357143	0.433836
HSISS4_00898		Permease	General function prediction only	2	38	0.0526316	0.441495
HSISS4_00061	clpC	ATP-dependent Clp protease ATP-binding subunit ClpA	Posttranslational modification, protein turnover, chaperones	1	82	0.0121951	0.473472
HSISS4_00805		hypothetical protein	Function unknown	1	20	0.05	0.482282
HSISS4_00267		Cell envelope-associated transcriptional attenuator LytR-CpsA-Psr, subfamily F2	Cell wall/membrane/envelope biogenesis	2	33	0.0606061	0.492811
HSISS4_00662		Hemolysin-type calcium-binding region	Cell cycle control, cell division, chromosome partitioning	1	123	0.00813008	0.524076
HSISS4_01831	cshA	Chromosome segregation helicase	Replication, recombination and repair	1	40	0.025	0.563472
HSISS4_01089		Nucleoside-binding protein	Cell wall/membrane/envelope biogenesis	1	16	0.0625	0.574921
HSISS4_00477	PlivG2	ABC-type multidrug transport transport system, ATPase component	Defense mechanisms	1	18	0.0555556	0.601162
HSISS4_00256	manM1	PTS system, mannose-specific IIC component	Carbohydrate transport and metabolism	9	52	0.173077	0.656456
HSISS4_00257	manL1	PTS system, mannose-specific IIA component/PTS system, mannose-specific IIB component	Carbohydrate transport and metabolism	11	32	0.34375	0.658613
HSISS4_01111	dltA	D-alanine--poly(phosphoribitol) ligase subunit 1	Secondary metabolites biosynthesis, transport and catabolism	2	55	0.0363636	0.67306
HSISS4_01243	galR	Galactose operon repressor, GalR-LacI family of transcriptional regulators	Transcription	1	40	0.025	0.679239
HSISS4_01339		Glycogen debranching enzyme/Pullulanase	Carbohydrate transport and metabolism	1	87	0.0114943	0.681908
HSISS4_00847		Epoxyqueuosine (oQ) reductase QueG	Translation, ribosomal structure and biogenesis	1	54	0.0185185	0.685693
HSISS4_00255	manN1	PTS system, mannose-specific IID component	Carbohydrate transport and metabolism	7	37	0.189189	0.70207
HSISS4_01316		Accessory secretory protein Asp3	Intracellular trafficking, secretion, and vesicular transport	1	23	0.0434783	0.71046
HSISS4_01826		Acyltransferase family	Cell wall/membrane/envelope biogenesis	2	55	0.0363636	0.715742
HSISS4_00051	pepS	Aminopeptidase S (Leu, Val, Phe, Tyr preference)	Amino acid transport and metabolism	1	47	0.0212766	0.726645
HSISS4_01010		Phenazine biosynthesis protein PhfZ-like	General function prediction only	2	16	0.125	0.749033
HSISS4_00024	purF	Amidophosphoribosyltransferase	Nucleotide transport and metabolism	1	57	0.0175439	0.755273
HSISS4_01523	clpL	putative ATP-dependent Clp proteinase (ATP-binding subunit)	Posttranslational modification, protein turnover, chaperones	1	78	0.0128205	0.7573
HSISS4_00080	trxA1A	Thioredoxin	Posttranslational modification, protein turnover, chaperones	1	8	0.125	0.757804
HSISS4_01405	gnlP	Glutamine ABC transporter/ glutamine-binding permease GlnP	Amino acid transport and metabolism	3	72	0.0416667	0.767304
HSISS4_01531		RNA binding protein	Translation, ribosomal structure and biogenesis	1	12	0.0833333	0.79113
HSISS4_01879	gidA	tRNA uridine 5-carboxymethylaminomethyl modification enzyme GidA	Translation, ribosomal structure and biogenesis	1	62	0.016129	0.792313
HSISS4_01060	glmS	Glucosamine--fructose-6-phosphate aminotransferase isomerizing	Cell wall/membrane/envelope biogenesis	1	46	0.0217391	0.800858
HSISS4_00190	murC	UDP-N-acetylmuramate--alanine ligase	Cell wall/membrane/envelope biogenesis	2	49	0.0408163	0.81372
HSISS4_00409	tpiA	Triosephosphate isomerase	Carbohydrate transport and metabolism	1	13	0.0769231	0.845228
HSISS4_00330		Lipopolysaccharide biosynthesis protein	Cell wall/membrane/envelope biogenesis	2	54	0.037037	0.845563
HSISS4_00481	gcaD	N-acetylglucosamine-1-phosphate uridyltransferase/Glucosamine-1-phosphate N-acetyltransferase	Cell wall/membrane/envelope biogenesis	1	45	0.0222222	0.857603
HSISS4_01640	PscrK	Fructokinase	Transcription, Carbohydrate transport and metabolism	3	31	0.0967742	0.86731
HSISS4_00614		hypothetical protein (DUF2140)	Function unknown	1	33	0.030303	0.921137
HSISS4_00044		hypothetical protein	Function unknown	1	4	0.25	0.95215
HSISS4_01307		hypothetical protein	Function unknown	1	29	0.0344828	0.954545
HSISS4_01426		Acetyltransferase	Translation, ribosomal structure and biogenesis	1	15	0.0666667	0.974213
HSISS4_01102	pgmA	Phosphoglucomutase	Carbohydrate transport and metabolism	3	64	0.046875	0.975777
HSISS4_00385	argJ	Glutamate N-acetyltransferase/N-acetylglutamate synthase	Amino acid transport and metabolism	1	45	0.0222222	0.980547
HSISS4_01867		Transcriptional regulator, PadR family	Transcription	1	12	0.0833333	1.01714
HSISS4_01348	stkP	Serine/threonine protein kinase PrkC, regulator of stationary phase	Signal transduction mechanisms	8	80	0.1	1.01992
HSISS4_01284		Choline binding protein A	Carbohydrate transport and metabolism	1	86	0.0116279	1.03584
HSISS4_01346		Transporter associated with VraSR	Function unknown	1	28	0.0357143	1.0845
HSISS4_01648	pepF	Aminopeptidase YpdF (MP-, MA-, MS-, AP-, NP- specific)	Amino acid transport and metabolism	2	33	0.0606061	1.09509
HSISS4_00833		Glutamate transport permease protein	Amino acid transport and metabolism	1	22	0.0454545	1.10248
HSISS4_00974	pyrDb	Dihydroorotate dehydrogenase, catalytic subunit	Nucleotide transport and metabolism	1	63	0.015873	1.12504
HSISS4_01110	dltB	D-alanyl transfer protein DltB	Cell wall/membrane/envelope biogenesis	1	43	0.0232558	1.16578
HSISS4_00832		Glutamate transport membrane-spanning protein	Amino acid transport and metabolism	1	29	0.0344828	1.25519
HSISS4_01162	sdaA	L-serine dehydratase, alpha subunit	Amino acid transport and metabolism	2	44	0.0454545	1.26225
HSISS4_00717		GtrA family protein	Lipid transport and metabolism	1	18	0.0555556	1.27672
HSISS4_00938	pstC1	Phosphate transport system permease protein PstC	Inorganic ion transport and metabolism	1	40	0.025	1.28577
HSISS4_00287	livJ	High-affinity leucine-specific transport system, periplasmic binding protein LivK	Amino acid transport and metabolism	1	30	0.0333333	1.3815
HSISS4_01465	PmurZ	UDP-N-acetylglucosamine 1-carboxyvyniltransferase	Cell wall/membrane/envelope biogenesis	1	33	0.030303	1.41235
HSISS4_01386	rgpX3	Heteropolysaccharide repeat unit export protein	Cell wall/membrane/envelope biogenesis	1	24	0.0416667	1.43691
HSISS4_00358	pcsB2	GBS surface immunogenic protein	Cell wall/membrane/envelope biogenesis	1	44	0.0227273	1.47731
HSISS4_00020	plsX	Phosphate:acyl-ACP acyltransferase PlsX	Lipid transport and metabolism	3	27	0.111111	1.52433
HSISS4_00269	nusA	Transcription termination protein NusA	Transcription	1	33	0.030303	1.65794
HSISS4_00097	dnaK1	Chaperone protein DnaK	Posttranslational modification, protein turnover, chaperones	1	52	0.0192308	1.76654
HSISS4_01230		putative histidine kinase "hk13"	Signal transduction mechanisms	1	35	0.0285714	1.80275
HSISS4_00272	infB	Translation initiation factor 2	Translation, ribosomal structure and biogenesis	1	107	0.00934579	2.14128
HSISS4_00750		Choline binding protein A	Carbohydrate transport and metabolism	1	133	0.0075188	2.53474
IG2	ig2	Intergenic region	Intergenic region	1	25	0.04	1.24666
IG3	ig3	Intergenic region	Intergenic region	1	15	0.0666667	1.36079
IG4	ig4	large intergenic region	Intergenic region	1	66	0.0151515	1.73469
IG1	ig1	large intergenic region	Intergenic region	1	68	0.014	1.11066
IG6	ig6	large intergenic region	Intergenic region	1	30	0.0333333	0.840506
IG5	ig5	large intergenic region	Intergenic region	1	52	0.0192308	0.109124
